# Supplementary material for: Benefits of global mutant huntingtin lowering diminish over time in a Huntington’s disease mouse model
Source: JCI Insight. 2022 Oct 24;7(20):e161769. doi: 10.1172/jci.insight.161769 (PMC9714791; doi:10.1172/jci.insight.161769)
Supplement: Supplemental table 1 [file jciinsight-7-161769-s247.xlsx]

## Sheet: Top Features
PGIDNumber	Age	Group	Grooming_1	Grooming_2	Posture_1	Posture_2	Posture_3	Gait_1	Gait_2	Speed_1	Posture_4	Posture_5	Movement_1	Gait-Base_1	Gait-Base_2	ArenaUse_1	ArenaUse_2	ArenaUse_3	Climbing_1	Climbing_2	Climbing_3	Grouping_2	Grouping_3	Grouping_4	Grouping_5	Grouping_6	Grouping_7	Locomotion_1	Locomotion_2	Locomotion_3	Locomotion_4	Locomotion_5	Locomotion_6	Rearing_1	Rearing_2	Visit_1	Visit_2	Immobility_1	Immobility_2	Immobility_3	Immobility_4	Immobility_5	Movement_2	ArenaUse_4	Mobility_1	Mobility_2	Mobility_3	Mobility_4	Mobility_5
LACOIR0020.01	6	LacQ140	1	4	0.0684929	0.370742	0.382388	99.4028	74.2724	136.113	0.243668	0.215595	17.2	33.5946	34.5354	0.113111	-85.4	39.2646	58	170	93	1984	530	281	622	397	702	1503	1824	518	2602	444	2433	596	828	17611	13527	1088	7	1	36	156.42	567.59	0.0655527	16	13	78	32	0
LACOIR0021.03	6	LacQ140	0	7	0.0898614	0.385348	0.394115	93.7225	86.565	72.6859	0.240335	0.226444	19.5	30.648	29.905	0.203728	-79.585	37.457	81	189	121	1734	360	341	455	188	428	1193	1472	398	2385	446	1828	467	554	15963	7013	1029	7	0	48	151.881	928.22	0.0957584	13	10	97	78	0
LACOIR0021.02	6	LacQ140	2	14	0.104532	0.32721	0.327413	90.7173	85.4603	120.631	0.228457	0.229527	27	31.265	31.4778	0.0822622	-76.33	38.9437	158	210	96	2442	391	360	729	403	488	1545	1777	466	3218	502	2305	467	625	6942	11792	704	3	0	44	112.507	928.22	0.033419	20	7	78	359	0
LACOIR0022.02	6	LacQ140	0	10	0.0283123	0.267458	0.284224	90.7022	79.2554	150.79	0.214246	0.216653	18.9167	32.5569	32.8546	0	-68.265	41.6174	166	118	127	861	329	402	332	242	395	1357	1656	441	1738	313	1982	588	608	7885	7167	1151	0	2	49	166.172	928.22	0	1	1	1	21	0
LACOIR0024.03	6	LacQ140	0	9	0.0500555	0.31237	0.313165	92.6419	79.3557	158.875	0.228377	0.232787	23.3333	30.1756	30.2109	0.033419	-70.545	37.2117	101	125	158	857	365	464	380	406	436	1270	1513	432	1987	596	1891	681	514	17527	12589	1194	1	0	44	170.962	928.22	0	2	2	16	307	0
LACOIR0027.03	6	LacQ140	1	10	0.08809	0.355989	0.345323	100.411	79.9138	157.746	0.238828	0.230612	16.8333	33.0993	33.472	0.158098	-71.4367	39.4508	74	209	170	1328	317	275	441	242	534	1087	1465	577	2229	408	2231	425	632	6255	8609	913	7	0	40	135.334	303.06	0.251928	13	8	94	374	1
LACOIR0083.05	6	LacQ140	4	5	0.154839	0.356219	0.350367	92.4647	80.3279	171.49	0.231363	0.232696	30	29.5267	29.1017	0.0533419	-80.4716	36.7239	166	265	283	1814	375	131	479	149	295	1998	2728	579	2947	771	2081	1168	1191	6021	4470	567	13	1	27	94.2273	21.18	0.0565553	59	18	304	362	6
LACOIR0084.05	6	LacQ140	0	23	0.121964	0.369139	0.34632	99.1431	79.3672	145.632	0.240178	0.223227	33.8889	29.55	29.4024	0.15444	-64.4481	39.4381	180	407	372	4685	577	214	820	136	538	1828	2902	878	3330	739	2583	1279	2002	5707	5634	722	10	4	25	108.771	928.22	0.0675676	41	17	281	84	3
LACOIR0085.08	6	LacQ140	0	2	0.135238	0.378441	0.352081	101.385	87.3316	165.584	0.251528	0.231476	21.7692	31.0306	31.0875	0.159383	-74.2428	37.4704	195	284	169	2872	411	146	430	123	359	1745	1943	502	2291	456	1561	1491	1281	4318	3371	683	19	1	30	105.579	4.23	0.115039	42	21	225	226	2
LACOIR0086.07	6	LacQ140	3	17	0.159644	0.359851	0.36605	97.7729	77.4309	197.55	0.231592	0.231302	12.6154	31.7765	31.6747	0.193445	-73.8402	42.138	154	159	189	1556	301	81	416	187	240	2541	1766	572	2005	603	1854	1236	819	4712	4602	625	18	0	32	101.306	243.53	0.0790488	42	18	261	531	2
LACOIR0087.04	6	LacQ140	1	12	0.176625	0.350351	0.329512	99.4328	74.7932	186.062	0.252321	0.228936	32.8667	29.0557	28.9796	0.0616967	-61.2137	39.5489	150	288	303	928	299	121	302	89	263	2553	1961	702	2348	654	2045	1507	1037	5661	6279	628	10	2	20	104.508	4.49	0.0122108	32	9	126	275	5
LACOIR0058.01	6	LacQ140	0	9	0.124787	0.360431	0.350709	96.3705	82.927	71.382	0.24184	0.237072	90.5	37.3385	36.581	0.187018	-85.165	44.0185	156	183	246	1071	399	316	370	117	310	1088	1878	504	2476	269	2305	676	1084	7331	8382	710	5	1	22	110.511	928.22	0.0167095	30	14	131	339	2
LACOIR0064.01	6	LacQ140	3	0	0.113888	0.396794	0.340745	100.471	84.9188	127.328	0.2615	0.215475	62.6	31.633	31.6838	0.231362	-66.75	39.9814	77	116	240	1431	451	442	369	210	313	1203	2349	547	3027	456	2684	683	1108	10010	11481	831	6	1	26	130.8	928.22	0.0237789	18	5	85	0	2
LACOIR0066.01	6	LacQ140	0	7	0.103526	0.368292	0.366423	93.8503	79.818	138.413	0.250781	0.227867	56.3333	31.2293	31.3478	0.159383	-71.0317	40.131	28	147	145	1108	358	138	320	100	282	920	1643	419	2370	358	1946	659	982	6710	8114	933	8	0	18	135.866	4.36	0.0327764	19	10	133	237	2
LACOIR0067.01	6	LacQ140	2	3	0.171548	0.317341	0.366796	86.6525	82.385	90.1925	0.235842	0.235029	54	29.765	28.993	0.154884	-68.265	40.8525	65	107	117	1190	357	156	364	124	265	1284	1747	383	2552	308	2426	683	903	6781	3931	636	4	2	26	106.64	928.22	0	23	6	69	396	8
LACOIR0071.01	6	LacQ140	0	8	0.163486	0.34568	0.354509	79.7135	78.2109	151.801	0.235156	0.230669	45.875	27.9922	27.959	0.0968367	-68.1287	36.6086	150	211	134	1452	367	246	362	149	351	1317	1713	717	2653	526	2395	382	813	5230	4779	540	11	0	28	88.7586	111.4	0.103292	40	20	255	370	6
LACOIR0075.02	6	LacQ140	3	19	0.146952	0.340176	0.349686	95.5465	93.3756	137.035	0.243558	0.226144	53.6364	28.9583	28.7745	0.147172	-70.0127	35.3758	154	186	293	574	335	335	372	139	367	1206	1762	429	2890	460	2968	432	705	9508	11835	585	6	0	30	97.9586	928.22	0.0771208	38	17	191	39	6
LACOIR0033.04	6	LacQ140	2	1	0.197338	0.345902	0.333173	95.0464	87.4412	188.527	0.227069	0.235893	21.7273	27.5372	27.5894	0.216581	-76.8318	35.5091	278	335	311	6557	558	120	237	152	389	1797	3117	720	2275	670	2513	941	1995	7481	5005	521	9	0	16	89.5584	36.52	0.0841902	45	17	198	380	14
LACOIR0035.05	6	LacQ140	2	38	0.123016	0.355989	0.331638	96.5227	76.0755	139.506	0.232409	0.221308	18.8333	30.2065	30.2237	0.192159	-74.0133	38.9802	138	182	261	3750	268	133	207	65	333	1277	2156	547	1735	448	1782	919	1612	4793	4615	727	21	0	31	113.044	928.22	0.0636247	47	22	252	101	2
LACOIR0043.03	6	LacQ140	1	5	0.13226	0.40802	0.35556	96.0993	73.1106	177.657	0.251547	0.239213	15	31.7351	31.6267	0.145244	-58.7564	37.5015	94	168	291	2957	316	140	237	99	386	1309	1958	498	1557	492	1636	692	1268	6232	5516	636	6	3	21	100.772	928.22	0.121465	38	19	268	338	5
LACOIR0007.06	6	LacQ140_2M	0	28	0.237757	0.371115	0.352772	102.159	83.4506	169.687	0.252868	0.214102	21.5714	31.1911	30.9655	0.164842	-69.9186	39.1774	143	325	234	1254	546	296	516	80	465	2158	2382	818	2791	498	2873	1986	890	4178	4811	394	15	2	10	66.338	17.31	0.083065	73	25	391	88	5
LACOIR0008.04	6	LacQ140_2M	0	3	0.14776	0.423661	0.341392	94.0423	79.1501	142.064	0.249639	0.233693	21.1818	31.3868	31.4079	0.16581	-76.1036	40.834	175	466	462	2256	885	611	827	245	622	2469	4326	932	4892	649	4303	1951	1615	6605	6335	541	16	1	18	84.2207	928.22	0.0616967	51	30	396	108	6
LACOIR0009.08	6	LacQ140_2M	1	15	0.15526	0.379417	0.363095	102.269	74.5522	214.458	0.242455	0.217599	28.3077	32.1605	32.4476	0.0951157	-75.6769	40.867	170	299	265	873	527	230	459	105	377	2274	3023	395	2917	416	2372	1196	1322	4630	5503	462	11	0	29	77.8129	928.22	0.0578406	42	10	299	97	10
LACOIR0010.04	6	LacQ140_2M	0	7	0.147252	0.386955	0.324461	92.3745	82.3896	242.515	0.242016	0.229049	16.8235	31.1503	31.1727	0.196015	-80.3918	39.9566	140	263	283	1976	361	388	418	140	363	2098	2557	607	2718	550	2561	1183	861	5360	5825	456	16	0	24	75.1473	88.84	0.0430591	55	26	420	432	8
LACOIR0011.03	6	LacQ140_2M	0	15	0.163456	0.410973	0.372878	102.441	76.0062	108.661	0.242738	0.221467	18.75	32.6335	32.705	0.111825	-66.4175	40.8208	76	197	213	398	428	179	273	103	251	1697	2561	491	1752	418	1814	959	789	6478	5661	505	9	1	15	79.2805	20.11	0.0816195	45	22	342	72	4
LACOIR0019.05	6	LacQ140_2M	0	10	0.15881	0.373611	0.361999	93.2953	81.5806	210.064	0.251653	0.223928	19	33.3137	33.3468	0.220579	-79.3008	38.2312	159	253	252	1536	412	592	345	123	296	2014	3157	953	2664	617	2612	1315	843	4796	5207	469	11	2	27	79.8139	928.22	0.0430868	49	15	282	33	7
LACOIR0084.01	6	LacQ140_2M	1	82	0.189895	0.356755	0.36605	94.7709	80.9032	211.892	0.243566	0.226887	22.3571	32.7293	32.6675	0.127892	-68.4277	41.2105	133	161	106	1558	751	438	1097	373	628	1826	2456	722	2817	310	1745	606	671	4937	7575	459	19	1	9	78.6109	928.22	0.0681234	77	31	274	71	7
LACOIR0085.01	6	LacQ140_2M	1	3	0.181481	0.365191	0.36091	97.1013	80.1984	169.614	0.24743	0.241204	31.9333	31.5413	31.5931	0.0946555	-66.6399	39.6216	147	164	179	3786	966	1065	1340	360	980	1590	3311	535	2978	508	2513	542	1198	6184	4970	545	18	0	14	85.547	71.23	0.0547328	54	27	289	265	5
LACOIR0086.02	6	LacQ140_2M	1	8	0.173022	0.350266	0.344332	90.69	77.6969	175.081	0.231811	0.225868	22.9333	31.3103	31.1617	0.111825	-62.6915	38.2026	88	160	100	2706	738	353	834	228	619	1388	2536	482	2404	300	1955	523	898	3993	3305	557	7	0	21	89.4242	20.38	0.0578406	57	22	337	549	6
LACOIR0089.01	6	LacQ140_2M	0	25	0.185887	0.375936	0.343019	92.3091	70.9194	125.219	0.248967	0.231418	14	29.4713	29.9811	0.191517	-49.3703	34.7281	104	47	31	1854	564	619	663	320	505	1253	2464	379	1458	440	1281	455	532	6802	3337	501	9	0	17	82.4832	928.22	0.0302057	47	17	258	200	7
LACOIR0090.04	6	LacQ140_2M	1	3	0.216799	0.354236	0.361272	112.237	84.3169	173.064	0.250453	0.233223	34.8889	31.2603	30.8936	0.237147	-73.1045	38.4132	111	103	105	702	696	457	552	186	523	1467	2423	500	2054	318	1768	555	727	7031	6273	624	10	1	11	101.565	20.24	0.062982	45	16	178	216	4
LACOIR0091.04	6	LacQ140_2M	1	7	0.158371	0.33819	0.39716	96.7418	84.2161	146.976	0.244743	0.231533	27.2727	29.6112	29.7706	0.145244	-69.2814	38.471	156	127	69	1427	572	553	654	222	459	1477	1689	525	1953	383	1447	513	438	7240	4727	510	14	0	13	84.3385	110.47	0.0501285	57	21	286	644	6
LACOIR0093.01	6	LacQ140_2M	0	11	0.182356	0.387928	0.394547	91.5858	80.9996	123.722	0.246194	0.235953	40	30.5416	30.2441	0.197943	-71.8963	38.1696	184	80	69	1707	786	465	632	327	469	1718	2654	710	1775	648	1310	521	516	7521	3279	458	16	0	15	74.8799	928.22	0.090617	59	17	317	299	7
LACOIR0075.06	6	LacQ140_2M	0	8	0.116143	0.419314	0.402942	98.8633	85.8591	174.809	0.245137	0.212123	49.8333	26.9887	27.0724	0.138907	-70.9083	35.2917	140	134	183	2937	157	80	347	71	196	1194	1524	490	2088	557	1808	586	667	4813	5339	680	18	3	16	103.568	928.22	0.073955	36	24	282	0	3
LACOIR0073.03	6	LacQ140_2M	0	46	0.119109	0.349557	0.365307	93.8876	84.8894	179.126	0.248236	0.214448	47.5556	30.312	29.9159	0.143959	-79.6356	39.0129	139	152	111	2879	190	90	244	106	141	1259	1558	665	1605	342	831	968	583	5316	2035	844	12	1	28	127.725	3.69	0.0867609	26	13	234	100	1
LACOIR0056.04	6	LacQ140_2M	0	22	0.18632	0.384524	0.348332	111.443	83.7608	129.994	0.225845	0.224664	69.1111	33.4879	33.8367	0.218147	-79.3433	42.6673	99	206	311	1479	241	73	383	103	224	1422	2152	595	2272	475	1669	1300	838	4565	3910	549	9	1	17	92.8946	928.22	0.0405405	41	16	193	92	9
LACOIR0056.05	6	LacQ140_2M	0	27	0.119102	0.408036	0.36605	91.8879	88.0351	174.322	0.24805	0.211157	58.6	28.53	28.2912	0.134961	-77.003	33.2698	125	245	297	5747	365	228	451	198	245	1417	2022	516	2439	527	1730	1402	1433	8558	4642	697	14	0	34	106.1	20.51	0.0514139	35	17	290	81	5
LACOIR0064.07	6	LacQ140_2M	0	27	0.117188	0.411902	0.363095	105.466	89.948	201.422	0.257246	0.219267	50	28.8942	28.7454	0.116399	-82.452	36.856	121	144	221	2501	245	83	357	74	221	1039	1912	259	1557	193	1366	1016	1109	6185	4604	695	13	0	59	110.776	21.31	0.0250804	36	19	247	209	1
LACOIR0067.06	6	LacQ140_2M	0	1	0.169024	0.39963	0.346988	95.2104	87.9666	152.702	0.238674	0.235593	54.2	29.3943	29.5383	0.0798455	-79.796	38.2045	143	165	358	2881	341	155	454	337	294	2285	3054	1013	2646	1099	2367	1270	1200	6395	5284	501	18	0	19	82.6158	928.22	0.045718	73	21	336	633	16
LACOIR0069.05	6	LacQ140_2M	1	23	0.126833	0.42292	0.401145	86.1074	85.4738	127.021	0.24586	0.236013	66	29.5062	29.8284	0.159383	-85.852	37.7116	94	210	253	3366	222	66	285	89	245	1348	1745	302	2059	373	1935	1205	727	4230	5414	707	12	2	23	108.906	928.22	0.0899743	35	17	220	339	1
LACOIR0032.02	6	LacQ140_2M	0	9	0.173785	0.402734	0.352081	100.58	87.3106	147.075	0.248095	0.22834	30	29.4846	29.2082	0.138817	-75.436	34.4392	129	48	125	3014	708	378	418	323	456	1788	2420	677	1550	653	2002	497	412	5116	4089	389	8	0	10	67.6654	749.1	0.0867609	70	22	394	383	4
LACOIR0033.03	6	LacQ140_2M	0	85	0.164599	0.378035	0.384431	100.286	87.3351	123.985	0.255908	0.211368	16.4286	31.503	31.5463	0.150032	-69.9957	38.4979	68	90	159	3195	714	403	460	244	601	1817	2783	911	1915	808	2656	645	631	7205	4999	597	14	0	21	96.4913	151.84	0.045718	43	19	229	52	6
LACOIR0034.04	6	LacQ140_2M	0	2	0.115908	0.385049	0.337549	97.9036	84.005	143.951	0.234775	0.227085	25.7778	29.4229	29.6373	0.0694087	-62.6078	35.9836	112	143	209	3128	569	276	431	334	421	1695	2577	325	1852	485	2248	603	901	6592	7955	778	13	1	47	120.92	928.22	0.0700514	24	13	187	95	0
LACOIR0037.03	6	LacQ140_2M	2	3	0.188119	0.383594	0.356264	91.1115	87.2262	217.435	0.263203	0.238625	24.5385	30.3888	30.3479	0.142031	-85.2046	36.9748	152	74	111	1840	772	326	464	217	510	1884	2962	699	1859	653	2280	666	561	4781	8931	466	20	0	19	78.6165	493.78	0.0584833	69	33	289	419	4
LACOIR0039.01	6	LacQ140_2M	0	58	0.11974	0.353012	0.336287	96.4862	84.0928	155.332	0.235746	0.210887	10.5	30.3528	30.1357	0.0661954	-68.8633	37.5803	68	50	78	2840	512	247	406	224	368	1278	1635	673	1868	903	1635	396	474	2290	3569	773	4	0	32	118.922	4.23	0.108612	23	7	133	47	2
LACOIR0041.01	6	LacQ140_2M	0	17	0.140335	0.333668	0.347659	95.2904	83.5838	187.256	0.241675	0.217671	18.6	34.4323	34.2457	0.161954	-73.467	40.8549	146	64	127	1972	348	301	373	213	466	2306	1516	704	1661	546	2216	476	433	6305	7475	654	11	2	36	106.238	20.38	0.0494859	37	17	180	21	4
LACOIR0012.07	6	LacQ140_A	0	19	0.190802	0.387904	0.342692	116.83	84.7258	141.502	0.23782	0.214102	35.5	32.3828	32.4077	0.100257	-79.475	40.1413	138	113	103	4383	292	74	205	86	194	1754	1623	669	1710	465	1490	826	520	4422	3107	560	11	2	15	92.0938	928.22	0.0398458	55	19	248	14	10
LACOIR0013.06	6	LacQ140_A	0	3	0.158712	0.388632	0.363829	97.8922	82.7985	190.142	0.242838	0.223365	48.3846	27.8753	28.2618	0.115039	-68.4569	35.5768	235	140	132	7148	418	126	223	51	202	1415	1611	721	1466	686	1314	1061	1231	5286	4188	585	8	0	36	94.0925	928.22	0.0224936	35	13	203	390	2
LACOIR0017.03	6	LacQ140_A	0	2	0.194514	0.366681	0.367921	96.0012	78.22	230.252	0.242455	0.212172	16.375	30.1136	30.0055	0.12951	-76.275	38.9241	155	110	96	2269	208	114	215	165	266	1879	1464	696	1388	481	1412	867	605	5570	8655	468	17	1	10	76.3439	40.26	0.0889175	73	38	429	10	12
LACOIR0061.02	6	LacQ140_A	0	44	0.193665	0.35783	0.306236	94.658	89.8114	175.793	0.243308	0.221414	59.7692	29.0225	29.232	0.207717	-72.9462	38.123	141	431	494	2645	402	129	465	105	470	1358	2199	702	1997	514	1451	671	1016	6167	5118	581	13	0	15	93.6866	928.22	0.0913183	57	24	226	74	8
LACOIR0062.04	6	LacQ140_A	0	6	0.16172	0.356525	0.377573	105.407	78.1414	211.723	0.24689	0.23872	58.2857	31.4943	31.43	0.176735	-66.7571	40.8429	233	762	617	1776	543	217	546	151	652	3058	2024	1047	3224	924	2425	963	1003	4195	7474	521	24	2	19	86.6236	89.51	0.0719794	69	27	376	703	5
LACOIR0061.03	6	LacQ140_A	0	20	0.179348	0.39027	0.369812	99.9425	81.6808	189.392	0.245725	0.229883	54.5	29.16	29.2995	0.254674	-75.0467	30.6025	268	688	789	3744	491	232	711	183	696	1576	2671	927	2998	821	2189	681	1392	5628	4927	557	6	0	17	90.6221	247.67	0.0348162	45	14	200	240	9
LACOIR0063.04	6	LacQ140_A	0	17	0.16395	0.362834	0.344003	106.304	73.3878	131.126	0.243023	0.213264	53.6667	31.6013	31.7058	0.118895	-67.895	42.261	225	670	416	3267	505	150	632	138	540	1495	2018	764	2990	664	1726	1297	1012	5741	4002	613	10	1	30	98.3623	3.83	0.0854756	41	19	269	70	2
LACOIR0063.07	6	LacQ140_A	0	12	0.126814	0.373465	0.335034	101.76	77.9973	128.407	0.240804	0.234165	55.8571	32.3356	32.2576	0.151671	-79.9429	38.7603	172	473	361	2692	337	43	461	48	461	1389	1914	369	2055	538	1323	656	1142	5806	5459	662	14	0	38	105.708	928.22	0.035347	39	22	260	333	2
LACOIR0077.04	6	LacQ140_A	0	4	0.124119	0.385268	0.355912	99.7256	82.3538	281.671	0.238795	0.215726	47.1905	32.6129	32.7215	0.241645	-79.3367	40.3528	148	484	505	3170	529	118	500	85	502	1396	2085	825	2044	439	1647	524	1043	5786	6183	602	15	1	37	95.3005	111.13	0.0507712	50	22	282	52	5
LACOIR0029.02	6	LacQ140_A	0	17	0.192219	0.353938	0.36717	106.205	86.585	175.33	0.241453	0.222797	9.5	30.017	30.11	0.236656	-90.99	35.641	247	84	117	1285	528	480	444	183	541	1461	2962	628	2739	551	3267	686	504	6616	7264	513	13	1	21	84.7417	20.38	0.0546624	61	24	276	56	10
LACOIR0044.02	6	LacQ140_A	0	66	0.0996081	0.374601	0.353465	90.0943	83.8864	184.081	0.249425	0.219142	31.125	31.4154	31.6622	0.131105	-78.3475	36.1384	226	136	185	991	634	328	505	240	726	1938	4018	501	3316	815	4551	760	799	10852	7608	872	5	0	39	129.589	928.22	0.0578406	20	7	173	41	2
LACOIR0048.03	6	LacQ140_A	0	8	0.183553	0.385049	0.346988	91.5588	84.257	158.631	0.250351	0.230702	34.1667	31.1348	31.0818	0.206298	-78.695	37.4948	151	72	117	599	474	332	399	452	468	1539	2336	480	2512	594	2950	896	443	7766	6442	540	8	0	19	89.2831	247.8	0.0784062	43	13	200	117	9
LACOIR0007.02	6	WT + IPTG	1	9	0.134635	0.372646	0.335973	92.2905	80.329	36.77	0.243298	0.235593	54.5	37.259	37.5135	0.167095	-73.295	46.687	129	195	151	1543	569	544	657	569	642	2383	2701	1448	2662	1187	3319	813	800	8074	4467	699	8	0	34	109.441	269.69	0.0790488	31	12	138	442	2
LACOIR0008.01	6	WT + IPTG	0	31	0.218819	0.296768	0.310196	102.279	83.6129	144.148	0.22348	0.215746	18.7	31.2628	31.3158	0.0836551	-75.465	39.7377	185	377	291	1874	792	330	780	366	601	2816	3223	1106	3900	641	3296	1752	869	8440	5621	581	4	0	16	94.7647	88.71	0	20	7	73	196	8
LACOIR0019.04	6	WT + IPTG	0	0	0.0869422	0.246731	0.341716	98.235	74.8866	69.4112	0.219055	0.230644	38	35.7244	35.6708	0	-70.508	45.1226	148	175	141	1307	454	259	454	252	474	2116	2409	800	2299	848	2435	764	582	7520	7247	1023	0	1	17	147.876	188.41	0	1	1	4	169	0
LACOIR0020.03	6	WT + IPTG	0	14	0.138277	0.247959	0.313165	90.4443	85.3312	121.013	0.215739	0.21765	15.75	31.9005	32.1222	0.0347044	-89.125	36.4753	179	154	135	1225	406	287	411	158	475	1913	1997	923	1803	591	2450	590	554	7271	6517	476	0	1	5	88.0957	920.34	0	5	3	28	120	1
LACOIR0023.03	6	WT + IPTG	0	2	0.082333	0.335301	0.327413	97.3208	83.4252	126.547	0.231203	0.23136	17.8	30.3768	30.754	0.147815	-78.344	35.6174	135	209	155	1360	456	233	404	196	495	2093	2251	585	1960	535	2480	679	552	12934	6827	824	6	2	24	125.463	928.22	0.0134961	8	5	11	384	0
LACOIR0024.02	6	WT + IPTG	0	26	0.103234	0.337503	0.290652	93.4616	82.7363	160.844	0.240678	0.224198	19.5	28.6184	28.613	0.210932	-77.7375	35.1716	175	104	127	1197	370	138	380	107	480	1631	1769	425	1938	310	2428	676	507	5648	6563	748	10	1	44	115.446	928.22	0.00707395	18	12	159	121	2
LACOIR0083.06	6	WT + IPTG	1	32	0.200156	0.379417	0.382795	94.5706	82.0094	215.558	0.234245	0.236073	37.8462	27.8278	27.7498	0.169023	-72.1066	35.5631	70	504	225	1376	817	595	828	148	341	3366	3898	1247	4626	847	3049	779	1058	5053	3873	328	20	1	17	55.6561	928.22	0.0533419	81	28	611	570	12
LACOIR0085.06	6	WT + IPTG	0	7	0.170007	0.426163	0.368675	90.9424	85.9216	272.239	0.243879	0.240954	17.6316	30.0627	29.8718	0.124036	-83.0096	33.2184	112	287	271	1197	596	182	569	94	481	1454	2391	489	3014	511	2616	532	874	4207	3910	463	13	0	17	73.4033	928.22	0.0559126	54	24	417	189	8
LACOIR0087.03	6	WT + IPTG	0	33	0.152128	0.354157	0.349686	96.5416	78.142	166.369	0.237326	0.21878	37.7273	33.5236	34.1037	0.157455	-88.7104	45.1751	118	306	398	1055	458	197	547	90	386	1547	2230	646	2817	563	2561	586	863	5050	5818	752	15	0	23	118.652	928.22	0.0841902	35	18	212	51	4
LACOIR0088.08	6	WT + IPTG	0	2	0.150176	0.377306	0.338183	113.82	84.2794	163.309	0.231961	0.218883	34.4545	30.7765	30.8411	0.189711	-77.1958	38.9076	164	333	352	703	539	153	583	140	462	2068	2153	756	3050	717	2567	688	722	3704	6025	654	15	2	24	103.041	14.64	0.0424437	54	25	286	162	2
LACOIR0089.07	6	WT + IPTG	1	15	0.133425	0.406181	0.370956	106.996	68.9547	198.125	0.252558	0.23349	28.1667	30.8621	31.1616	0.211204	-76.3474	41.6737	125	366	298	446	363	170	484	103	404	1488	1672	504	3121	613	2208	647	672	4184	4300	556	32	1	21	87.9501	928.22	0.045718	66	40	425	552	3
LACOIR0056.01	6	WT + IPTG	0	16	0.168304	0.377951	0.347323	79.8803	91.5105	189.849	0.234755	0.218719	61.9231	31.2122	31.1355	0.130547	-83.7708	39.1442	102	106	117	579	617	322	782	323	670	1821	2956	656	4620	740	3946	552	562	5031	4891	540	15	1	23	86.3418	3.96	0.0919614	44	20	337	108	5
LACOIR0057.01	6	WT + IPTG	2	39	0.126252	0.414394	0.353118	96.0565	83.7585	176.29	0.241243	0.225594	50.8	31.5465	31.3687	0.149743	-62.182	39.4609	163	225	182	1093	910	524	1159	383	898	1883	4112	756	6476	705	5475	618	886	17603	8328	700	15	0	23	106.507	928.22	0.0771208	60	21	237	88	5
LACOIR0058.04	6	WT + IPTG	0	2	0.157759	0.394776	0.360548	109.175	84.6689	238.855	0.252232	0.236046	45.0667	31.0605	31.3352	0.174807	-69.374	36.4895	149	152	147	684	672	407	679	414	652	2544	3764	711	4279	1078	3772	725	625	6525	6132	451	13	0	16	72.3412	928.22	0.0250643	64	22	444	193	10
LACOIR0064.04	6	WT + IPTG	0	49	0.174795	0.347687	0.369812	112.557	86.9424	233.827	0.241675	0.215045	47.5	31.0979	31.1868	0.104756	-71.6364	37.4348	148	98	129	675	379	336	490	377	516	2099	2329	540	3363	837	3534	852	368	3926	6236	582	13	1	18	93.8351	928.22	0.0237789	48	21	235	68	4
LACOIR0067.02	6	WT + IPTG	0	5	0.214586	0.377105	0.361999	94.4213	98.8139	152.023	0.250795	0.248542	49.8571	29.7751	29.855	0.0931877	-82.4986	34.0103	102	70	76	340	436	442	415	430	411	2106	2206	462	2621	792	2765	570	489	8394	4138	352	20	1	16	61.1275	109.93	0.092545	82	27	394	593	17
LACOIR0070.02	6	WT + IPTG	0	9	0.15514	0.353938	0.404755	103.793	91.2679	138.602	0.237581	0.2163	58.3636	30.3972	30.487	0.173102	-62.2391	35.1257	118	165	144	413	738	291	602	392	497	2179	3477	636	3955	1036	3357	631	567	10875	5714	629	8	0	17	100.504	3.69	0.0656371	29	13	172	96	4
LACOIR0072.03	6	WT + IPTG	0	5	0.147488	0.40381	0.369053	93.24	83.7746	132.006	0.24353	0.225398	60.7778	29.1213	29.2717	0.13946	-67.2522	37.9899	150	147	133	246	317	227	460	272	479	2033	1760	620	3535	665	3332	603	302	5266	7066	692	13	1	25	107.578	928.22	0.0257069	40	21	239	74	3
LACOIR0032.05	6	WT + IPTG	0	30	0.184141	0.349955	0.351737	106.72	82.1681	258.67	0.243196	0.228316	30	33.8051	33.691	0.149292	-86.7412	38.7686	97	165	173	2199	360	552	531	175	460	1988	2740	1093	2678	860	3226	538	846	6561	7117	507	17	1	24	86.2213	20.38	0.0997426	57	13	255	191	19
LACOIR0033.06	6	WT + IPTG	0	15	0.131877	0.359842	0.326226	91.3553	80.9564	172.952	0.237102	0.219444	21.6667	31.1753	31.2709	0.215938	-81.2678	40.1367	121	341	286	3731	849	843	866	490	820	2329	4407	1718	4014	1675	4272	494	1336	7644	8103	632	15	2	30	98.5079	20.51	0.090617	41	22	363	68	4
LACOIR0035.04	6	WT + IPTG	2	20	0.183555	0.397562	0.388163	95.9549	83.8543	206.501	0.242667	0.223442	26.625	29.208	28.9135	0.188946	-79.6237	36.1068	86	267	411	1767	500	270	501	277	525	1542	3178	1014	3178	1038	2868	412	1044	7490	4574	435	11	0	21	73.5342	928.22	0.0732648	60	16	367	179	13
LACOIR0037.07	6	WT + IPTG	3	2	0.174012	0.395052	0.34632	86.208	81.1281	200.204	0.247913	0.247678	37.0769	31.1315	31.278	0.173102	-86.0992	38.7247	91	158	217	734	318	236	383	203	557	2024	2314	969	2393	1092	2766	504	623	5380	5374	485	14	1	21	81.8187	303.46	0.0669241	51	27	398	293	4
LACOIR0039.05	6	WT + IPTG	2	16	0.144802	0.386431	0.333791	89.9015	79.4943	259.032	0.236005	0.226112	17	27.4737	27.6762	0.182637	-82.2933	31.469	106	167	138	913	283	110	348	109	402	1910	2564	535	2313	482	2000	498	674	5611	3772	689	10	1	24	105.841	928.22	0.0437299	42	18	240	184	3
LACOIR0043.02	6	WT + IPTG	0	5	0.15362	0.376663	0.384842	89.1844	86.1748	292.637	0.244454	0.223928	20.9286	28.1033	27.996	0.181234	-82.7939	35.8617	45	156	208	727	356	321	380	200	492	2004	2609	847	2374	838	2926	464	631	4428	5450	499	20	2	30	82.7462	69.89	0.109254	71	34	425	135	7
LACOIR0013.07	6	WT	1	1	0.168418	0.37337	0.374041	98.3694	83.5352	186.478	0.240365	0.241989	33.4	32.279	32.2478	0.217866	-88.316	39.3564	220	619	752	4210	661	157	487	112	284	2185	3146	1402	3208	1237	3330	897	1583	6492	5710	448	21	0	17	73.9364	20.78	0.0919023	72	22	419	630	11
LACOIR0017.06	6	WT	1	83	0.182602	0.401959	0.361999	100.666	85.6428	252.509	0.248028	0.222135	32.1333	28.2886	28.2113	0.14884	-86.386	34.88	283	227	292	3508	476	190	309	91	223	2103	2014	596	2372	704	2040	779	1454	6876	6822	311	16	0	8	50.1746	928.22	0.0779639	67	29	543	185	7
LACOIR0018.09	6	WT	0	10	0.171626	0.380112	0.37482	95.6665	79.9528	278.106	0.252791	0.231476	20.8235	30.9828	31.3328	0.188946	-85.1841	39.8772	205	337	333	3009	549	115	467	144	182	1675	2189	839	2427	836	1718	750	1183	6097	5678	367	19	1	20	61.9253	928.22	0.0809769	81	25	496	160	10
LACOIR0060.06	6	WT	0	11	0.138191	0.41356	0.384842	101.399	94.2511	234.556	0.240678	0.224882	62.9333	28.3861	28.3395	0.176735	-95.6413	36.9157	121	446	563	1489	1061	580	1293	441	1300	2045	4208	926	4538	961	4306	489	760	7427	5979	790	15	1	20	121.454	20.11	0.0739075	33	15	224	141	3
LACOIR0061.04	6	WT	0	35	0.122928	0.361464	0.352426	98.1719	80.5759	231.477	0.236678	0.229106	60.2857	29.9016	29.8767	0.115187	-74.5229	38.4918	234	416	508	888	774	366	735	382	841	2210	3659	1272	3298	1056	3132	625	856	5402	3526	690	14	1	37	111.303	89.11	0.13964	35	22	222	180	2
LACOIR0061.05	6	WT	0	47	0.225192	0.363873	0.381577	86.2893	83.8406	262.202	0.237853	0.215645	60.2727	30.306	30.332	0.0643501	-75.2632	39.4221	131	209	312	730	390	339	522	394	555	1846	2050	769	2576	1088	2430	558	515	2778	2677	421	10	0	27	72.8788	20.38	0.0649936	64	15	348	158	14
LACOIR0063.06	6	WT	2	22	0.180382	0.378725	0.33042	96.6549	86.7851	203.527	0.241608	0.234106	67.5	29.0127	28.9405	0.201286	-76.765	34.8865	93	358	482	549	428	251	633	303	811	1978	2656	710	3416	775	3302	445	511	4334	3505	500	13	1	22	79.6769	265.15	0.0578778	56	28	395	275	14
LACOIR0078.07	6	WT	0	18	0.157541	0.404564	0.333482	95.5493	80.0126	207.015	0.240488	0.229187	56.8	28.3421	28.3283	0.229878	-64.4567	35.1703	125	238	371	686	472	384	686	302	561	2226	2604	852	2721	1041	2514	513	771	4182	3728	555	13	1	10	86.623	928.22	0.0399227	45	20	337	141	5
LACOIR0029.01	6	WT	1	3	0.173556	0.412656	0.382795	102.079	82.6367	154.357	0.25714	0.241171	30.2	30.1984	29.7878	0.121465	-76.212	37.651	154	126	131	2888	428	169	552	204	446	1690	1989	582	2462	554	2181	1002	550	4101	3399	643	10	2	27	101.568	928.22	0.113111	39	17	172	538	4
LACOIR0030.03	6	WT	0	1	0.129536	0.387678	0.363829	91.5464	80.9582	203.405	0.240055	0.239489	21.6364	30.8148	31.0416	0.0790488	-67.8282	38.2791	183	209	185	2986	558	247	735	198	656	1810	2686	922	3697	647	3197	872	938	4960	10607	652	14	1	34	103.032	928.22	0.0957584	39	20	268	304	5
LACOIR0045.01	6	WT	0	14	0.154252	0.362768	0.365542	92.7802	83.9709	230.545	0.244269	0.22834	17	27.4708	27.6759	0.154884	-80.9173	33.0967	150	81	163	1441	468	178	513	237	522	1563	2479	611	2639	603	2736	905	642	4854	3983	549	9	0	26	89.5521	358.71	0.0424165	34	15	213	315	3
LACOIR0046.01	6	WT	0	5	0.167839	0.395553	0.412646	95.5528	82.4219	262.333	0.246866	0.220361	21.2105	30.7413	30.8535	0.193175	-75.9663	39.3272	164	180	107	1458	490	130	524	182	397	1667	2421	295	2662	505	1884	671	652	3608	3440	446	14	0	24	71.8052	928.22	0.0869285	47	21	391	120	3
LACOIR0048.02	6	WT	0	2	0.158284	0.414721	0.438813	94.7276	82.8127	142.181	0.289367	0.229393	18.875	33.6275	33.9308	0.0996144	-78.815	45.4364	131	80	61	921	332	267	400	209	309	1486	1550	586	1942	717	1669	809	403	5107	4596	520	11	0	20	84.3515	4.23	0.0687661	68	25	242	159	18
LACOIR0048.04	6	WT	0	2	0.118547	0.384876	0.339459	92.1654	78.206	167.692	0.249257	0.234996	21.6	30.4824	31.1756	0.0996144	-76.404	42.3764	141	141	69	1804	394	127	404	219	348	1677	1691	440	2001	705	1588	602	281	8547	5595	830	11	0	30	125.59	19.97	0.0739075	21	12	157	495	0
LACOIR0054.04	6	WT	0	17	0.218481	0.36157	0.349347	90.2835	83.0937	183.06	0.247663	0.228484	11.3846	29.7515	29.6956	0.0854756	-72.3923	35.8934	136	23	125	1093	291	231	306	190	404	1691	1692	393	1688	609	2032	679	328	3571	4116	522	13	1	15	88.8883	928.22	0.122751	40	15	157	81	7
LACOIR0055.01	6	WT	0	11	0.112452	0.357308	0.349008	88.7997	81.0184	251.169	0.231375	0.226887	23.1765	29.6246	29.7681	0.117609	-82.3524	35.9682	100	150	84	1711	330	149	645	329	314	1366	1559	468	2651	897	1407	807	394	3324	3866	823	11	1	32	122.922	928.22	0.0681234	35	18	249	180	4
LACOIR0007.01	9	LacQ140	0	53	0.115929	0.357776	0.335973	92.9183	82.4324	126.155	0.232961	0.221657	25.4	33.3408	33.3262	0.251285	-49.7891	41.5936	68	111	61	3169	230	122	378	145	754	2293	1607	585	2463	695	2619	551	604	11285	12104	880	7	0	27	134.934	4.49	0.0475578	16	9	60	114	1
LACOIR0021.02	9	LacQ140	0	26	0.172238	0.345811	0.354509	89.0228	79.8588	238.773	0.229392	0.239489	42.3333	30.172	30.1214	0.0848329	-56.6029	37.466	39	79	41	1704	180	109	442	112	346	2278	973	529	2531	433	1167	483	583	2938	4564	664	5	0	30	107.304	928.22	0.0308483	31	12	116	466	9
LACOIR0022.02	9	LacQ140	0	3	0.123823	0.382873	0.359109	93.2878	81.6067	151.72	0.256693	0.222905	28.1111	33.1699	32.9077	0.104756	-57.3189	42.3714	57	96	60	2231	240	56	343	85	321	1594	1698	350	2120	363	1298	447	906	6407	3198	891	8	1	35	137.604	928.22	0.0867609	21	9	80	40	0
LACOIR0027.03	9	LacQ140	0	3	0.202099	0.38693	0.352772	90.4466	88.431	269.123	0.250614	0.236676	46	29.943	29.882	0.21124	-78.4003	34.6484	36	49	37	879	252	156	301	98	310	1284	1489	429	1887	495	1419	322	520	12059	5006	500	8	0	14	83.1473	928.22	0.0820413	57	13	225	511	13
LACOIR0020.01	9	LacQ140	0	29	0.0727704	0.357214	0.34632	106.671	90.6112	173.808	0.244166	0.207147	25.625	33.4806	33.6617	0.119537	-65.749	40.0463	57	50	34	695	285	87	348	84	307	1961	1317	525	1980	395	1427	381	680	11925	5757	1043	5	2	30	151.625	21.58	0.0424165	11	4	68	150	0
LACOIR0032.04	9	LacQ140	2	14	0.207457	0.345902	0.405211	98.061	80.9971	98.6399	0.25434	0.226887	66.9	34.0024	34.0492	0.0784062	-62.2533	42.4188	30	88	143	2953	259	74	300	119	301	1125	1791	317	1765	605	1491	724	1430	2940	4901	541	15	1	14	88.2229	11.83	0.0443445	57	22	385	365	5
LACOIR0033.04	9	LacQ140	0	2	0.163502	0.338567	0.342692	98.1801	87.0672	253.023	0.236111	0.229844	50.3636	30.2968	30.2266	0.179306	-75.8256	37.423	65	160	248	2811	413	119	348	150	419	1738	5221	1063	3092	845	3156	947	1835	6570	4723	620	15	0	24	98.8945	22.78	0.00771208	56	21	296	754	13
LACOIR0035.05	9	LacQ140	0	27	0.111157	0.402752	0.317588	98.5296	79.7442	166.478	0.225171	0.228823	38	31.7527	31.6879	0.140103	-65.4967	38.9097	38	177	124	3120	285	100	268	75	326	907	1720	529	1897	453	1600	726	1513	4972	4133	714	14	1	40	111.181	928.22	0.117609	33	23	242	186	2
LACOIR0036.03	9	LacQ140	1	7	0.136056	0.390096	0.353118	102.695	75.5551	172.385	0.240862	0.244092	43.3333	35.5451	35.794	0.133676	-68.3674	44.7711	43	82	87	4216	256	81	265	126	180	1234	1739	543	1718	563	1463	1124	1409	3291	5531	572	12	2	32	93.433	928.22	0.0494859	34	15	234	412	5
LACOIR0039.03	9	LacQ140	1	12	0.180866	0.46955	0.363095	100.882	83.6387	224.381	0.256224	0.225758	52.75	32.2347	32.352	0.131359	-75.9828	39.8155	112	100	225	4126	262	106	272	85	302	1327	2135	640	1777	554	2026	895	1641	7906	5473	369	25	1	16	61.9234	385.94	0.0914359	72	26	541	157	8
LACOIR0042.07	9	LacQ140	0	1	0.160134	0.383625	0.336601	95.0625	90.0581	170.864	0.249449	0.23977	47.5	30.3644	30.3388	0.127249	-83.0613	39.0342	56	83	90	3611	242	91	205	160	202	1632	2225	563	2019	442	1411	963	1148	5975	4103	583	22	1	30	93.9592	928.22	0.0623393	45	25	324	270	1
LACOIR0043.03	9	LacQ140	0	12	0.118071	0.416482	0.364197	96.0038	77.0444	168.38	0.258613	0.235653	34.3333	33.5921	33.6705	0.0841902	-60.2966	40.6303	61	106	173	2342	349	66	364	134	295	1403	2928	648	2785	422	2274	902	1398	5707	3670	789	19	4	24	121.719	494.45	0.115681	31	16	265	421	2
LACOIR0058.01	9	LacQ140	0	8	0.143999	0.386854	0.382795	98.4097	85.556	87.743	0.245886	0.232637	25	33.4557	33.6553	0.122108	-74.9633	41.2287	36	90	71	1378	343	83	385	91	291	701	2481	389	1862	327	1479	382	624	13075	6420	791	9	3	34	124.651	403.56	0.135604	20	8	99	193	4
LACOIR0064.01	9	LacQ140	0	17	0.0956356	0.371034	0.345988	102.599	82.8609	157.392	0.235691	0.214796	30	32.6947	32.6745	0.241645	-56.239	40.7653	40	46	72	1531	292	81	323	62	332	813	2498	446	1929	430	1602	705	559	13220	11551	711	8	2	51	109.442	928.22	0	26	13	139	45	2
LACOIR0066.01	9	LacQ140	1	5	0.0925224	0.34244	0.307282	95.7505	81.9828	187.256	0.262174	0.214646	22.4545	34.7787	34.5595	0.101542	-79.8673	43.0399	27	44	24	2366	272	95	369	88	274	745	2486	293	2030	696	1373	579	1092	7478	6091	1062	9	1	21	151.617	568.39	0.0154242	22	10	74	75	1
LACOIR0071.01	9	LacQ140	0	29	0.101544	0.393753	0.358393	103.484	78.2403	214.986	0.24353	0.216078	27.3636	34.0635	34.1088	0.191517	-59.85	43.6704	19	49	44	1801	391	105	473	127	353	860	3306	597	1839	725	1475	761	809	9780	3992	672	12	2	40	108.108	4.89	0.0938303	31	15	227	305	5
LACOIR0075.02	9	LacQ140	0	48	0.115782	0.369675	0.33225	89.0711	90.1664	168.096	0.240116	0.215145	26	29.5834	29.6924	0.102828	-65.9722	36.7548	43	71	88	1247	450	115	448	66	315	758	3559	481	2644	590	2158	653	640	10439	6424	800	10	0	27	129.196	928.22	0.0661954	18	11	46	25	2
LACOIR0083.05	9	LacQ140	2	20	0.207137	0.387654	0.394115	96.2466	83.7964	132.927	0.24821	0.230784	37	33.2108	33.2611	0.127892	-88.7121	43.4624	39	144	91	4168	407	105	365	108	317	1360	2413	581	1935	479	1808	1505	710	5512	3571	365	20	0	17	62.9962	4.89	0.0655527	95	24	561	235	17
LACOIR0084.05	9	LacQ140	1	31	0.129577	0.371819	0.32891	95.1315	83.9009	163.67	0.227383	0.221044	36.5	32.4707	32.7796	0.126607	-64.0916	41.153	66	130	217	5832	587	162	443	122	420	1735	2966	803	2260	854	1998	1139	1356	5280	7103	537	14	2	44	85.4178	928.22	0.0835476	44	25	431	172	1
LACOIR0085.08	9	LacQ140	1	18	0.0769883	0.329431	0.311808	98.3651	85.8815	150.578	0.233718	0.223388	29.4167	33.5019	33.5294	0.278278	-68.8135	39.2588	45	198	152	1596	306	57	361	69	275	1272	2450	452	2216	410	1523	740	834	4395	5019	988	4	1	30	145.345	266.89	0.00257069	7	4	30	103	1
LACOIR0086.05	9	LacQ140	2	22	0.193421	0.379302	0.353465	96.0724	81.3452	194.455	0.242468	0.224882	32.5833	32.4573	32.4503	0.109254	-73.7337	38.5518	47	150	94	2868	358	82	347	104	297	1709	2055	528	1940	598	1526	1002	981	7361	4920	519	11	1	35	89.8211	928.22	0.0642674	33	14	232	172	5
LACOIR0086.07	9	LacQ140	0	28	0.139976	0.338466	0.347995	94.7215	77.1077	162.808	0.226879	0.220729	44.1538	33.5664	33.295	0.188303	-77.0902	43.2759	75	131	89	1361	351	96	291	88	266	1509	2520	835	2273	954	1578	945	886	4344	3783	575	21	0	13	90.4888	5.16	0.0494859	52	26	274	235	2
LACOIR0087.04	9	LacQ140	0	16	0.163723	0.36949	0.356617	100.022	79.0455	245.053	0.245299	0.233373	35.1667	32.0376	32.0669	0.0642674	-70.3572	40.3036	95	231	119	1986	427	93	358	95	238	2075	2421	597	2248	619	1188	1257	909	5615	4068	588	18	1	22	98.0987	4.49	0.105398	56	16	245	281	5
LACOIR0087.08	9	LacQ140	0	51	0.0952646	0.355302	0.321561	102.989	77.9319	127.391	0.234588	0.218595	31.3333	32.9382	32.9647	0.115039	-61.5338	40.3654	39	164	73	1475	238	80	189	95	145	1518	1692	438	1377	536	1170	975	567	12380	9477	796	6	1	41	121.589	928.22	0.0141388	18	9	137	112	3
LACOIR0094.07	9	LacQ140	0	20	0.090876	0.319657	0.324461	95.197	82.8551	144.787	0.232248	0.216451	32	33.929	34.172	0.102185	-66.6898	43.7557	35	84	123	2795	395	76	300	65	229	1223	2193	462	1653	494	1409	979	683	5852	5436	740	13	2	40	114.646	928.22	0.00192802	21	11	160	141	1
LACOIR0008.04	9	LacQ140_2M	0	9	0.149687	0.451981	0.323877	97.1387	79.8802	266.153	0.255565	0.219578	17.4545	33.4363	33.3487	0.143316	-75.5102	42.8974	40	200	139	678	263	36	309	49	143	1406	3193	914	5170	967	2729	1367	902	5136	3484	405	13	1	21	64.4643	928.22	0.033419	64	30	573	109	4
LACOIR0009.08	9	LacQ140_2M	0	17	0.163526	0.378685	0.344003	104.559	77.1102	199.677	0.238367	0.223689	28.1429	33.8936	33.8144	0.174165	-68.4465	43.5844	39	243	209	556	236	35	247	23	139	1531	2899	673	2659	645	1887	1643	1248	6031	10620	486	11	1	29	82.8777	112.47	0.0706941	36	19	251	432	7
LACOIR0010.04	9	LacQ140_2M	0	9	0.130837	0.39597	0.332865	90.2692	79.3564	131.093	0.244851	0.232495	40.8571	31.3236	31.3121	0.135048	-69.356	43.1823	55	180	133	545	238	38	273	43	155	1423	2230	584	3464	617	1920	1173	842	5491	3127	666	12	1	20	101.837	158.25	0.0565916	44	22	289	664	4
LACOIR0019.05	9	LacQ140_2M	0	29	0.163649	0.333127	0.308599	95.9159	78.0524	165.683	0.229397	0.22205	30.3	33.3523	33.3012	0.0565553	-66.3491	40.1983	50	151	166	291	343	34	244	41	124	1353	2901	891	4542	1202	2743	1122	1213	8131	16799	643	6	2	21	104.505	230.32	0.0147815	23	12	111	192	0
LACOIR0034.04	9	LacQ140_2M	0	2	0.143096	0.364622	0.336601	97.3511	81.8355	165.948	0.24789	0.230186	46	32.2731	32.69	0.0694087	-60.1409	40.3106	62	114	96	2319	372	118	455	290	402	1556	1901	523	2018	655	1888	762	291	7051	8736	827	12	0	34	126.925	928.22	0.0437018	36	12	178	257	3
LACOIR0037.03	9	LacQ140_2M	1	5	0.167745	0.373276	0.351737	95.7669	86.8517	194.175	0.235842	0.240233	55.7778	31.0244	31.2858	0.141388	-76.0398	40.9625	87	101	87	2063	498	246	529	253	521	1228	2510	646	3034	961	2373	365	536	8094	7296	454	12	0	28	77.0108	928.22	0.0848329	63	22	361	406	8
LACOIR0039.01	9	LacQ140_2M	0	49	0.118876	0.36444	0.321849	100.284	79.3056	147.499	0.245177	0.216583	43.5	33.432	33.6986	0.23329	-58.4565	43.8854	20	76	67	1669	323	197	540	286	409	1231	2021	580	2429	768	1940	328	337	7624	5217	668	10	0	41	107.71	20.11	0.0681234	29	16	261	282	4
LACOIR0041.01	9	LacQ140_2M	0	7	0.118534	0.35971	0.327413	91.6847	81.1088	232.803	0.244637	0.21711	41	34.9231	35.0012	0.224936	-68.931	42.8599	56	103	31	2032	313	207	596	411	345	1408	1847	608	2681	1197	1728	287	285	6934	4596	647	12	0	40	105.578	928.22	0.105398	31	19	213	96	2
LACOIR0042.04	9	LacQ140_2M	0	10	0.158644	0.344511	0.317588	100.89	92.8845	166.018	0.2414	0.217191	52.5	31.3968	31.4366	0.0520566	-68.1601	38.9794	42	41	37	1628	367	183	469	312	327	1236	2093	656	2121	798	1377	505	323	5170	4668	834	12	1	27	125.861	126.75	0.0359897	39	19	189	340	2
LACOIR0051.01	9	LacQ140_2M	0	9	0.0944892	0.315016	0.362364	96.076	78.3375	165.713	0.23811	0.217722	57.4286	33.1323	33.3452	0.102185	-69.1079	43.141	61	140	60	1322	349	163	549	218	508	1255	2526	484	3245	665	2492	461	490	6365	9067	1037	7	0	13	151.349	928.22	0.0366324	14	9	90	301	1
LACOIR0056.04	9	LacQ140_2M	0	51	0.198579	0.384186	0.356264	100.743	82.395	177.459	0.24096	0.222615	29.4444	34.9153	34.9668	0.127249	-81.2356	42.0956	47	124	148	2478	318	55	217	28	282	875	2001	468	1836	344	1627	1085	1380	7142	5382	540	15	1	18	86.6157	72.43	0.0424165	56	15	340	95	6
LACOIR0064.07	9	LacQ140_2M	0	27	0.094034	0.35962	0.275941	95.3685	88.0469	193.999	0.237275	0.213215	19.5455	31.0115	30.987	0.172237	-80.7582	36.8409	58	90	162	3013	175	31	109	30	196	811	1232	278	903	215	1515	2416	1627	9546	8765	763	15	1	48	119.316	5.29	0.00835476	25	12	193	85	3
LACOIR0067.06	9	LacQ140_2M	1	17	0.166376	0.376863	0.383611	96.3667	87.7504	208.29	0.253392	0.228396	26.0625	31.2021	31.3959	0.201799	-80.9819	37.9821	53	77	73	1426	194	61	168	57	242	1438	1823	556	1600	374	1425	2877	1953	5869	8181	607	15	0	31	100.103	928.22	0.06491	42	18	243	409	8
LACOIR0069.05	9	LacQ140_2M	0	15	0.119681	0.405403	0.335347	92.3046	86.2949	154.489	0.244399	0.220571	18.25	30.6019	31.288	0.134961	-84.6813	38.3653	45	197	125	5098	257	48	245	44	360	675	1199	291	1436	298	1468	1093	1399	6125	7417	801	16	1	16	124.661	115	0.0507712	29	16	175	74	2
LACOIR0084.01	9	LacQ140_2M	0	29	0.200392	0.371784	0.371338	94.5116	79.4613	215.32	0.235012	0.221944	28.0833	33.8292	33.6918	0.13946	-59.0041	43.4381	43	80	123	2732	599	475	679	253	673	934	2484	363	2370	390	2181	368	874	14211	5973	681	9	0	19	111.581	4.76	0.0482005	37	11	173	207	8
LACOIR0085.01	9	LacQ140_2M	2	23	0.150039	0.3991	0.343674	99.6396	82.2002	234.539	0.258182	0.226475	20.8889	33.6971	33.8549	0.101542	-60.8151	42.9191	38	129	167	2372	841	616	760	363	697	1117	3025	555	2791	449	2543	644	1411	4613	4476	736	16	0	29	113.841	110.33	0.129177	35	17	230	220	1
LACOIR0086.02	9	LacQ140_2M	0	1	0.163511	0.373467	0.356264	92.7567	76.6386	205.206	0.250331	0.221604	30.1667	33.3588	33.1726	0.140746	-59.0233	40.5021	39	112	131	1985	462	239	557	211	572	826	2405	394	2078	359	1916	549	916	4819	3840	700	10	1	31	109.847	3.69	0.113111	45	17	215	531	1
LACOIR0087.02	9	LacQ140_2M	1	5	0.13295	0.385823	0.357326	98.2432	80.0801	188.987	0.239616	0.238352	29.3846	32.7746	32.511	0.0989717	-64.9457	40.8528	53	84	135	2006	604	327	498	129	583	972	2797	296	1907	267	1945	689	827	3755	4910	692	15	1	36	110.102	129.02	0.0822622	39	23	195	539	2
LACOIR0089.01	9	LacQ140_2M	0	30	0.174869	0.347059	0.320416	98.2371	75.0658	146.191	0.259529	0.234224	34.3333	31.1122	31.0161	0.0719794	-51.6099	35.9071	27	79	47	1200	476	425	420	204	416	650	2137	433	1652	511	1620	320	603	10250	3214	582	6	1	19	95.9597	207.1	0.125321	36	11	147	246	14
LACOIR0090.04	9	LacQ140_2M	0	16	0.193386	0.39085	0.376782	98.0911	86.237	191.133	0.251871	0.224198	28.3333	31.6669	31.6326	0.12982	-64.3676	38.9834	55	27	134	1832	499	293	389	113	382	1264	2159	541	1665	550	1532	559	552	10615	5951	523	17	1	8	86.3552	21.18	0.0694087	69	16	290	242	9
LACOIR0091.04	9	LacQ140_2M	1	2	0.150973	0.395307	0.37797	95.7099	83.6891	179.954	0.244558	0.235986	34.4667	31.3156	31.4168	0.102185	-63.15	40.7275	40	63	78	1906	473	297	495	230	414	1046	1942	417	1567	511	1633	473	583	6623	5381	441	17	1	22	74.0828	928.22	0.100257	58	27	406	906	5
LACOIR0093.01	9	LacQ140_2M	0	1	0.192467	0.372366	0.383202	99.4439	80.559	143.324	0.25797	0.241108	49.9091	31.4195	31.2381	0.172879	-66.5787	39.4689	55	89	136	2059	510	325	560	310	578	770	2379	732	1958	635	1850	476	683	5133	6732	544	14	0	18	90.0914	784.21	0.0616967	60	19	205	492	5
LACOIR0008.05	9	LacQ140_8M	0	2	0.140934	0.350577	0.340423	99.0032	81.2872	178.839	0.251565	0.236616	33.25	31.8254	31.6933	0.212082	-74.3369	39.6028	107	258	206	1065	455	145	383	140	294	1620	2297	601	2323	906	1780	855	1085	4843	4523	657	15	0	20	102.631	393.55	0.0803342	42	20	210	610	4
LACOIR0010.05	9	LacQ140_8M	0	1	0.128568	0.36539	0.355912	105.868	76.1128	224.407	0.246486	0.216048	21.1538	33.5507	33.4826	0.148458	-69.4147	42.8488	78	178	152	2792	496	153	384	113	302	1563	2460	583	2673	392	2233	536	1143	3418	9133	587	15	0	43	94.7579	928.22	0.0379177	41	20	298	0	6
LACOIR0011.05	9	LacQ140_8M	0	7	0.0880024	0.356759	0.331638	99.3012	83.6026	199.936	0.232739	0.233929	45	30.5154	30.6024	0.1009	-71.148	34.9366	85	181	98	1147	364	186	316	136	279	1644	1913	597	2121	513	1937	983	1177	5226	7364	1058	14	2	26	150.552	20.38	0.0681234	24	19	158	152	0
LACOIR0011.07	9	LacQ140_8M	0	2	0.140123	0.399373	0.361635	98.1821	88.8144	101.456	0.244427	0.236046	50.5	34.6061	34.6043	0.101542	-92.5955	41.1522	118	191	162	2040	443	156	369	101	384	1384	1940	456	1882	487	1837	788	879	4852	3742	752	10	1	21	117.045	20.91	0.0385604	34	18	169	200	4
LACOIR0021.07	9	LacQ140_8M	0	13	0.134503	0.309692	0.351051	99.1689	82.9142	186.358	0.233756	0.223603	34.0714	31.3766	31.6304	0.158098	-76.8418	39.5775	73	301	126	1065	347	113	275	53	187	1237	1854	366	2074	250	1768	685	731	3178	5595	775	8	1	24	118.514	45.73	0.0237789	31	13	178	166	6
LACOIR0021.08	9	LacQ140_8M	2	42	0.182109	0.38081	0.341716	107.7	78.6024	232.822	0.244454	0.213786	35.2667	33.8134	33.89	0.0790488	-78.3959	42.1168	79	169	136	1166	606	147	275	89	363	1368	2322	543	1859	595	1680	795	1323	5309	3381	523	11	1	16	86.3478	3.69	0.121465	58	16	264	118	17
LACOIR0032.03	9	LacQ140_8M	0	16	0.193893	0.367628	0.387327	89.8983	87.1034	69.2313	0.241929	0.242242	43.3333	36.0224	35.7937	0.148458	-72.8747	37.1409	156	116	184	1484	895	307	1051	550	902	1297	2795	766	2631	666	2315	702	1172	9368	8393	594	13	0	17	97.1681	928.22	0.0469152	46	20	203	207	5
LACOIR0035.02	9	LacQ140_8M	0	3	0.191284	0.377306	0.351051	96.0996	87.7176	164.121	0.260227	0.251749	39.5	31.7933	32.0162	0.0781759	-68.8347	38.1584	236	198	212	2997	1185	400	974	497	922	1552	3542	835	2990	880	3085	894	1419	7388	7133	410	12	1	17	67.9431	222.58	0.0534202	68	17	259	331	18
LACOIR0037.02	9	LacQ140_8M	0	8	0.162901	0.382638	0.354509	99.1784	85.543	132.929	0.240986	0.239398	38.5	32.2641	32.014	0.098329	-64.8524	40.1567	178	268	162	2996	923	414	856	386	704	1452	2787	698	2576	685	2495	834	1203	6272	7022	515	14	0	16	87.154	928.22	0.0501285	51	25	333	322	3
LACOIR0037.05	9	LacQ140_8M	1	7	0.16899	0.368398	0.340101	91.0479	86.2668	146.127	0.242582	0.222454	42.8	34.5274	34.8246	0.124036	-72.1621	44.9839	74	206	166	1419	866	336	942	363	679	1214	2673	610	2745	616	2261	589	1076	8502	7411	445	8	0	18	76.8851	928.22	0.0758355	46	19	232	313	3
LACOIR0037.06	9	LacQ140_8M	0	2	0.109745	0.373805	0.391968	93.8115	84.9478	174.975	0.239652	0.224828	37.5	32.4283	32.5784	0.0796915	-69.6225	37.4093	114	91	112	1398	995	315	576	222	537	873	2926	701	1899	584	1964	455	957	10550	7657	803	12	0	44	122.655	928.22	0.0816195	28	13	163	0	3
LACOIR0052.02	9	LacQ140_8M	0	4	0.16013	0.364513	0.362364	94.3509	83.7208	230.255	0.252628	0.217927	32.6429	31.7747	31.6831	0.143959	-65.2811	37.6595	122	125	113	1145	805	424	794	496	569	1025	2136	782	2306	602	1784	603	771	14333	9226	579	12	0	36	92.0926	928.22	0.145887	55	23	332	59	5
LACOIR0053.01	9	LacQ140_8M	0	9	0.137225	0.427815	0.399364	100.55	87.3708	169.122	0.244321	0.224338	49.7857	30.6194	30.5284	0.126688	-65.3608	36.9464	85	80	134	1122	964	445	741	443	575	937	2585	866	1943	713	1632	338	754	6276	4833	543	7	0	41	87.1465	928.22	0.0546624	43	15	237	18	5
LACOIR0056.03	9	LacQ140_8M	0	22	0.229718	0.332915	0.358393	94.7879	85.2065	239.04	0.249989	0.235626	27.2222	32.9159	32.8813	0.202442	-76.4852	39.0335	206	211	237	1030	826	121	587	82	351	1945	2389	381	2060	491	1637	1177	1601	4679	5061	243	17	1	9	44.7107	21.31	0.0642674	97	24	490	852	13
LACOIR0058.07	9	LacQ140_8M	0	15	0.124983	0.343611	0.331638	102.22	83.9311	243.217	0.235575	0.225837	27.8235	32.6177	32.6922	0.096401	-72.0059	38.6531	147	310	251	2527	1076	192	894	100	563	1711	3210	685	2796	662	2557	1493	1777	7042	5199	631	4	4	52	98.3662	20.78	0.0616967	33	16	283	386	1
LACOIR0066.05	9	LacQ140_8M	0	29	0.103661	0.370209	0.326818	93.8351	87.246	185.564	0.242882	0.224393	24.1429	32.346	32.5265	0.0841902	-81.7829	39.6627	202	320	223	3005	997	187	926	168	583	1640	2751	456	2646	581	2109	1397	1567	5314	4156	757	9	1	22	116.387	928.22	0.0970437	25	16	158	159	3
LACOIR0066.06	9	LacQ140_8M	0	21	0.201615	0.360477	0.364566	97.5717	77.1625	147.965	0.231851	0.225649	25.3636	29.2171	29.3836	0.201929	-65.1836	37.3629	150	153	142	1748	576	91	457	78	346	1250	2492	365	2098	316	1508	1013	1492	5971	5663	576	17	0	21	96.6321	20.38	0.0501608	51	16	263	203	8
LACOIR0068.09	9	LacQ140_8M	1	17	0.117557	0.347735	0.353812	81.9851	78.3455	166.226	0.236475	0.226388	32.625	32.8874	32.1695	0.149743	-73.8775	38.0202	162	153	191	1790	673	116	441	77	273	1310	2011	363	1888	367	1410	984	1155	10917	5392	732	16	1	29	113.318	841.46	0.0154242	29	20	175	61	1
LACOIR0071.05	9	LacQ140_8M	0	17	0.124041	0.421919	0.330117	100.447	88.9089	236.659	0.256184	0.22097	23.625	33.1244	33.1383	0.138175	-85.4613	40.9433	102	192	120	1357	498	116	546	146	380	1509	1906	507	2017	461	1657	1022	1137	7238	5434	669	13	4	29	103.573	928.22	0.0661954	40	26	362	54	2
LACOIR0071.06	9	LacQ140_8M	0	25	0.118784	0.3943	0.354859	93.994	84.8616	232.969	0.254309	0.223258	30.8667	31.79	31.593	0.169023	-74.8693	40.7854	147	210	117	1924	725	120	456	46	274	1613	1897	527	1731	310	1308	873	1229	5258	3426	708	16	0	32	107.978	4.49	0.0616967	35	18	285	151	1
LACOIR0075.08	9	LacQ140_8M	0	9	0.152882	0.40802	0.44478	98.5599	82.8597	198.792	0.257804	0.219246	20.3125	32.8345	32.863	0.118895	-69.6919	39.2464	115	234	173	1856	634	139	676	102	350	1580	2548	559	2671	369	1918	1036	1186	6044	3609	508	17	1	27	79.8223	928.22	0.0417738	54	26	426	131	5
LACOIR0084.04	9	LacQ140_8M	2	6	0.176668	0.409633	0.385667	99.6267	87.9706	165.043	0.241017	0.241674	46	34.8756	35.0707	0.102185	-79.2278	42.756	153	130	106	2475	748	289	478	216	442	1599	3257	670	2014	715	1899	705	789	6869	7937	591	10	0	23	97.4325	928.22	0.0372751	46	11	212	703	5
LACOIR0085.03	9	LacQ140_8M	1	6	0.123894	0.423422	0.358393	96.7845	85.9214	223.88	0.237019	0.234198	37.4167	29.9357	29.8633	0.179949	-65.1548	37.817	187	118	149	1855	879	366	549	245	820	1363	3131	606	1795	617	2375	794	872	20598	5548	650	14	0	32	104.372	928.22	0.125321	39	16	203	396	4
LACOIR0088.01	9	LacQ140_8M	2	14	0.128097	0.361037	0.326226	98.3952	78.8266	195.903	0.248946	0.227611	26.7143	34.3472	34.1024	0.124036	-65.658	40.4746	113	72	98	3419	751	150	357	89	519	1466	3484	491	1764	491	2175	716	836	4612	3786	730	12	0	33	113.987	928.22	0.0430591	20	12	220	283	0
LACOIR0090.01	9	LacQ140_8M	0	2	0.132351	0.387904	0.370956	96.4086	87.3656	289.776	0.249267	0.228284	57.3478	29.6039	29.8301	0.0745501	-69.3898	37.9587	234	99	101	3458	523	209	400	190	372	1424	2810	473	2008	531	1543	722	801	6013	4827	620	21	0	25	98.1	928.22	0.122108	57	29	360	128	8
LACOIR0091.06	9	LacQ140_8M	0	4	0.131884	0.35969	0.32891	90.9654	83.4468	197.902	0.249149	0.23136	46.0769	31.1044	31.1786	0.178021	-71.3371	39.226	197	55	95	1975	608	235	362	166	374	1385	2512	856	1314	642	1558	664	508	15326	10852	598	9	1	21	94.0892	928.22	0.0899743	40	23	227	168	4
LACOIR0092.02	9	LacQ140_8M	1	2	0.183527	0.393071	0.338501	94.9687	85.2012	184.472	0.248552	0.240482	38.6667	31.3967	31.3918	0.21144	-68.4464	40.1863	280	97	81	2673	552	199	406	187	471	1770	2466	392	1569	544	1895	723	666	8168	4712	555	8	1	21	90.6191	928.22	0.0726221	52	13	239	510	5
LACOIR0093.06	9	LacQ140_8M	0	14	0.171828	0.398082	0.35416	97.4887	84.6134	244.751	0.248143	0.232229	37.4706	33.2099	33.3021	0.112468	-71.1523	41.305	183	76	121	3014	644	216	306	132	502	1403	2706	449	1362	492	1904	713	645	5694	5975	523	13	0	38	85.9534	928.22	0.0398458	54	19	238	97	8
LACOIR0094.04	9	LacQ140_8M	0	21	0.158991	0.404877	0.357326	99.9082	84.4079	215.676	0.259182	0.22461	39.6667	33.0282	33.1358	0.134319	-64.8535	37.9722	215	51	128	2243	732	285	395	241	402	1557	2898	653	1326	586	1546	859	639	10459	5609	548	17	0	24	88.6197	928.22	0.0996144	47	24	284	48	1
LACOIR0012.07	9	LacQ140_A	0	6	0.167593	0.434609	0.327413	104.011	87.6441	87.9451	0.256349	0.226034	24.75	31.4456	31.3346	0.13946	-69.3835	36.7368	40	104	162	4645	305	43	220	40	240	908	1008	127	1085	197	978	695	1121	2592	2485	763	11	0	33	121.049	20.51	0.134319	26	13	135	63	3
LACOIR0013.05	9	LacQ140_A	0	34	0.190966	0.387429	0.36605	92.9164	78.4349	180.222	0.252159	0.221255	38.4	30.7141	31.0013	0.145244	-68.3946	37.3138	133	248	225	9028	382	81	465	105	507	1083	1584	346	1784	339	1643	868	1241	10604	8826	575	10	0	19	95.5673	146.23	0.0713368	66	20	263	141	13
LACOIR0013.06	9	LacQ140_A	0	28	0.135596	0.382788	0.347659	94.8781	81.2871	205.396	0.252997	0.227252	28.25	30.4285	30.54	0.0282776	-72.4288	39.6739	58	147	216	2754	286	87	283	59	304	1184	1285	383	1330	430	1210	774	1628	5874	3826	772	9	0	46	122.386	28.52	0.0674807	24	10	108	354	2
LACOIR0014.07	9	LacQ140_A	1	6	0.173033	0.378238	0.376388	104.757	84.3648	215.07	0.24328	0.239612	33.5714	29.4581	29.3061	0.10013	-67.1625	37.6645	142	244	309	5693	338	111	348	98	376	2074	1775	609	1901	545	1575	744	735	9428	6820	494	12	1	18	81.68	662.88	0.020156	55	15	285	528	6
LACOIR0017.03	9	LacQ140_A	0	4	0.171371	0.419468	0.36091	97.8587	83.8006	280.142	0.242096	0.216532	34.2353	29.8112	29.8727	0.144237	-77.9358	36.383	105	347	198	3538	246	99	315	75	323	1377	1358	361	1780	522	1635	891	1736	6041	5948	659	23	5	17	100.903	20.38	0.0708306	67	34	395	75	9
LACOIR0018.07	9	LacQ140_A	0	29	0.133002	0.430646	0.36091	96.4708	79.9465	194.362	0.240303	0.229812	28.1	31.3002	31.4491	0.125964	-71.8796	38.6165	29	101	112	5606	375	77	293	114	214	1249	1693	380	1658	530	1079	680	1385	7137	5137	655	13	0	41	102.235	928.22	0.0565553	43	14	233	260	4
LACOIR0014.09	9	LacQ140_A	0	23	0.161774	0.391996	0.414547	95.1828	79.9134	215.618	0.225969	0.218162	25.25	33.5359	33.5123	0.157455	-82.4423	43.1791	54	119	92	6628	178	62	207	83	184	1163	1106	296	1148	461	1096	570	599	3478	3062	714	10	3	33	110.645	12.5	0.0899743	34	15	178	318	6
LACOIR0029.02	9	LacQ140_A	0	9	0.144623	0.39963	0.367921	95.6371	82.0484	165.935	0.247503	0.223743	46	32.084	32.1349	0.115039	-60.6642	39.8945	62	29	66	1340	537	277	480	260	422	998	3071	500	2533	427	2720	519	532	9354	8057	830	11	0	30	128.267	115.54	0.0392031	24	12	158	155	1
LACOIR0044.02	9	LacQ140_A	0	14	0.138377	0.416915	0.372878	89.844	78.7753	241.425	0.246155	0.221997	30.5455	32.9713	33.0578	0.0951157	-68.5168	42.5653	91	149	71	2354	721	255	834	148	629	1241	4791	780	4375	525	4426	732	669	11785	10003	629	11	0	38	102.24	928.22	0.104113	42	15	274	56	5
LACOIR0044.05	9	LacQ140_A	2	10	0.178579	0.379379	0.391116	89.6642	85.5817	235.022	0.254161	0.233903	49	33.1407	33.1932	0.105398	-76.5134	39.7844	83	58	68	1042	413	389	649	213	490	1531	3167	679	2894	470	2952	674	610	14719	10106	577	12	0	25	95.1687	71.49	0.102185	43	17	252	510	8
LACOIR0045.02	9	LacQ140_A	0	9	0.117623	0.393043	0.349347	99.2336	80.1769	296.803	0.25714	0.23387	46.6111	30.4055	30.5292	0.172879	-70.0618	37.9767	119	42	31	2305	447	367	440	296	454	1264	2932	554	2420	473	2823	503	424	13425	6094	702	14	0	37	109.316	126.88	0.0192802	35	17	215	516	0
LACOIR0048.03	9	LacQ140_A	0	33	0.190212	0.351639	0.319562	95.1718	87.7284	202.727	0.246697	0.227054	52.1667	31.3935	31.6444	0.101542	-71.2432	38.132	56	31	42	1228	320	250	442	256	278	779	2090	656	2023	475	1670	572	452	5972	3924	555	4	0	17	97.8364	265.29	0.0134961	26	6	82	89	5
LACOIR0049.01	9	LacQ140_A	0	34	0.208621	0.36445	0.36717	97.9312	82.3063	187.873	0.254622	0.225069	49.6923	31.6209	31.5776	0.18509	-71.6707	37.8438	59	81	44	714	255	133	377	165	321	797	1878	319	2308	309	1988	406	335	12073	10725	596	16	0	12	100.501	928.22	0.0636247	60	20	199	33	4
LACOIR0054.03	9	LacQ140_A	1	17	0.127543	0.381335	0.416466	93.0626	83.3574	144.15	0.251271	0.229162	50.4167	32.3382	32.2308	0.225578	-69.7511	36.9358	119	43	43	666	305	214	368	168	232	1105	2319	510	1864	449	1708	982	385	4694	7322	811	13	4	23	123.724	928.22	0.0449871	29	18	183	225	2
LACOIR0061.02	9	LacQ140_A	0	27	0.205544	0.352734	0.366796	89.8669	82.762	162.657	0.230197	0.217906	20.6364	31.4134	31.65	0.145244	-72.5182	38.9957	126	539	275	4321	456	72	309	86	270	1304	1664	361	2206	445	1507	628	956	3879	5234	649	9	3	15	104.764	928.22	0.0893316	42	12	136	37	9
LACOIR0062.04	9	LacQ140_A	0	17	0.159369	0.399118	0.371722	104.283	84.009	214.959	0.238279	0.236374	23	34.477	34.5171	0.0835476	-78.78	43.2897	146	583	559	3213	482	80	321	76	342	2329	2121	543	2179	575	2062	812	1018	7145	9840	612	12	0	37	99.0331	550.24	0.0604113	47	19	314	577	5
LACOIR0061.03	9	LacQ140_A	0	37	0.0981364	0.351888	0.372878	91.6137	85.9657	165.325	0.232215	0.215545	19.5625	32.1068	32.3247	0.156812	-72.7669	37.5804	170	125	211	4399	453	54	299	107	333	1824	1331	402	1484	545	1583	759	891	3455	3846	590	15	2	38	96.5011	70.16	0.06491	30	16	209	180	1
LACOIR0063.04	9	LacQ140_A	0	15	0.111244	0.408578	0.357681	99.3357	79.1079	110.826	0.261036	0.216027	18.8889	31.7432	31.825	0.123393	-75.4422	40.9596	145	184	304	4239	557	85	374	144	487	1577	1732	387	1651	462	1437	882	772	5113	2991	820	15	2	46	126.526	72.29	0.0886889	32	18	166	141	0
LACOIR0063.07	9	LacQ140_A	0	18	0.0948164	0.382755	0.320131	98.428	84.4814	228.705	0.23707	0.226665	26.6667	33.7975	33.7653	0.0559126	-78.5067	40.2957	96	133	223	3112	446	88	255	93	377	1442	1956	415	1907	438	1615	838	789	6164	3692	891	11	0	49	133.33	928.22	0.113111	17	15	154	564	0
LACOIR0077.04	9	LacQ140_A	0	6	0.142896	0.379417	0.360548	97.8126	85.4667	312.33	0.237461	0.223204	24.4	34.3357	34.4238	0.134319	-83.849	42.1298	115	185	342	3915	470	52	407	143	596	1244	1467	307	2265	556	1964	751	737	5001	3629	645	11	0	41	104.371	928.22	0.0308483	43	16	220	210	8
LACOIR0078.08	9	LacQ140_A	0	35	0.129672	0.363405	0.321849	109.539	78.9825	206.307	0.239469	0.223043	27.7692	32.6223	33.0268	0.198586	-77.2715	40.4208	161	151	417	3908	366	64	292	99	272	1649	1766	413	2047	594	2044	689	741	3108	4541	675	11	1	36	106.644	20.11	0.0237789	29	12	153	335	6
LACOIR0007.02	9	WT + IPTG	3	16	0.202454	0.359263	0.336917	95.0817	80.5396	69.1257	0.251704	0.231566	49	35.9615	36.3413	0.111825	-42.8246	42.736	70	77	104	804	337	274	709	438	565	2232	2369	1321	3204	1220	2525	533	479	8443	3416	662	8	0	34	110.373	163.05	0.114396	23	11	97	296	4
LACOIR0008.01	9	WT + IPTG	0	13	0.149816	0.352555	0.30913	95.6883	80.3602	189.88	0.222445	0.228452	20.2727	29.5726	29.5652	0.0957584	-62.6485	36.2621	69	102	135	1123	448	169	843	265	927	2082	3202	896	4243	751	3830	673	721	13934	3934	673	6	0	28	107.306	638.06	0.0122108	34	13	187	370	8
LACOIR0009.01	9	WT + IPTG	2	4	0.146947	0.407509	0.359468	97.5644	90.2343	165.515	0.25013	0.229357	30.8333	29.1113	29.1941	0.217866	-67.0792	35.5206	74	131	111	1158	272	152	863	221	680	1588	1766	869	3720	680	3038	790	712	13867	5992	819	15	0	47	126.398	70.29	0.186375	32	17	144	727	1
LACOIR0019.04	9	WT + IPTG	0	4	0.0861879	0.363842	0.344332	96.7579	74.3508	162.122	0.227615	0.226831	38.7	35.6145	35.6164	0.104756	-65.9309	45.3245	56	173	90	941	399	119	791	265	611	1832	2261	750	3572	611	3056	548	448	16776	5632	1073	7	0	27	155.623	4.23	0.0655527	11	8	79	250	1
LACOIR0020.03	9	WT + IPTG	0	4	0.0934207	0.320775	0.295182	93.4149	79.0193	95.8071	0.237461	0.225015	71.2857	32.7452	32.5667	0.142031	-49.0019	39.7226	37	112	64	602	280	113	819	269	612	1250	1559	659	4167	841	2705	522	413	14279	3760	631	6	0	31	99.9633	928.22	0.00449872	9	9	99	38	0
LACOIR0023.03	9	WT + IPTG	1	10	0.14795	0.381264	0.317868	92.7207	80.1447	161.356	0.246035	0.232229	29	31.8569	31.6274	0.136247	-61.8515	38.9584	59	75	58	863	304	86	518	224	439	1607	1639	624	2567	658	2204	707	274	10231	4634	867	8	1	22	135.061	928.22	0.0796915	24	13	74	253	4
LACOIR0024.02	9	WT + IPTG	0	0	0.116123	0.387678	0.347995	98.5518	83.3951	219.244	0.240333	0.227947	33.5833	31.2254	31.3477	0.0700514	-57.2125	38.5412	34	91	82	1203	238	120	510	252	534	1325	1532	568	2423	608	1915	513	739	12120	5794	694	11	0	42	111.176	928.22	0.0437018	33	16	191	149	3
LACOIR0032.05	9	WT + IPTG	1	13	0.180348	0.359334	0.356971	103.132	81.9739	239.328	0.242096	0.232346	48.6154	34.9007	34.7495	0.170308	-82.5394	43.0022	44	174	127	1702	336	120	400	90	317	1800	3379	1016	4240	655	2455	515	543	4868	2893	468	19	0	22	79.6749	255.14	0.0822622	75	27	383	425	15
LACOIR0033.06	9	WT + IPTG	0	11	0.144451	0.388336	0.349686	97.0316	84.2632	221.775	0.241743	0.223442	36.0769	32.9404	32.7301	0.149743	-82.5628	39.9283	82	149	98	2719	376	135	789	134	274	1829	2801	1249	5418	1656	4194	521	795	3428	7251	402	28	1	30	67.4005	182.67	0.0893316	66	31	583	442	9
LACOIR0034.07	9	WT + IPTG	1	13	0.150496	0.387204	0.352081	100.461	88.5041	184.458	0.23719	0.233223	47.7857	32.8135	33.0282	0.116324	-74.8213	41.132	61	179	240	2905	263	142	446	125	190	1953	2622	963	3485	912	2475	525	811	2856	5346	604	21	0	21	95.4338	188.01	0.0417738	53	23	273	489	11
LACOIR0037.07	9	WT + IPTG	1	3	0.147901	0.364215	0.339139	88.1048	76.1088	152.97	0.238609	0.246724	54.3333	31.1594	31.7919	0.169023	-71.2747	41.0126	78	163	142	2724	305	192	419	148	280	2023	2320	1255	3203	1192	2235	508	581	4379	5818	566	16	0	21	89.8238	928.22	0.0816195	53	28	368	560	7
LACOIR0043.02	9	WT + IPTG	0	29	0.126612	0.388314	0.378765	90.1046	84.2915	205.387	0.249462	0.220781	47.6667	30.3163	30.4822	0.145887	-77.256	38.7198	83	202	124	4013	547	176	471	112	333	2712	3772	1372	3623	959	2684	557	784	5501	4731	616	13	1	28	98.5042	20.91	0.0571979	47	25	318	146	5
LACOIR0056.01	9	WT + IPTG	0	13	0.172443	0.434187	0.382388	94.4531	84.6177	162.287	0.251261	0.23044	37.7778	33.7657	33.8171	0.138175	-75.6689	42.3503	30	44	63	341	221	82	450	160	438	1962	2447	668	3621	699	3179	481	411	6034	6267	407	22	0	27	68.4718	163.45	0.108612	58	19	455	424	7
LACOIR0057.01	9	WT + IPTG	0	5	0.108371	0.380381	0.35416	96.4424	82.1823	197.875	0.239401	0.225069	21.7857	33.4821	33.2328	0.169023	-67.86	40.0381	38	91	111	1559	290	91	632	105	523	2041	2376	472	5578	400	3603	467	326	16152	8974	807	17	0	43	124.261	928.22	0.0636247	29	18	160	106	3
LACOIR0058.04	9	WT + IPTG	0	7	0.144608	0.403777	0.360187	97.9081	83.503	255.053	0.25878	0.235534	23.9565	32.1694	32.2567	0.137532	-62.7983	38.5365	60	92	67	397	278	94	450	139	376	3431	3016	832	4762	610	3065	625	431	8870	9522	524	13	0	24	86.2206	426.65	0.127249	51	24	379	497	7
LACOIR0064.04	9	WT + IPTG	2	9	0.152119	0.386339	0.369053	101.002	81.1727	283.767	0.248667	0.221997	22.2105	32.4893	32.5504	0.154242	-69.4168	37.4674	30	55	65	357	183	57	369	97	399	2106	1999	599	3180	381	2735	404	456	6211	6202	654	14	0	33	103.571	525.28	0.0803342	46	22	231	164	7
LACOIR0067.02	9	WT + IPTG	0	5	0.180724	0.335618	0.347659	91.1393	94.3526	181.344	0.243511	0.243899	38.6667	33.3557	33.3576	0.104756	-87.2711	40.2981	16	41	44	460	141	104	352	123	342	2289	1744	1013	2871	629	2455	438	277	18048	9102	565	16	0	22	93.8299	88.44	0.0861183	55	21	257	630	7
LACOIR0070.02	9	WT + IPTG	0	16	0.212922	0.367744	0.393684	99.155	81.3066	210.747	0.247503	0.216148	26.2778	33.6426	33.6178	0.192802	-59.5839	42.2322	22	99	95	498	298	85	610	133	403	2080	2847	720	5012	546	3287	530	401	15252	5487	448	10	0	13	76.4811	20.24	0.092545	43	19	300	256	5
LACOIR0084.07	9	WT + IPTG	0	4	0.182297	0.402215	0.370192	98.0318	81.7515	207.756	0.25573	0.218316	30.4615	33.4755	33.4574	0.133033	-74.2854	42.5697	98	187	256	1203	216	124	327	96	352	2300	2504	956	2870	652	2035	829	820	3598	3035	345	15	0	26	57.9215	697.05	0.0713368	68	25	577	135	13
LACOIR0087.03	9	WT + IPTG	0	20	0.156478	0.339914	0.373652	89.0393	83.6851	132.244	0.230777	0.222722	41.625	34.0095	34.1398	0.0655527	-91.8142	43.0197	71	228	169	1270	236	149	254	86	308	1502	2233	793	2598	667	1962	693	759	5916	4179	643	19	0	37	106.238	928.22	0.0854756	45	23	240	189	2
LACOIR0088.08	9	WT + IPTG	0	1	0.165991	0.36984	0.346654	95.5307	79.6738	247.151	0.242085	0.213589	39.9231	30.4658	30.3559	0.127249	-69.9097	38.946	103	213	197	950	275	164	319	267	384	2462	2570	882	3098	722	2302	834	733	5701	6689	742	18	2	27	115.044	689.71	0.12018	50	22	303	70	6
LACOIR0089.07	9	WT + IPTG	1	21	0.123547	0.371145	0.345988	104.918	78.4259	252.86	0.230972	0.224393	36.4	32.4366	32.3803	0.156913	-69.6159	40.8286	36	222	298	808	331	105	331	126	418	1509	3289	513	2885	506	2331	539	732	6551	4172	696	13	0	30	107.845	70.83	0.108682	44	20	287	473	12
LACOIR0012.05	9	WT	1	14	0.207354	0.389279	0.375602	93.8561	79.3769	282.854	0.23707	0.233962	50.2727	31.715	31.6222	0.225578	-79.8811	36.7234	90	223	278	1927	409	92	429	117	289	2050	2276	641	2902	708	1924	872	1140	2471	2731	457	17	0	18	76.345	3.83	0.0404884	82	22	299	497	8
LACOIR0012.06	9	WT	3	2	0.123165	0.38081	0.381982	99.8006	80.8205	203.668	0.253718	0.234198	30.8571	31.97	31.8141	0.0919023	-75.9134	40.5892	100	219	180	1323	557	118	477	104	347	2067	2598	990	3274	951	1784	799	1283	4336	3213	677	23	1	35	107.044	70.43	0.102828	51	27	302	358	4
LACOIR0013.07	9	WT	1	1	0.171048	0.388336	0.380367	98.0617	87.4047	270.391	0.239775	0.240891	38.4211	32.2999	32.4897	0.25	-76.2699	40.9142	171	379	441	2277	537	162	611	172	456	2188	2938	899	3375	1248	2027	799	1139	6020	4899	488	11	1	29	81.6832	928.22	0.0636247	46	17	333	803	8
LACOIR0017.06	9	WT	0	10	0.191107	0.395553	0.383611	96.9092	87.9646	248.105	0.252285	0.228621	34.6818	28.811	28.6267	0.196015	-80.1117	36.1588	104	201	397	1744	496	133	500	186	395	1993	2817	675	3038	924	2049	849	1487	7597	5502	279	13	0	11	46.1804	645.27	0.155527	54	20	570	369	9
LACOIR0018.09	9	WT	2	12	0.153374	0.402743	0.407967	91.9063	84.1943	309.935	0.247434	0.229926	40.0588	30.4223	30.5803	0.184447	-76.806	38.3004	128	305	243	3171	638	166	513	197	350	2012	3058	759	3348	906	2171	891	1131	7965	5090	492	12	1	38	81.2841	205.89	0.0520566	52	22	312	458	12
LACOIR0029.01	9	WT	0	2	0.158918	0.379716	0.359109	97.054	77.1513	151.028	0.248859	0.23334	45.5833	32.9509	32.6699	0.111825	-61.3795	40.0259	81	49	88	1372	366	337	340	139	358	1515	1668	939	1439	856	2027	538	316	5074	4800	685	8	1	28	109.182	928.22	0.170951	36	16	200	402	9
LACOIR0045.01	9	WT	0	9	0.154818	0.401438	0.388582	88.534	84.639	206.204	0.242369	0.22328	48.7143	29.8656	29.8799	0.147172	-74.6219	35.1753	78	53	91	2674	468	340	419	171	485	1498	2215	872	1882	678	2680	524	356	4057	3032	669	21	0	33	110.505	20.11	0.0244216	44	25	272	476	3
LACOIR0046.01	9	WT	0	1	0.143053	0.438939	0.382388	94.4702	82.7698	192.276	0.250899	0.221203	56.6471	31.2797	31.1712	0.203728	-67.7505	40.0251	85	71	69	2486	428	215	307	128	374	1787	2331	634	1884	551	2825	537	462	4437	5469	508	9	0	49	83.9463	88.44	0.0321337	43	18	330	376	5
LACOIR0048.04	9	WT	0	5	0.110399	0.399622	0.363462	97.632	80.4809	220.87	0.260667	0.230415	42.1333	31.6494	31.6265	0.134961	-67.3456	40.0405	44	28	52	865	316	530	272	216	318	1381	1627	1476	1329	872	2085	320	360	4671	3793	855	16	1	34	130.125	20.11	0.0526992	31	16	153	697	2
LACOIR0054.04	9	WT	1	5	0.181649	0.341773	0.352772	95.6017	84.6299	228.733	0.240241	0.23458	60.2308	31.9463	31.9517	0.0430868	-69.5645	39.0782	102	40	68	744	309	258	291	255	313	1859	1459	761	1365	776	1660	477	276	3873	5076	503	4	0	40	83.55	126.75	0.0347267	27	7	132	448	5
LACOIR0055.01	9	WT	0	3	0.158556	0.392312	0.342041	88.9977	80.2612	249.131	0.243695	0.234461	47.8462	30.6879	30.8128	0.128535	-71.2245	36.0596	60	32	82	1521	283	396	418	369	430	1434	1184	967	1570	1240	1746	576	379	2645	6422	574	15	0	24	92.3541	928.22	0.22108	56	22	282	551	5
LACOIR0060.05	9	WT	0	7	0.20442	0.355376	0.312079	97.4325	84.3179	150.896	0.248165	0.229641	21.7143	32.8054	32.7172	0.161311	-80.3407	40.0689	118	227	210	2466	384	118	452	192	493	1916	2240	488	2254	484	1800	771	775	4113	3847	725	8	1	33	116.118	20.91	0.0398458	26	11	107	259	5
LACOIR0060.06	9	WT	1	14	0.171049	0.411015	0.34632	97.1715	86.6463	179.345	0.274192	0.232055	23.9231	29.6461	29.622	0.20437	-78.8808	38.0198	137	346	319	3410	586	141	783	157	822	2038	3361	677	3836	463	3026	661	998	4830	5095	659	15	2	38	108.77	71.63	0.0514139	54	18	145	384	8
LACOIR0061.04	9	WT	1	7	0.190993	0.413429	0.369812	94.8589	83.9178	218.447	0.266763	0.235082	35.1667	32.9578	33.0456	0.118895	-76.5806	41.2462	188	458	457	3183	523	127	603	106	545	2424	3618	740	4000	612	2821	1053	997	4338	5343	567	25	1	26	92.7675	928.22	0.0732648	74	22	314	507	13
LACOIR0061.05	9	WT	0	14	0.178894	0.402479	0.392824	94.5268	81.7311	241.867	0.245986	0.221891	23.35	32.8186	32.8948	0.144602	-73.52	42.0924	126	194	128	1586	368	246	416	155	465	2482	2948	929	2672	729	1829	765	885	3583	2260	448	20	1	38	76.8777	928.22	0.0584833	57	18	412	250	7
LACOIR0061.07	9	WT	0	35	0.128143	0.429199	0.392396	96.4355	83.5365	160.232	0.24281	0.223905	26.4211	31.3319	31.6048	0.137532	-71.4795	39.6062	142	299	323	2367	606	162	531	173	491	1923	3143	556	2996	693	2349	820	854	5812	3362	525	21	0	29	82.6167	5.56	0.0661954	49	28	484	158	3
LACOIR0062.05	9	WT	0	5	0.157221	0.40485	0.370192	95.2142	84.5423	211.929	0.249968	0.240329	22.3	32.5421	32.636	0.1491	-71.725	41.7844	63	182	153	2001	392	104	453	171	369	2096	2685	655	2733	621	2190	774	705	4329	3952	427	19	0	32	71.1373	70.69	0.0449871	67	27	564	758	8
LACOIR0063.06	9	WT	0	14	0.1359	0.39249	0.387327	102.469	82.6736	174.662	0.239524	0.230325	26.1111	30.9241	31.3782	0.179949	-82.8	36.4452	135	165	151	1956	331	120	407	95	335	2020	2302	373	2380	448	1595	635	758	2992	2473	654	12	0	17	101.438	928.22	0.152956	42	22	306	251	8
LACOIR0078.07	9	WT	0	17	0.150514	0.398348	0.335347	96.1205	85.2757	225.193	0.247185	0.224447	22.6667	30.8254	30.8498	0.124036	-72.582	37.9849	70	255	193	2157	600	114	485	88	455	1849	2872	471	2863	646	1931	665	1101	4319	3088	626	16	0	21	97.8302	928.22	0.0507712	49	24	366	210	6
LACOIR0007.01	12	LacQ140	0	36	0.080792	0.327869	0.30468	93.399	84.7697	168.512	0.224855	0.213049	27.8333	32.7917	32.4717	0.0694087	-56.5533	40.4495	54	66	24	1609	399	262	461	247	435	2215	2669	1058	2286	794	2157	543	646	14366	8521	992	2	0	32	147.078	928.22	0.0102828	8	3	31	99	2
LACOIR0020.01	12	LacQ140	0	31	0.0907503	0.330449	0.329512	104.256	82.7926	133.79	0.233833	0.215645	30.3333	33.5929	33.8138	0.195373	-56.2467	40.5164	55	244	20	3146	288	330	574	239	474	1439	1983	939	1937	772	1791	468	798	19234	10104	1027	2	0	25	149.349	126.48	0.0269923	5	3	44	163	0
LACOIR0021.02	12	LacQ140	1	25	0.120932	0.331007	0.341392	91.596	81.6236	233.026	0.233981	0.226333	47.2	31.9288	32.0562	0.0996785	-55.356	40.7148	17	50	67	1707	341	569	450	226	540	1689	2122	1430	1688	698	2164	379	643	9672	5339	813	6	0	45	126.391	928.22	0.0456592	20	9	124	304	3
LACOIR0021.03	12	LacQ140	0	9	0.115351	0.336276	0.30913	96.8978	84.469	149.415	0.239807	0.221286	49.8	32.8422	33.3578	0.172879	-65.152	39.961	39	33	18	2776	323	357	413	153	484	1504	1451	1037	1586	687	1687	471	507	20524	7635	819	5	0	26	129.329	6.09	0.00578406	14	8	62	173	5
LACOIR0022.02	12	LacQ140	0	10	0.116399	0.371439	0.305715	93.5199	76.7184	161.194	0.244531	0.227054	27.75	33.3655	33.2931	0.102828	-37.7425	40.1594	26	103	58	2734	345	215	383	103	377	1395	2227	596	2085	323	1512	594	903	6503	1690	876	10	1	47	136.266	448	0.0874036	19	9	92	202	2
LACOIR0027.03	12	LacQ140	0	4	0.169703	0.364747	0.330117	99.5143	82.9418	169.543	0.247073	0.234047	25	33.7231	33.4751	0.18509	-53.0527	38.5193	56	70	27	1183	261	248	387	162	457	1849	1488	820	1465	597	1379	463	536	16453	7595	616	10	0	42	101.836	928.22	0.0571979	34	17	221	554	1
LACOIR0032.04	12	LacQ140	0	21	0.128649	0.389112	0.36605	109.539	78.0097	96.9306	0.227731	0.223204	20.6667	33.1831	33.5329	0.224936	-67.1065	40.386	15	95	99	5586	384	135	379	86	216	595	2197	447	1361	340	1471	327	1112	1698	1413	680	10	2	29	108.501	130.22	0.0366324	39	14	176	253	3
LACOIR0033.04	12	LacQ140	1	5	0.12396	0.330368	0.314809	101.123	90.5092	156.462	0.230157	0.227755	49.6667	29.8476	30.0013	0.172237	-75.6553	39.5882	58	278	197	4323	551	174	644	197	511	1452	4539	841	3112	645	2476	761	1819	4972	2778	739	6	0	21	115.837	20.91	0.0417738	30	11	116	334	5
LACOIR0035.05	12	LacQ140	0	5	0.0812498	0.369901	0.288323	99.8055	76.7147	173.745	0.242319	0.222561	27.7143	33.2496	32.9463	0.187661	-68.7119	42.0292	20	106	92	8029	282	69	344	61	297	659	1861	201	1466	448	1473	535	1436	2662	2012	1157	11	0	33	166.827	21.98	0.104113	14	11	49	65	0
LACOIR0036.03	12	LacQ140	1	28	0.0851691	0.354166	0.293019	99.4633	77.1961	227.24	0.236111	0.221445	37.1667	36.061	36.023	0.162596	-65.437	44.0999	53	77	46	7028	269	113	288	93	274	932	1810	615	1189	328	1303	1618	1123	2825	1851	790	6	3	48	121.728	266.09	0.027635	22	12	188	348	2
LACOIR0051.02	12	LacQ140	0	21	0.148736	0.351372	0.293497	95.7814	71.9836	180.902	0.232928	0.2201	36.2	33.3555	32.9591	0.0951157	-63.0963	42.1652	12	96	73	6646	284	68	255	75	421	308	2255	350	1063	298	1360	870	1154	4872	3007	856	7	1	38	133.071	928.22	0.0179949	21	10	111	135	4
LACOIR0058.01	12	LacQ140	0	13	0.14485	0.328436	0.337866	107.48	66.466	3.5343	0.229355	0.214876	52	33.306	32.953	0.0379177	-14.6	44.797	12	94	133	2144	492	461	537	401	432	819	2010	761	1677	612	1660	1324	763	9598	8716	739	5	1	19	119.052	21.58	0.0205656	18	9	72	136	2
LACOIR0064.01	12	LacQ140	0	2	0.135522	0.379224	0.329512	101.13	82.6721	132.981	0.236796	0.224992	24.1429	30.3249	30.2114	0.183162	-60.4943	37.7777	23	61	170	1542	445	297	485	290	509	901	1998	675	1702	368	1717	1025	766	13988	16464	798	4	0	25	125.862	928.22	0.0636247	17	10	99	80	5
LACOIR0065.01	12	LacQ140	0	11	0.115347	0.378811	0.311808	102.217	83.2699	255.419	0.256949	0.223765	15.8571	34.9064	34.7355	0.102828	-63.9136	43.0156	112	73	114	2336	682	372	522	441	604	1435	2612	942	2088	754	2241	981	1063	7810	7355	926	10	2	25	138.675	928.22	0.105398	29	17	156	146	2
LACOIR0066.01	12	LacQ140	0	11	0.0786613	0.379224	0.266934	98.2063	81.5537	152.791	0.238168	0.21806	17.6667	33.5196	33.317	0.128535	-64.4256	41.0486	5	114	85	1969	503	286	558	424	449	758	1681	647	2159	484	1672	826	829	3549	8847	920	7	0	44	138.805	4.23	0.0424165	8	7	32	136	0
LACOIR0071.01	12	LacQ140	0	34	0.0900689	0.337503	0.318713	98.7482	75.2968	188.958	0.231724	0.209837	23.1111	31.4282	31.2298	0.169023	-64.0144	43.6538	3	60	59	2767	489	455	651	424	390	786	1853	832	1860	516	1867	499	888	4688	3922	809	12	0	49	125.874	630.32	0.0449871	24	15	121	206	3
LACOIR0075.02	12	LacQ140	0	8	0.100294	0.336531	0.336287	103.716	85.9923	225.314	0.243072	0.213638	29.7143	29.8543	29.947	0.234576	-67.1129	37.9461	19	96	128	2469	571	416	717	306	706	720	2002	912	2441	524	1940	414	692	6422	8719	957	4	1	37	144.406	928.22	0.0263496	14	6	87	85	2
LACOIR0083.05	12	LacQ140	0	23	0.219304	0.335954	0.358393	98.398	75.2922	172.632	0.242567	0.224361	12.4	33.6564	33.9024	0.154242	-74.734	43.7964	79	135	127	2491	545	373	365	205	372	1256	2110	667	2299	556	2035	593	951	4478	3370	639	13	0	14	106.644	4.49	0.0282776	56	21	240	232	8
LACOIR0084.05	12	LacQ140	1	19	0.116519	0.344074	0.299357	97.5504	78.177	124.796	0.230686	0.220466	13.875	32.741	32.9781	0.193445	-58.29	42.6814	54	154	146	2629	702	539	558	300	759	1125	2519	690	2547	565	2380	695	1428	5262	4436	807	17	6	45	124.519	928.22	0.0482005	35	19	222	137	5
LACOIR0086.05	12	LacQ140	0	14	0.0939582	0.295263	0.351394	95.2201	80.5841	218.614	0.222876	0.220992	30.1111	33.5193	33.4898	0.100386	-68.1067	40.4489	55	68	94	1982	434	243	312	176	283	1071	1746	494	1532	612	1382	908	989	5345	2831	711	12	0	22	112.109	928.22	0.0341055	16	10	92	120	3
LACOIR0086.07	12	LacQ140	0	31	0.125566	0.33238	0.346654	98.1307	80.1727	162.987	0.23818	0.222423	29.1429	33.2241	33.0456	0.166452	-74.7743	39.8756	319	95	100	1889	509	117	353	276	467	1222	2413	562	2063	707	2450	651	1089	5532	4006	740	11	1	28	115.054	22.51	0.0411311	25	8	153	242	4
LACOIR0087.04	12	LacQ140	1	16	0.176885	0.30259	0.286943	108.34	76.6729	313.881	0.23211	0.22742	7.6667	31.2001	31.3461	0.245501	-76.3689	40.6273	55	213	249	1767	583	204	434	393	325	1277	3177	508	2339	491	1974	790	1199	8055	4121	696	11	0	18	115.715	928.22	0.0546272	20	9	103	270	2
LACOIR0087.08	12	LacQ140	0	62	0.101714	0.335834	0.305715	108.277	82.4169	206.403	0.231403	0.220047	17.8	33.2877	33.2189	0.255141	-69.686	40.0886	324	124	195	1940	425	211	299	207	317	1345	1632	559	2023	443	1748	888	938	9047	8906	947	18	2	50	141.88	268.62	0.0706941	26	20	152	202	0
LACOIR0094.07	12	LacQ140	0	25	0.064861	0.294732	0.260744	96.1388	78.6845	149.661	0.232404	0.217344	16.5	35.9153	36.029	0.34126	-66.6883	47.036	45	60	110	1456	998	171	378	221	384	728	3152	478	2097	363	2055	506	1383	6977	9181	775	7	2	25	120.787	928.22	0	10	8	87	173	1
LACOIR0007.06	12	LacQ140_2M	0	7	0.131279	0.397572	0.328309	102.505	85.8288	213.719	0.23993	0.221679	27.1111	34.0246	33.9302	0.0726221	-77.3167	40.7847	35	233	106	1185	602	172	666	244	549	1193	2601	732	3557	693	2088	933	1077	4270	6911	697	16	3	65	114.117	3.96	0.0327764	39	19	192	229	5
LACOIR0008.04	12	LacQ140_2M	0	11	0.121133	0.369894	0.308071	97.0623	79.2758	185.238	0.240582	0.225343	25.5556	34.7637	34.7082	0.17545	-69.3622	44.348	53	269	135	2580	825	341	865	597	730	1279	3086	817	4392	1204	2463	992	1186	4820	3444	639	13	1	39	98.6316	71.23	0.0449871	44	15	391	191	7
LACOIR0009.08	12	LacQ140_2M	3	10	0.14389	0.390741	0.343346	105.216	72.3806	200.154	0.245675	0.231913	44.7143	35.5901	35.4704	0.109254	-62.2086	45.2446	76	133	50	3336	483	161	509	207	453	1463	2675	511	3021	525	1735	1018	1339	3198	3370	599	13	1	41	95.9652	187.74	0.0546272	43	14	246	670	6
LACOIR0010.04	12	LacQ140_2M	1	18	0.122758	0.363873	0.315085	95.4947	80.1993	212.546	0.233831	0.224524	37.4	32.5624	32.5856	0.120823	-67.222	43.4933	36	168	144	3380	517	257	673	266	693	1071	2115	564	3109	585	2182	520	831	5092	4962	641	8	0	30	102.371	20.38	0.0147815	19	8	165	472	2
LACOIR0011.03	12	LacQ140_2M	0	11	0.0968883	0.34194	0.322137	102.234	87.2737	108.477	0.239993	0.230129	27.6667	34.0423	34.0237	0.0899743	-64.1233	39.769	53	153	151	2337	455	236	648	366	641	1245	2869	662	3744	784	2593	845	800	4877	4045	794	9	0	39	120.387	928.22	0.0790488	25	13	188	134	3
LACOIR0019.05	12	LacQ140_2M	0	31	0.123346	0.334316	0.311808	96.5145	76.376	173.407	0.242781	0.224633	37.6	34.3381	34.3696	0.145887	-62.284	39.6638	59	68	87	1261	519	164	490	179	407	913	2270	513	2562	439	2075	711	1086	5310	12665	643	6	1	44	107.967	20.78	0.0212082	16	7	100	302	1
LACOIR0020.04	12	LacQ140_2M	0	19	0.205047	0.339734	0.326818	95.4955	76.7253	178.666	0.247638	0.217855	30.6364	33.9941	33.847	0.119537	-60.8382	39.1706	35	115	160	1706	537	159	425	223	595	1263	2711	661	2608	633	2398	1125	1055	6116	5463	541	9	0	23	89.9604	6.49	0.0726221	55	15	192	95	14
LACOIR0021.05	12	LacQ140_2M	0	11	0.0934281	0.340762	0.311808	91.8543	82.7347	69.0959	0.23232	0.215026	37.6667	31.65	31.8483	0.144602	-47.6767	37.6853	102	208	190	1924	543	175	474	222	485	1252	2736	712	3154	600	1790	849	1272	3788	2778	938	7	2	36	140.535	928.22	0.0417738	17	10	81	66	1
LACOIR0034.04	12	LacQ140_2M	0	8	0.123072	0.347871	0.29183	99.9482	81.2505	110.501	0.234555	0.224393	48.8333	33.1171	33.1472	0.158199	-54.2375	37.4146	7	109	89	1242	206	134	590	144	533	704	1222	466	2197	370	1745	676	483	9497	4307	851	11	2	48	131.86	71.09	0.152412	25	16	131	597	0
LACOIR0037.03	12	LacQ140_2M	3	23	0.212522	0.34505	0.324168	95.2071	81.1015	240.863	0.235279	0.223851	32.6154	31.128	31.3342	0.148458	-61.2905	41.6132	19	87	81	2135	380	141	1028	117	622	713	2193	542	3141	398	1906	699	659	5903	7233	639	11	1	19	105.436	928.22	0.116324	57	13	139	196	12
LACOIR0039.01	12	LacQ140_2M	1	16	0.0949783	0.350152	0.319846	100.692	77.8178	122.127	0.255646	0.223743	44.8571	32.8584	32.9622	0.0764781	-41.6047	42.2962	42	53	61	1675	276	131	720	118	568	701	1787	652	2136	279	1836	1187	452	4332	4559	802	10	0	51	122.119	111.27	0.0674807	26	11	158	282	1
LACOIR0041.01	12	LacQ140_2M	0	3	0.101231	0.334098	0.311808	91.9424	78.9133	174.729	0.247776	0.222263	28.6	34.914	34.7874	0.138817	-58.7418	44.9913	26	89	68	1088	247	112	605	235	531	716	1339	555	2353	409	1938	836	365	5061	4774	844	12	3	30	129.996	928.22	0.029563	23	8	131	204	0
LACOIR0042.04	12	LacQ140_2M	0	16	0.15794	0.348963	0.342041	103.524	86.6832	203.093	0.240678	0.221467	33.3	30.7167	30.5955	0.0758355	-53.5567	36.6138	29	99	68	1319	288	131	730	187	637	546	1765	594	2713	513	2340	838	565	4004	4490	801	6	1	21	126.797	21.71	0.0848329	15	8	88	326	0
LACOIR0051.01	12	LacQ140_2M	0	25	0.082735	0.348048	0.316192	99.4708	81.0093	275.786	0.24612	0.220183	19	32.1962	32.1963	0.0841902	-67.0859	39.7271	29	127	85	1031	197	114	1078	132	742	442	1577	413	3258	437	2551	396	570	5326	8019	992	9	0	36	147.741	282.1	0.0115681	19	13	136	288	1
LACOIR0075.06	12	LacQ140_2M	0	4	0.0719895	0.388521	0.29278	98.105	78.9029	181.04	0.245381	0.209156	14.4	30.5422	30.4378	0.21401	-76.996	38.2413	44	58	47	2341	130	87	228	83	134	606	951	531	1141	309	822	1809	1294	1652	3471	1020	12	0	37	150.153	928.22	0.0912596	15	10	101	9	1
LACOIR0073.03	12	LacQ140_2M	0	5	0.102618	0.38151	0.256836	104.521	87.7465	153.977	0.232931	0.227867	16.75	31.272	30.8701	0.035347	-78.2075	38.6291	14	50	78	3694	165	83	180	48	140	443	1544	322	1162	335	1005	1033	1480	2702	4739	941	10	2	34	142.41	89.78	0.0462725	12	9	113	189	1
LACOIR0056.04	12	LacQ140_2M	1	30	0.176679	0.353563	0.338183	99.052	79.256	186.793	0.234775	0.218698	17.3333	33.734	33.6203	0.203085	-90.0683	42.2923	64	137	49	2766	212	164	305	254	236	705	1294	657	1935	523	1103	1708	1114	3138	2364	582	8	2	23	97.7024	928.22	0.0636247	35	9	134	103	5
LACOIR0056.05	12	LacQ140_2M	3	6	0.101945	0.351363	0.304938	94.8694	87.8649	162.771	0.227794	0.219787	14.2857	28.002	28.2263	0.280848	-75.1757	34.6377	31	45	50	2599	231	158	209	261	336	722	1366	448	1224	320	1088	1407	1242	3457	3374	667	10	3	33	104.234	4.23	0.0237789	27	16	245	122	3
LACOIR0064.07	12	LacQ140_2M	0	42	0.0560965	0.273081	0.264384	97.1308	87.3281	206.286	0.23451	0.214003	14.5556	30.9177	30.902	0.033419	-79.6844	37.3569	34	41	70	2653	214	76	323	77	260	636	1552	372	1596	364	1412	1571	1757	5588	3411	1317	4	1	15	182.982	75.63	0.0526992	6	5	53	94	0
LACOIR0067.06	12	LacQ140_2M	1	53	0.130453	0.344753	0.375995	94.6855	84.4339	87.3461	0.246194	0.214896	31.125	33.4002	33.7227	0.111825	-67.8337	44.7579	54	79	58	3239	276	168	412	242	461	1068	1764	575	1974	719	1902	849	904	6187	4943	712	6	0	40	114.913	928.22	0.092545	25	10	110	127	1
LACOIR0069.05	12	LacQ140_2M	0	12	0.0496252	0.295063	0.27075	92.6452	80.3982	127.142	0.22481	0.215195	32.3333	32.5287	32.3432	0.116324	-80.1217	40.2092	41	164	123	4700	267	386	452	129	338	502	1255	401	1620	262	1293	1520	1289	4898	4049	1028	9	0	23	147.08	111.4	0	10	9	88	123	0
LACOIR0070.08	12	LacQ140_2M	1	8	0.107671	0.333022	0.311269	100.302	75.9252	177.26	0.24377	0.234047	20.3333	32.805	32.8275	0.112468	-74.035	40.4537	14	72	34	4697	205	65	243	96	161	576	1204	289	1501	306	1037	1105	1230	3509	3807	799	12	2	41	124.253	928.22	0.0655527	19	9	94	314	5
LACOIR0084.01	12	LacQ140_2M	0	11	0.127387	0.367981	0.325047	95.0407	81.2102	260.916	0.229835	0.223765	35.7692	33.8195	33.6318	0.179949	-63.3162	42.2605	36	103	113	3156	794	355	626	388	671	1123	1756	517	1490	674	1776	307	358	6981	4225	796	7	0	23	126.79	163.45	0.0244216	20	9	122	316	1
LACOIR0085.01	12	LacQ140_2M	1	16	0.12939	0.345012	0.333482	102.167	82.6459	193.458	0.239592	0.231624	20.2	34.203	34.271	0.178021	-61.062	44.4221	51	66	125	2692	749	248	710	348	582	1080	1700	397	1974	467	1432	446	727	3702	2716	855	7	2	21	130.937	70.69	0.0539846	19	7	155	328	0
LACOIR0086.02	12	LacQ140_2M	0	21	0.166607	0.317984	0.334723	92.9635	79.2213	273.685	0.234171	0.219319	23.4706	32.6947	32.7378	0.122108	-64.9488	40.8471	82	140	131	4266	552	200	428	255	459	788	1550	365	1772	413	1545	305	603	3012	1942	635	13	0	28	108.377	20.51	0.0462725	42	19	155	529	7
LACOIR0087.02	12	LacQ140_2M	0	12	0.114752	0.342566	0.343674	102.938	78.6313	242.272	0.236524	0.23716	14	31.9566	31.762	0.167738	-58.568	38.5321	49	144	57	5113	420	150	551	236	486	812	1586	345	1931	308	1089	605	485	2888	1865	721	9	0	41	117.31	128.75	0.0199229	25	9	76	467	6
LACOIR0089.01	12	LacQ140_2M	0	10	0.0910868	0.347871	0.29183	90.2453	75.3578	162.723	0.238356	0.22423	18.5	32.972	33.4127	0.190874	-40.7733	39.7235	29	46	91	1784	662	226	527	363	584	914	1746	483	1613	424	1289	261	338	5556	5353	777	10	2	49	120.653	4.36	0.0244216	14	8	153	149	0
LACOIR0090.04	12	LacQ140_2M	0	14	0.146233	0.385627	0.369053	103.86	81.7994	176.028	0.248236	0.230325	36.625	33.5385	33.4087	0.117609	-62.7525	42.3115	48	127	101	2613	579	226	640	265	579	1151	2001	488	2408	507	1418	418	506	7596	3131	741	16	0	19	118.641	72.96	0.0771208	31	16	150	269	1
LACOIR0091.04	12	LacQ140_2M	3	8	0.197258	0.360665	0.372492	96.6998	87.4514	180.812	0.237258	0.230957	32.8	31.2551	31.1992	0.133676	-69.196	39.3711	37	92	129	2044	551	380	560	227	421	918	1740	545	1857	225	1287	484	560	4628	3402	486	13	0	10	82.4823	88.71	0.0327764	43	12	210	463	6
LACOIR0093.01	12	LacQ140_2M	0	15	0.223971	0.366209	0.363095	90.4425	82.1817	197.042	0.237428	0.224992	27.5	32.4696	32.468	0.226221	-65.958	39.2235	50	49	62	1961	575	208	548	240	501	650	1464	522	1410	561	1320	175	348	5092	3938	645	7	0	14	107.576	928.22	0.0359897	49	15	148	193	13
LACOIR0008.05	12	LacQ140_8M	0	11	0.229712	0.365266	0.353812	102.347	79.0647	113.294	0.237088	0.234699	34.4286	33.831	33.6233	0.118252	-66.8671	42.5677	54	212	229	2567	565	348	353	267	348	1376	1690	694	1940	672	1726	645	1396	4964	4710	525	18	1	19	87.687	128.35	0.0571979	57	21	271	307	11
LACOIR0010.05	12	LacQ140_8M	0	20	0.124939	0.379868	0.311	102.269	81.0184	169.718	0.235423	0.22521	37.6364	34.8726	34.8815	0.187018	-65.7545	43.1877	31	124	161	4094	546	366	353	117	231	875	1950	725	2224	567	1561	539	1325	2104	3617	875	8	1	39	133.874	163.58	0.0674807	24	11	155	243	1
LACOIR0010.06	12	LacQ140_8M	0	16	0.0979698	0.353848	0.331332	92.0826	82.3003	188.449	0.238632	0.22237	48.2222	32.7382	32.849	0.136889	-64.3289	41.755	63	150	149	1896	460	366	287	102	198	1193	1943	629	2038	389	1297	628	1434	3649	6612	688	21	1	45	109.968	4.49	0.0726221	40	21	205	197	3
LACOIR0011.05	12	LacQ140_8M	0	21	0.0929697	0.35117	0.345655	94.6471	79.8971	170.358	0.242455	0.231765	42.7	31.4689	31.5348	0.160026	-63.508	37.8692	15	59	100	3729	386	350	317	196	229	772	1612	460	1321	506	1190	557	1111	2054	7704	1005	9	2	33	151.748	5.29	0.0237789	15	13	71	365	0
LACOIR0011.07	12	LacQ140_8M	0	16	0.18374	0.363786	0.337549	98.686	80.514	78.639	0.240116	0.233047	83	35.265	35.271	0.107326	-81.11	42.437	17	70	192	1409	303	178	251	130	249	711	1167	405	1142	371	948	396	769	2912	2835	811	8	0	36	128.928	928.22	0.066838	22	9	71	92	5
LACOIR0021.07	12	LacQ140_8M	2	14	0.119124	0.344417	0.353465	102.952	80.1012	129.322	0.235404	0.229926	10.3333	32.0837	32.0706	0.21401	-68.2333	40.144	48	78	112	2945	645	218	277	230	217	945	2195	450	1750	363	1219	644	1251	7565	6704	838	10	5	30	127.062	20.64	0.0931877	30	9	175	143	4
LACOIR0021.08	12	LacQ140_8M	0	7	0.151771	0.366385	0.32921	110.614	73.0415	206.267	0.241267	0.216633	31.0714	34.2396	34.2802	0.15874	-68.6143	40.5271	36	157	138	3174	439	315	348	100	224	998	1519	550	1488	427	1290	474	1341	4806	4436	654	11	0	23	107.173	20.38	0.0501285	53	22	212	145	11
LACOIR0023.04	12	LacQ140_8M	0	20	0.0677334	0.328169	0.292542	98.0034	81.4689	212.19	0.232422	0.21765	40	32.914	32.9864	0.15874	-76.5557	39.9464	11	46	76	2782	401	167	278	167	214	671	1544	514	1739	358	1117	296	905	1984	3971	992	9	0	46	145.222	34.12	0.0771208	16	11	130	212	2
LACOIR0032.03	12	LacQ140_8M	0	5	0.148536	0.383379	0.376782	93.7316	82.6976	143.684	0.245744	0.230587	39.2857	35.8986	35.63	0.133033	-69.4855	43.3625	36	140	155	2239	413	222	699	140	695	1172	1704	580	2185	547	1959	603	689	9224	4962	726	12	0	30	114.505	21.04	0.140746	33	12	134	194	1
LACOIR0035.02	12	LacQ140_8M	0	37	0.0994867	0.294234	0.315361	94.9963	83.7115	182.697	0.230926	0.208686	51.5	31.6682	31.6659	0.0559126	-57.5741	40.2712	58	92	171	3634	649	294	879	311	821	1419	2091	781	2601	706	2424	657	827	9974	4050	811	3	0	13	126.656	23.85	0.00128535	6	2	45	37	1
LACOIR0037.02	12	LacQ140_8M	1	9	0.151561	0.34764	0.331944	97.706	86.8394	164.229	0.241047	0.231047	22.25	32.253	32.2359	0.121465	-56.3977	37.0207	36	120	157	2900	530	181	705	170	691	1422	1747	445	2275	337	2120	670	726	10353	4733	634	17	1	25	107.715	127.02	0.0559126	36	19	163	282	4
LACOIR0037.04	12	LacQ140_8M	1	9	0.101675	0.330981	0.344662	95.9037	81.8436	252.783	0.236796	0.234316	31.7	31.5423	31.3616	0.0713368	-64.7905	39.7097	24	217	259	4093	648	118	748	199	828	1299	2279	480	2366	488	2170	1042	1150	4283	4328	811	4	2	27	125.592	359.38	0.0912596	17	7	118	241	2
LACOIR0037.05	12	LacQ140_8M	0	16	0.137515	0.331536	0.300859	88.8716	94.7781	167.041	0.246779	0.219943	24.2857	34.8318	34.6858	0.116399	-71.2447	41.0291	17	59	71	1289	410	200	594	215	645	1040	1489	372	2006	473	1720	445	824	13579	7449	743	8	2	33	117.457	20.64	0.0752412	24	12	156	150	3
LACOIR0037.06	12	LacQ140_8M	0	43	0.160486	0.350123	0.345323	90.6376	87.0187	183.827	0.243129	0.216572	36.8333	33.7389	33.5758	0.0681234	-61.3112	39.2239	16	63	88	1298	463	233	638	141	645	1099	1902	569	2054	345	1703	391	561	12759	9900	652	6	0	28	110.775	928.22	0.029563	17	7	52	94	1
LACOIR0052.02	12	LacQ140_8M	0	6	0.136774	0.364842	0.316749	95.7652	85.6063	177.903	0.232097	0.214976	33.2727	31.3291	31.3714	0.203085	-56.9279	37.6055	18	53	89	2000	332	209	616	258	707	1310	1100	645	1951	475	1772	422	393	13044	5971	665	13	0	23	106.378	928.22	0.0841902	35	20	239	28	0
LACOIR0053.01	12	LacQ140_8M	0	9	0.107478	0.396566	0.350026	89.2453	89.1706	210.178	0.262367	0.224633	49.9	30.0765	29.6147	0.126607	-64.8125	35.5375	20	80	69	1903	497	187	591	165	540	1655	1513	708	1714	603	1445	520	515	8490	3781	717	6	0	62	115.852	928.22	0.0674807	25	7	132	118	3
LACOIR0056.03	12	LacQ140_8M	3	19	0.21275	0.35783	0.385937	94.3007	88.3476	164.738	0.243023	0.229559	22.625	31.0896	31.137	0.157455	-76.2037	39.9289	87	103	102	3014	325	164	295	248	344	1380	1650	693	2103	822	2210	587	686	6242	7392	337	19	1	10	60.1995	34.79	0.0739075	93	23	551	305	25
LACOIR0058.07	12	LacQ140_8M	0	18	0.0925049	0.335395	0.283328	106.191	88.7263	181.316	0.228025	0.211851	22	32.3628	32.247	0.166452	-76.1411	37.4481	18	170	102	2934	384	156	337	171	417	1185	1691	920	2643	634	2555	466	915	5031	4800	776	15	3	42	118.124	21.71	0.1009	26	20	238	127	1
LACOIR0066.05	12	LacQ140_8M	0	65	0.0835424	0.323175	0.352772	90.4173	85.7768	139.647	0.233833	0.216958	15.1667	32.1653	32.2258	0.109897	-74.1833	38.8417	34	110	101	3589	262	116	279	123	280	1167	1212	578	1862	293	1580	531	817	2332	3010	733	13	2	41	112.376	20.51	0.0379177	21	9	199	123	2
LACOIR0066.06	12	LacQ140_8M	1	29	0.0946644	0.300349	0.349008	97.2952	83.6692	103.841	0.222684	0.217314	25.8	30.3052	29.742	0.115039	-68.228	33.6526	37	45	86	2764	175	87	180	60	110	806	917	320	1226	262	948	392	653	3002	3964	841	5	0	27	130.801	4.23	0.0192802	13	5	62	231	1
LACOIR0068.09	12	LacQ140_8M	0	30	0.096001	0.336814	0.307282	90.37	79.2397	84.7853	0.234854	0.217927	34	31.8787	30.9853	0.258997	-72.9	37.9357	28	121	202	2445	122	52	159	129	186	899	936	296	1196	259	1118	612	576	4102	8681	715	5	0	30	108.912	21.18	0.0186375	16	8	137	179	3
LACOIR0071.05	12	LacQ140_8M	0	59	0.145038	0.359781	0.306236	95.8583	82.7379	202.886	0.237241	0.220939	25.3571	31.4195	31.4855	0.11054	-76.8014	39.7678	8	91	115	3546	206	99	191	72	171	1039	1148	493	1309	388	1197	493	628	2818	4507	538	16	1	25	87.8186	928.22	0.0128535	45	19	329	137	13
LACOIR0071.06	12	LacQ140_8M	0	34	0.120562	0.354771	0.318996	92.3956	86.1142	112.285	0.231373	0.225429	23.2	29.4708	29.836	0.0816195	-69.964	36.3738	37	142	138	2352	162	240	161	91	163	969	1041	417	1500	485	1439	557	834	2826	4621	704	9	1	25	111.712	928.22	0.0109254	28	13	194	201	3
LACOIR0075.08	12	LacQ140_8M	0	6	0.0923392	0.36836	0.415985	90.4602	81.6625	163.466	0.24469	0.222081	26.9	31.013	31.0983	0.165167	-71.84	36.6574	19	147	116	2436	222	148	403	197	266	1186	1532	593	2361	743	1910	360	816	5714	4685	886	11	2	35	131.866	70.56	0.0764781	25	16	194	137	0
LACOIR0085.03	12	LacQ140_8M	1	8	0.125014	0.344678	0.332865	96.0762	87.7451	169.765	0.231867	0.235447	23.8182	31.0878	31.1071	0.147172	-69.8855	38.1751	70	145	121	3529	625	308	628	182	664	996	1605	851	1883	817	1720	819	607	7265	4405	711	11	0	38	116.117	928.22	0.0179949	30	17	150	270	0
LACOIR0088.01	12	LacQ140_8M	0	28	0.100009	0.376421	0.340101	95.9367	79.5113	196.988	0.244873	0.221573	27.1429	35.8791	35.7896	0.196015	-63.695	44.1251	61	116	114	3389	438	137	519	134	461	898	1990	489	1653	371	1257	428	748	3785	2611	764	15	1	46	119.056	928.22	0.061054	37	19	244	235	1
LACOIR0090.01	12	LacQ140_8M	0	8	0.139765	0.393947	0.365307	99.1677	84.3465	219.185	0.254588	0.219039	26.125	31.0771	31.3748	0.132391	-61.5706	38.966	110	116	165	1612	483	307	459	138	487	1031	1919	779	1720	433	1476	437	841	5578	3940	680	20	2	38	107.299	928.22	0.033419	50	24	313	82	6
LACOIR0091.06	12	LacQ140_8M	0	49	0.105295	0.383036	0.320701	94.181	78.4154	160.614	0.241304	0.213294	46	33.5	33.5336	0.138175	-69.372	40.6806	112	100	140	2601	548	261	454	225	491	1191	1846	843	1628	756	1531	565	681	7127	5953	780	19	0	46	126.391	928.22	0.0771208	32	19	122	31	3
LACOIR0092.02	12	LacQ140_8M	0	19	0.117842	0.329919	0.331028	102.058	79.6467	196.499	0.230425	0.22532	27	31.9666	32.2373	0.0694087	-67.19	42.865	78	106	86	2626	527	294	472	201	593	1137	1547	857	1485	616	1654	424	473	6904	3881	752	4	0	55	119.454	109.93	0.0816195	22	9	145	179	2
LACOIR0093.06	12	LacQ140_8M	0	18	0.117269	0.334638	0.341068	103.654	78.4514	181.158	0.237547	0.227252	17.2	33.9918	33.9712	0.0719794	-51.064	42.0062	140	129	123	2582	480	290	596	166	568	931	1815	495	2080	378	1794	528	669	5127	4862	998	3	0	37	150.818	5.16	0.0192802	11	5	35	121	2
LACOIR0094.04	12	LacQ140_8M	0	143	0.112301	0.403263	0.351737	98.4997	81.2746	200.159	0.247161	0.21711	31.2	33.9408	33.7898	0.23072	-55.692	39.8223	133	156	156	3523	561	402	581	237	563	1052	1768	684	1673	570	1321	956	709	5181	3770	821	8	0	37	126.93	928.22	0.0385604	24	11	120	53	1
LACOIR0012.07	12	LacQ140_A	0	3	0.144209	0.43545	0.334412	104.024	86.2895	130.254	0.269188	0.225265	15.5	29.3045	29.6705	0.125964	-77.39	39.032	29	66	119	2006	174	48	169	64	199	659	1199	255	1346	289	1129	392	1154	1432	6836	577	23	0	38	95.8253	357.51	0.120823	50	24	374	156	0
LACOIR0013.05	12	LacQ140_A	1	51	0.122046	0.366441	0.353465	92.5475	80.2069	190.673	0.246339	0.218543	33.625	32.7233	32.3477	0.0989717	-73.2813	39.6853	61	95	75	7041	394	62	274	70	230	984	1875	476	1619	503	1381	656	1434	6976	8574	807	10	2	25	125.194	749.64	0.118895	27	14	158	103	2
LACOIR0013.06	12	LacQ140_A	1	9	0.139317	0.379963	0.345655	101.478	86.8072	195.132	0.238081	0.22834	31.9231	31.8075	31.9237	0.113753	-79.0738	40.9814	21	82	107	4519	280	112	245	69	358	984	1341	551	1629	319	1553	850	1041	5227	4187	861	12	1	36	130.801	21.71	0.0661954	37	10	165	379	9
LACOIR0014.07	12	LacQ140_A	1	3	0.20407	0.363809	0.313165	103.504	83.2259	232.818	0.242682	0.23497	37.7778	29.8992	30.1014	0.124036	-65.1511	37.4731	40	198	247	3754	309	179	342	175	418	1316	1885	684	1927	580	2187	705	1138	5904	4818	553	14	1	23	95.432	4.23	0.10347	56	23	268	544	7
LACOIR0014.09	12	LacQ140_A	0	17	0.116495	0.351349	0.318713	97.4375	76.5255	191.827	0.235981	0.219371	45.8333	34.6897	34.578	0.199871	-67.3267	44.2693	12	56	140	4035	236	81	191	49	206	785	1193	543	1251	360	1018	989	993	3426	3064	771	20	1	26	115.853	3.96	0.12018	44	21	253	405	8
LACOIR0015.07	12	LacQ140_A	0	29	0.0850325	0.351909	0.286715	100.906	77.7232	157.415	0.228025	0.214647	24.8889	32.6098	32.7059	0.122108	-73.1833	42.0823	10	56	78	2609	213	88	130	88	190	510	1264	460	1051	399	1049	907	1000	1786	1400	764	8	1	35	120.523	928.22	0.0526992	21	10	101	138	2
LACOIR0017.03	12	LacQ140_A	0	18	0.156234	0.406682	0.319279	101.968	79.1118	259.354	0.256376	0.211899	32.0909	31.2512	31.3715	0.135779	-71.0582	40.6212	31	235	193	4122	301	118	278	133	326	1094	1970	599	1904	514	1903	699	1144	9487	5587	648	22	1	38	102.233	928.22	0.100386	53	27	380	40	3
LACOIR0018.07	12	LacQ140_A	0	33	0.117815	0.376452	0.358037	100.818	77.182	199.018	0.238628	0.221392	29.6667	31.7547	31.4434	0.199871	-70.5744	42.0174	18	94	58	4048	483	103	274	81	258	812	2817	511	2299	414	1746	614	1765	6122	8676	740	16	1	42	116.117	928.22	0.0745501	36	16	208	199	8
LACOIR0029.02	12	LacQ140_A	0	23	0.175167	0.35499	0.347323	94.7814	77.686	218.132	0.238445	0.222775	38.4	32.1387	31.9475	0.178663	-59.5534	38.8201	62	57	41	1402	473	147	596	227	499	670	2185	390	2668	471	2033	329	483	6802	3953	739	8	0	22	119.72	928.22	0.0899743	25	10	130	161	7
LACOIR0044.02	12	LacQ140_A	0	58	0.10113	0.364495	0.336287	94.4969	83.5523	246.366	0.233492	0.217446	25.2308	31.6909	31.4555	0.1491	-62.6732	36.8193	23	82	89	1502	551	164	590	337	507	711	2950	658	3220	728	2170	505	553	7282	6381	674	13	0	71	108.9	21.58	0.0514139	31	20	222	83	3
LACOIR0044.05	12	LacQ140_A	0	21	0.0951632	0.398562	0.354859	100.933	78.3739	227.691	0.255643	0.229502	25.1818	34.4815	34.4695	0.059126	-56.1873	42.691	7	88	67	1034	530	135	508	212	378	805	2476	534	2715	436	1756	526	570	9217	6127	874	9	0	55	132.924	928.22	0.0404884	14	10	110	487	0
LACOIR0045.02	12	LacQ140_A	1	1	0.135667	0.362201	0.323877	90.4084	74.2934	270.56	0.239103	0.22496	36.7333	30.1949	30.1401	0.124196	-58.7487	39.7067	33	44	58	830	353	121	468	169	356	727	2038	406	2411	519	1876	982	394	14403	7200	616	19	1	38	100.769	73.49	0.021879	44	22	311	365	1
LACOIR0046.03	12	LacQ140_A	1	22	0.0754593	0.343611	0.351737	103.851	82.0227	177.03	0.227069	0.221467	59.4	32.563	32.6104	0.127892	-65.7236	38.9929	20	76	51	977	294	101	427	58	315	520	1507	326	1640	154	1443	367	408	2497	2538	832	10	0	49	127.059	511	0.00385604	18	15	104	215	1
LACOIR0048.03	12	LacQ140_A	0	26	0.103869	0.372556	0.327413	95.8426	87.4619	173.78	0.244558	0.217794	53.2222	31.8986	31.96	0.0803342	-62.9279	39.0436	20	86	61	908	409	175	415	260	334	617	1900	734	2095	564	1367	1283	295	7670	6650	738	8	0	36	117.849	20.11	0.0302057	20	10	111	145	1
LACOIR0049.01	12	LacQ140_A	1	32	0.158677	0.373276	0.401145	103.384	82.9495	226.883	0.247073	0.220939	13.375	30.0083	29.6584	0.188303	-67.3943	32.6862	52	24	85	1853	310	129	400	208	286	462	1891	478	1995	493	1462	919	386	5898	4711	679	9	0	36	107.445	10.63	0.0841902	39	20	216	145	4
LACOIR0054.03	12	LacQ140_A	1	3	0.0844768	0.336721	0.349686	95.0643	86.7729	169.631	0.236322	0.220414	51.8333	32.7308	32.7838	0.0784062	-64.2364	39.189	64	49	23	811	394	104	373	168	231	755	1797	430	2050	361	1073	253	489	5680	9846	945	6	0	56	143.346	928.22	0.0604113	9	7	65	196	0
LACOIR0061.02	12	LacQ140_A	0	47	0.129946	0.40223	0.302376	93.7309	85.3252	154.159	0.234902	0.216048	25.3571	29.7872	29.8874	0.191517	-67.5593	38.8295	12	162	141	8373	170	44	266	126	260	668	1132	350	1245	377	1305	642	1303	1405	4939	683	14	2	23	109.045	91.78	0.0764781	47	18	189	104	5
LACOIR0062.04	12	LacQ140_A	1	3	0.159545	0.367093	0.33882	99.8844	79.9861	199.043	0.24662	0.243387	19.5714	33.2819	33.2346	0.138817	-76.8514	43.1878	20	230	129	4278	293	147	250	107	355	1443	1574	816	1799	868	1705	1294	2220	2340	2697	581	18	1	20	96.3625	110.33	0.0751928	63	24	295	567	12
LACOIR0061.03	12	LacQ140_A	0	18	0.119755	0.289148	0.30913	103.604	82.8393	131.548	0.231772	0.22269	16.4167	32.4366	32.3219	0.121465	-67.9025	38.6676	9	155	94	9322	264	119	281	86	309	831	1544	725	1692	462	1632	858	1805	2415	4016	795	10	1	32	122.247	24.51	0.0321337	35	13	169	527	12
LACOIR0063.04	12	LacQ140_A	0	14	0.168565	0.367034	0.318431	97.4172	76.6633	113.409	0.246144	0.218883	16.25	33.9783	34.143	0.250643	-73.1725	46.3338	6	177	282	3955	353	116	482	142	661	764	1367	459	1896	477	1987	763	1702	3386	4132	660	9	2	29	108.903	10.23	0.0404884	27	12	143	142	5
LACOIR0063.07	12	LacQ140_A	0	14	0.102448	0.368341	0.296642	104.244	77.8077	121.576	0.237666	0.21844	13.5714	33.7571	33.6909	0.0976864	-78.1471	41.5571	7	122	89	2981	306	95	334	85	281	862	1344	497	1456	529	1328	1143	1388	3416	2053	854	8	0	56	129.19	163.85	0.10347	23	12	166	224	1
LACOIR0077.04	12	LacQ140_A	0	21	0.113068	0.34715	0.29183	93.166	78.2234	274.057	0.238312	0.222294	43.8	34.6218	34.629	0.178663	-76.198	45.1129	21	125	149	3528	269	71	374	75	439	831	1414	334	1715	329	1510	1262	1006	2853	3363	697	15	1	33	109.976	472.29	0.0951157	30	16	235	274	4
LACOIR0078.08	12	LacQ140_A	0	8	0.100765	0.330043	0.282883	99.5232	79.1008	203.306	0.220734	0.226034	15.75	32.0837	31.9679	0.197943	-70.5225	36.8651	13	198	133	5556	311	69	244	70	419	560	1661	455	2345	419	2544	728	1478	2943	4713	699	9	1	55	113.314	20.64	0.0546272	22	10	95	370	3
LACOIR0007.02	12	WT + IPTG	0	12	0.196075	0.353711	0.343346	97.9087	81.4957	72.506	0.250029	0.239118	40.3333	35.9453	36.1077	0.143959	-58.67	45.3097	86	93	92	1585	467	380	855	580	702	1811	1876	1507	2422	1412	2429	630	606	8186	6647	670	12	0	31	110.236	928.22	0.0578406	41	17	228	387	8
LACOIR0008.01	12	WT + IPTG	0	1	0.232204	0.382755	0.334101	99.8857	85.3328	257.477	0.243819	0.235686	41.3333	30.6367	30.6127	0.131748	-66.8653	39.464	28	95	134	3232	554	467	670	389	636	1651	2070	961	2165	779	2463	458	597	5681	4029	419	27	0	15	73.9438	21.04	0.102828	74	25	318	690	14
LACOIR0009.01	12	WT + IPTG	0	4	0.135197	0.371115	0.379965	100.316	90.1525	161.337	0.235817	0.241926	47.7692	31.8382	31.611	0.150386	-65.5462	37.7042	9	165	75	1885	413	308	557	227	604	1435	1569	1014	1921	572	2266	505	508	5723	4680	617	21	1	30	97.1605	144.1	0.0739075	40	28	345	980	3
LACOIR0019.04	12	WT + IPTG	0	8	0.151975	0.393741	0.345988	95.1044	79.7009	135.163	0.251704	0.234165	44.2857	33.6406	33.5621	0.0456298	-58.7743	42.2931	23	84	71	1086	517	294	655	323	602	1499	2143	923	2498	1075	2237	617	525	18724	9893	651	9	1	31	104.648	30.92	0.0179949	39	19	202	503	6
LACOIR0020.03	12	WT + IPTG	0	2	0.108802	0.30765	0.278288	94.9434	78.04	133.307	0.223745	0.225015	62.7778	30.9807	30.7444	0.0250643	-51.5878	36.6512	26	50	63	1723	171	162	338	266	468	1211	1113	703	1340	616	1543	382	650	3377	2147	659	1	1	20	102.638	24.91	0	9	4	40	324	4
LACOIR0023.03	12	WT + IPTG	0	8	0.192749	0.351349	0.364566	90.3072	82.5912	116.561	0.239836	0.235833	36.1667	30.6918	30.9035	0.0809769	-53.5683	38.3138	30	66	49	911	258	173	341	218	508	1230	1223	614	1408	444	1726	336	287	4384	3793	651	7	1	24	104.103	163.58	0.0321337	34	15	184	592	7
LACOIR0024.02	12	WT + IPTG	0	4	0.148466	0.416711	0.363829	95.5783	89.06	208.893	0.259981	0.217059	31.5385	29.6402	29.7081	0.156812	-61.1238	33.4392	54	96	87	1842	309	202	333	187	443	1205	1091	671	1244	410	1387	418	813	12074	8873	602	18	2	46	100.237	928.22	0.0957584	43	22	250	189	10
LACOIR0032.05	12	WT + IPTG	0	1	0.193476	0.326487	0.326522	103.316	80.2709	160.558	0.237993	0.238441	44.9231	35.3239	35.3406	0.0443445	-71.6072	44.5453	93	119	142	6236	478	421	387	268	406	1479	2245	650	2178	580	2040	1088	808	4289	3984	618	9	0	9	100.237	20.64	0.0559126	33	10	95	624	7
LACOIR0033.06	12	WT + IPTG	0	9	0.093177	0.371784	0.282217	97.5045	81.1955	143.844	0.235279	0.220309	40.75	32.0439	32.0835	0.266067	-71.2875	39.1119	30	267	120	7327	731	611	719	256	700	1283	3118	914	3114	809	3235	598	1309	7003	5703	756	20	1	47	115.713	147.44	0.0109254	46	20	263	230	18
LACOIR0034.07	12	WT + IPTG	0	9	0.136694	0.358448	0.361272	97.1303	89.9569	186.367	0.255278	0.226223	38.0714	31.9971	32.0688	0.151028	-74.3895	38.5231	105	168	167	3942	588	157	420	181	367	1463	2369	660	1949	744	1747	672	1227	5121	5679	676	15	1	17	102.905	70.96	0.0469152	39	23	339	451	3
LACOIR0035.04	12	WT + IPTG	0	14	0.13933	0.401446	0.379164	99.0827	85.1602	176.011	0.241624	0.226167	35.9	32.0666	31.9827	0.137532	-72.5922	39.4206	40	122	94	2686	548	324	396	564	495	1151	2161	529	1668	523	1937	587	1282	4641	3715	466	18	0	29	78.4779	502.32	0.0482005	54	22	380	265	5
LACOIR0037.07	12	WT + IPTG	0	8	0.113613	0.387204	0.27679	92.039	80.4058	214.595	0.25005	0.241834	62.75	31.7299	32	0.147172	-78.6525	39.3266	80	185	126	1396	594	154	451	327	382	1416	2751	576	2166	672	1840	667	957	5848	3645	619	22	0	43	98.2343	928.22	0.0848329	44	21	297	406	5
LACOIR0040.07	12	WT + IPTG	0	32	0.0831146	0.322857	0.291594	96.4672	84.0436	284.922	0.228025	0.221551	50.9	31.5169	31.2477	0.122108	-69.8286	38.5021	57	135	111	2356	644	154	467	174	471	1025	2603	446	2076	512	1734	997	1065	4908	3332	757	5	0	68	120.122	4.09	0.113753	17	10	149	141	0
LACOIR0043.02	12	WT + IPTG	0	26	0.098387	0.372444	0.39848	90.6238	82.2942	201.193	0.23859	0.222401	36.3333	29.4374	29.6138	0.0661954	-64.5982	39.6541	33	114	72	1878	456	278	477	206	459	1850	2421	677	2030	1003	1819	713	842	4132	3633	821	9	3	39	125.729	3.83	0.0250643	27	5	124	181	6
LACOIR0056.01	12	WT + IPTG	2	4	0.254343	0.380075	0.369053	94.3096	86.5154	127.135	0.258603	0.229869	39.2	31.5042	30.7578	0.169023	-84.952	38.3002	44	94	78	1032	313	71	720	189	817	1914	1523	208	3271	590	2824	482	405	3470	9770	386	11	2	3	62.8611	163.58	0.0745501	89	19	494	368	18
LACOIR0064.04	12	WT + IPTG	0	48	0.109844	0.387404	0.352772	104.154	88.6437	230.122	0.253833	0.21711	25.6667	28.3723	28.5815	0.0392031	-66.405	32.522	16	37	41	1093	387	33	676	143	826	1708	1754	107	2834	512	2442	693	265	2375	3633	775	3	0	65	124.518	133.82	0.00514139	17	7	88	84	5
LACOIR0067.02	12	WT + IPTG	0	6	0.111355	0.370795	0.323295	87.873	92.8482	83.1243	0.238795	0.234461	29.5	30.7237	30.554	0.104756	-82.0425	36.283	42	55	25	988	230	41	746	145	514	1761	1202	174	2728	554	1740	455	222	5904	15348	715	4	0	26	113.443	71.09	0.0861183	31	10	199	608	8
LACOIR0070.02	12	WT + IPTG	2	3	0.171266	0.365973	0.424825	98.1087	83.7146	223.57	0.248967	0.228904	16.5556	30.4644	30.4904	0.133033	-52.5689	36.4242	11	101	31	1299	312	57	775	220	655	1624	1754	156	3262	725	1966	423	321	2581	7938	754	13	0	14	117.984	20.11	0.0385604	35	20	165	577	4
LACOIR0072.03	12	WT + IPTG	0	13	0.136171	0.378725	0.338501	98.5651	85.3153	197.264	0.247663	0.229502	26.2727	30.3778	30.4669	0.062982	-74.4209	37.571	14	30	52	773	270	45	571	173	545	1291	1322	188	2548	753	1796	275	344	2453	5268	797	12	2	25	128.125	683.44	0.1009	26	15	112	252	4
LACOIR0074.01	12	WT + IPTG	0	7	0.118821	0.331847	0.356264	93.6451	85.3171	205.89	0.2344	0.245029	25.5556	29.7531	29.9149	0.0732648	-62.8622	36.782	8	57	30	796	396	42	686	172	462	2209	1658	209	2595	850	1493	341	236	6010	4035	636	8	0	33	101.573	403.29	0.0559126	32	12	183	649	9
LACOIR0082.06	12	WT + IPTG	0	10	0.145851	0.357683	0.384431	96.3822	83.4994	150.905	0.251509	0.224882	26.125	31.0392	31.0826	0.124036	-76.6225	41.5766	47	192	176	2870	645	447	537	153	635	1818	2416	1340	2712	806	2539	732	899	4440	3433	830	16	1	34	128.265	187.74	0.0269923	38	17	193	353	8
LACOIR0083.06	12	WT + IPTG	1	14	0.127201	0.3775	0.396722	101.12	84.9218	158.053	0.246809	0.229446	24.1818	30.09	30.0964	0.107326	-80.59	37.4865	15	209	205	5526	679	453	612	157	615	2624	3750	1635	3273	1010	3236	884	1191	4423	2853	549	28	2	33	88.3533	248.2	0.0919023	50	33	520	692	4
LACOIR0084.07	12	WT + IPTG	0	1	0.160432	0.375301	0.342041	103.304	82.0108	235.63	0.241608	0.217008	18.7778	33.4719	33.2284	0.163882	-83.2256	41.7842	72	168	164	4664	649	328	473	175	359	2034	2484	730	1804	595	1914	652	1113	2178	3655	488	13	2	38	79.5526	110.87	0.0777635	44	16	374	60	9
LACOIR0085.06	12	WT + IPTG	1	29	0.138276	0.42495	0.375602	98.1786	95.4339	240.755	0.250002	0.229049	28.5714	29.6763	29.7436	0.145887	-89.83	30.2861	58	86	59	2074	499	160	411	60	329	1478	1931	517	2002	286	1902	417	1159	1967	4406	599	21	0	28	95.1622	20.51	0.0771208	50	22	331	285	12
LACOIR0087.03	12	WT + IPTG	3	26	0.12882	0.361668	0.364936	95.5942	84.6636	139.365	0.23562	0.227499	11.6	33.4214	33.2652	0.098329	-91.182	44.4958	69	226	107	2211	460	392	425	112	338	1524	1660	757	2023	429	2098	872	764	4155	3225	787	18	1	36	125.063	402.62	0.0784062	33	19	157	414	5
LACOIR0088.08	12	WT + IPTG	0	15	0.159637	0.378116	0.313438	100.973	83.0623	204.361	0.24074	0.216836	27.2857	31.7569	31.8176	0.172879	-82.5971	38.0577	46	140	111	1921	431	384	510	297	553	1884	1708	1289	1921	975	2153	585	620	4449	3291	749	12	1	12	117.316	89.64	0.0321337	42	12	163	179	12
LACOIR0089.07	12	WT + IPTG	0	41	0.112281	0.394046	0.388163	106.376	78.5981	302.925	0.249246	0.225923	25.1818	32.1749	32.0705	0.172879	-70.9109	39.2038	26	240	190	2433	417	352	456	63	336	1127	1679	531	2177	447	1815	426	641	4948	4960	813	14	0	23	121.054	406.89	0.107326	38	26	265	421	3
LACOIR0090.06	12	WT + IPTG	0	5	0.108572	0.341156	0.303395	95.2371	77.242	301.448	0.239006	0.232229	35.8889	32.14	32.1356	0.111183	-75.0128	41.1827	20	112	73	2242	578	280	446	158	480	1293	2804	868	2533	718	2449	509	1046	4506	7574	667	10	3	22	102.638	126.35	0.0437018	23	10	169	141	7
LACOIR0012.05	12	WT	0	1	0.174644	0.393753	0.431447	92.4086	85.5267	236.028	0.2615	0.242052	39.0714	32.1236	32.2649	0.0739075	-78.5307	39.4651	61	254	252	4625	470	311	436	156	371	1829	2486	825	2364	882	2457	909	1760	2762	4358	605	24	0	8	94.6243	22.24	0.113111	77	26	463	743	8
LACOIR0012.06	12	WT	1	14	0.129726	0.368177	0.363095	101.956	86.533	234.274	0.231676	0.223905	52.4286	32.693	32.592	0.189589	-72.5921	40.7562	59	238	172	9231	461	167	488	267	420	1496	2111	846	2167	1015	2424	1304	1921	2549	6043	914	17	0	24	138.404	143.83	0.098329	30	19	143	531	3
LACOIR0013.07	12	WT	0	5	0.160585	0.366264	0.344332	96.8342	83.0596	176.638	0.235127	0.239365	36.8889	32.0143	32.1483	0.145887	-68.0278	38.2847	68	324	247	4793	814	261	694	333	488	1743	2941	1342	2687	1483	2362	1067	2125	7696	3478	718	16	2	20	116.374	20.38	0.0469152	36	17	144	612	0
LACOIR0015.04	12	WT	2	23	0.162775	0.384905	0.392396	90.1615	77.8108	242.817	0.246155	0.234791	55.0909	29.9412	30.2551	0.127974	-67.4209	36.0474	60	115	141	5751	420	190	338	172	348	1616	1695	756	1386	621	1677	999	1667	2584	4161	561	10	0	28	93.0309	46.13	0.0977492	38	17	274	557	3
LACOIR0015.05	12	WT	0	26	0.165322	0.411057	0.371338	100.198	85.3849	180.918	0.238356	0.213707	59.4	31.7992	31.8358	0.0971686	-66.928	38.2941	108	220	182	3959	731	201	451	164	429	1871	3140	851	2053	845	2453	1170	1856	5865	5554	498	23	0	20	83.2851	4.89	0.0566281	73	28	446	297	8
LACOIR0017.05	12	WT	1	25	0.175567	0.39331	0.325635	92.5423	88.9677	220.51	0.24853	0.228372	45.2222	30.8224	30.676	0.160668	-80.14	39.1176	76	57	83	3285	487	191	411	108	338	1134	2025	844	1777	547	1616	668	1823	3160	3434	727	18	1	18	115.184	5.83	0.0758355	43	23	286	271	4
LACOIR0017.06	12	WT	0	6	0.16361	0.463262	0.406125	96.7058	87.2025	233.756	0.249749	0.226112	35.5714	29.3456	29.4596	0.156913	-75.2707	36.3475	57	213	126	5550	515	172	412	175	404	1520	1879	630	1557	596	1607	824	1652	7695	5078	364	9	0	23	59.5279	767.66	0.0604502	61	17	518	498	13
LACOIR0018.09	12	WT	0	20	0.147011	0.407009	0.381173	106.441	80.7044	299.019	0.250048	0.231591	44.9375	31.7519	31.9091	0.143316	-72.89	40.5139	85	167	109	7509	558	308	406	145	396	2159	1799	1092	2067	548	2110	910	1610	3982	5887	677	13	0	28	104.508	402.76	0.06491	46	17	288	839	10
LACOIR0029.01	12	WT	0	6	0.184442	0.378685	0.356971	89.9613	73.0087	98.8602	0.241142	0.239241	40.6667	29.7281	29.8809	0.221722	-46.1439	34.702	25	61	79	2575	572	228	438	121	483	1547	1685	796	1747	561	1976	335	332	6933	3394	591	14	0	27	98.3708	372.06	0.0771208	40	18	174	357	4
LACOIR0030.03	12	WT	1	6	0.103734	0.363144	0.340745	95.1998	85.2715	141.72	0.242096	0.234818	73.125	30.8644	30.8667	0.113111	-51.4993	36.8678	37	28	85	2504	504	264	541	197	544	1775	2168	864	2111	735	2264	1486	412	8926	6722	835	7	0	46	130.67	928.22	0.0970437	21	10	88	413	4
LACOIR0045.01	12	WT	1	11	0.120388	0.361037	0.340745	86.9282	78.2639	239.985	0.240272	0.224851	51.7333	29.7175	29.8769	0.140103	-68.3439	31.7937	45	81	59	2581	702	356	542	150	509	1335	2086	948	2086	434	1969	434	390	5800	4211	709	12	0	49	112.503	230.32	0.027635	33	15	185	450	7
LACOIR0046.01	12	WT	2	24	0.135154	0.358217	0.395414	95.7697	84.2263	219.256	0.240055	0.214448	45.0833	30.7287	30.7298	0.180591	-65.1475	38.2681	57	66	101	2278	538	192	481	154	368	1584	2265	652	1819	499	1917	582	553	4915	2842	533	16	1	32	87.4232	70.56	0.0655527	46	24	345	82	6
LACOIR0048.04	12	WT	0	5	0.134959	0.333884	0.374041	100.579	91.0923	161.61	0.240272	0.23044	50.7273	30.6539	30.75	0.0224936	-73.2959	39.2057	44	64	27	1171	543	251	447	144	351	1402	1947	635	1812	463	1863	290	234	8214	12141	865	3	0	48	133.734	622.98	0.107969	17	8	78	687	1
LACOIR0054.04	12	WT	0	6	0.177194	0.378929	0.366423	91.9541	86.8833	182.937	0.242426	0.226499	42.4167	30.1917	30.0851	0.155527	-59.916	35.5963	53	31	42	2664	554	231	476	167	392	1392	1508	633	1957	481	1841	293	385	5032	2986	562	8	0	18	98.2327	248.07	0.0578406	27	6	115	286	7
LACOIR0055.01	12	WT	0	11	0.103822	0.360838	0.316749	96.2906	82.7478	284.349	0.247331	0.225398	54.7857	31.0467	31.0357	0.125964	-69.9191	34.2814	20	34	115	2525	452	272	513	194	478	1324	1975	912	2006	782	2059	400	331	6264	5561	985	9	1	30	146.815	143.7	0.0880463	13	10	124	247	0
LACOIR0060.05	12	WT	0	8	0.114501	0.384033	0.289949	97.2951	89.0685	161.122	0.24002	0.232288	25.25	31.4496	30.8656	0.172879	-76.3162	39.613	96	113	84	3285	296	99	351	149	271	1365	1762	526	2165	490	1435	696	725	4439	3542	793	13	2	31	122.394	3.96	0.066838	25	11	139	769	4
LACOIR0060.06	12	WT	0	16	0.13926	0.39452	0.326226	100.557	77.6946	206.518	0.245459	0.227611	20.3077	27.1228	27.3016	0.0739075	-75.7431	37.0776	42	289	227	6119	399	185	592	263	630	1591	2247	814	3235	1107	2538	502	1175	4083	4220	850	15	1	26	129.061	402.89	0.096401	28	13	159	393	7
LACOIR0061.04	12	WT	2	8	0.215025	0.385516	0.351051	93.846	80.6928	222.144	0.258613	0.235414	15.75	30.6933	30.9201	0.136977	-75.2658	39.1669	78	350	285	3836	358	150	377	77	432	1754	2680	799	2985	714	2522	632	1364	3576	3373	461	15	3	21	77.2849	820.78	0.0758842	67	14	328	476	10
LACOIR0061.05	12	WT	0	11	0.177269	0.414844	0.403846	96.6586	79.3235	229.523	0.242114	0.232113	26.9444	31.3729	31.2872	0.173522	-68.1122	39.0908	64	182	102	2556	453	201	448	187	317	2229	2705	1145	2389	1042	1515	677	1013	3983	3359	417	27	1	19	71.9348	16.5	0.0848329	71	26	514	684	11
LACOIR0061.07	12	WT	0	7	0.204373	0.394509	0.362729	93.7687	88.4286	164.38	0.260506	0.217812	18.1538	29.0349	29.1885	0.0938303	-72.4592	36.2828	44	293	217	2421	381	135	459	118	425	1653	2381	572	2563	460	1651	565	773	4876	2984	614	7	1	13	104.906	20.24	0.0822622	48	18	108	38	17
LACOIR0062.05	12	WT	0	7	0.14558	0.379678	0.342041	95.9205	85.0248	219.191	0.244822	0.23293	31.5294	29.5729	29.6905	0.162596	-73.7841	38.0967	30	133	92	1422	296	211	479	96	406	1351	2101	910	2618	524	1918	556	940	4149	3307	554	24	1	35	87.9532	821.98	0.106041	59	25	416	674	6
LACOIR0063.06	12	WT	1	9	0.128105	0.365141	0.33042	94.619	81.0432	203.471	0.237531	0.240545	20.8571	29.6361	29.6824	0.106684	-79.6364	37.3477	39	252	182	3514	392	186	392	154	302	1731	2549	706	2574	492	1638	635	1427	3587	3180	645	13	0	44	103.45	416.1	0.0231362	32	19	206	581	3
LACOIR0078.07	12	WT	0	2	0.113074	0.373467	0.311539	95.0465	85.9038	176.12	0.23237	0.234343	19.3077	29.6645	29.6988	0.129177	-65.2815	35.8055	35	193	94	2254	499	219	442	139	466	1624	2532	852	2585	472	2205	560	1242	3871	4823	730	9	2	31	109.977	163.05	0.0475578	37	13	231	334	7
[truncated: 81 more columns]
