# Supplementary material for: Benefits of global mutant huntingtin lowering diminish over time in a Huntington’s disease mouse model
Source: JCI Insight. 2022 Oct 24;7(20):e161769. doi: 10.1172/jci.insight.161769 (PMC9714791; doi:10.1172/jci.insight.161769)
Supplement: Supplemental table 3 [file jciinsight-7-161769-s249.xlsx]

## Sheet: 6M striatum
			Fold Changes					Raw p-value					FDR adjusted p-value					Log2 (Expression Means)
ID	Name	Description	WT + IPTG	LacQ140_A	LacQ140_2M	LacQ140		WT + IPTG	LacQ140_A	LacQ140_2M	LacQ140		WT + IPTG	LacQ140_A	LacQ140_2M	LacQ140		WT without IPTG	WT + IPTG	LacQ140_A	LacQ140_2M	LacQ140	Expression	Source
ENSMUSG00000004341	Gpx6	glutathione peroxidase 6 [Source:MGI Symbol;Acc:MGI:1922762]	-1.02223	3.23881	2.23956	-4.32502		0.748425	1.34e-16	5.35e-17	1.24e-87		0.998855	2.19e-13	2.23e-13	4.13e-83		9.28599	9.25358	8.79103	8.3074	7.15266		protein_coding
ENSMUSG00000006638	Abhd1	abhydrolase domain containing 1 [Source:MGI Symbol;Acc:MGI:1931013]	-1.06294	-1.03435	1.0558	2.56335		0.394815	0.764968	0.535386	9.29e-57		0.998855	0.987975	0.998197	1.55e-52		7.17558	7.08888	8.34708	8.52499	8.45305		polymorphic_pseudogene
ENSMUSG00000046818	Ddit4l	DNA-damage-inducible transcript 4-like [Source:MGI Symbol;Acc:MGI:1920534]	-1.05977	2.20487	2.02488	-3.09857		0.309829	1.23e-22	1.28e-20	3.46e-43		0.998855	4.59e-19	1.07e-16	3.86e-39		10.7704	10.6869	10.1486	10.075	9.06457		protein_coding
ENSMUSG00000074796	Slc4a11	solute carrier family 4, sodium bicarbonate transporter-like, member 11 [Source:MGI Symbol;Acc:MGI:2138987]	1.23285	1.88618	1.72996	-2.67509		0.0214351	3.44e-24	6.11e-14	1.53e-42		0.455459	1.65e-20	1.27e-10	1.28e-38		8.68533	8.98562	8.43511	8.35935	7.57628		protein_coding
ENSMUSG00000007656	Arpp19	cAMP-regulated phosphoprotein 19 [Source:MGI Symbol;Acc:MGI:1891691]	-1.00382	1.4102	1.39219	-1.76133		0.942374	1.2e-10	1.73e-12	5.01e-41		0.998855	4.91e-08	2.51e-09	3.35e-37		15.3046	15.2991	14.9303	14.9614	14.4915		protein_coding
ENSMUSG00000029394	Cdk2ap1	CDK2 (cyclin-dependent kinase 2)-associated protein 1 [Source:MGI Symbol;Acc:MGI:1202069]	-1.03703	1.26968	1.17794	-1.43668		0.35302	4.33e-11	7.36e-09	3.58e-36		0.998855	2.02e-08	3e-06	1.82e-32		11.6136	11.5615	11.3353	11.2768	11.0473		protein_coding
ENSMUSG00000051617	Krt9	keratin 9 [Source:MGI Symbol;Acc:MGI:96696]	-1.08493	1.80885	1.5477	-2.38027		0.270632	2.41e-22	5.35e-11	3.81e-36		0.998855	7.33e-19	4.58e-08	1.82e-32		10.7085	10.5905	10.1473	9.97185	9.34881		protein_coding
ENSMUSG00000005198	Polr2a	polymerase (RNA) II (DNA directed) polypeptide A [Source:MGI Symbol;Acc:MGI:98086]	-1.00435	-1.2552	-1.17367	1.79575		0.940156	1.19e-05	0.00528781	3.86e-34		0.998855	0.00111767	0.11861	1.61e-30		11.4822	11.4756	11.9442	12.0909	12.3295		protein_coding
ENSMUSG00000036961	Wnt8b	wingless-type MMTV integration site family, member 8B [Source:MGI Symbol;Acc:MGI:109485]	1.16488	2.60158	2.34606	-2.84273		0.236672	1.13e-15	9.29e-15	1.42e-32		0.998855	1.52e-12	2.21e-11	5.27e-29		6.50539	6.72181	6.54884	6.44935	5.22773		protein_coding
ENSMUSG00000031506	Ptpn7	protein tyrosine phosphatase, non-receptor type 7 [Source:MGI Symbol;Acc:MGI:2156893]	-1.19264	1.89125	1.62387	-1.7689		0.00265511	1.25e-32	2.82e-22	1.09e-19		0.147648	2.39e-28	3.14e-18	6.64e-17		9.45659	9.20042	9.25077	9.07999	8.38784		protein_coding
ENSMUSG00000038354	Ankrd35	ankyrin repeat domain 35 [Source:MGI Symbol;Acc:MGI:2442590]	-1.11196	1.66772	1.41056	-1.57667		0.10534	1.43e-32	2.67e-13	4.4e-16		0.825372	2.39e-28	4.46e-10	1.49e-13		9.51456	9.35994	9.39415	9.20229	8.71429		protein_coding
ENSMUSG00000061186	Sfmbt2	Scm-like with four mbt domains 2 [Source:MGI Symbol;Acc:MGI:2447794]	-1.07916	-2.02649	-1.77162	2.44397		0.390958	2.22e-14	2.09e-17	1.37e-31		0.998855	2.27e-11	9.97e-14	4.16e-28		6.46452	6.36169	6.57266	6.82083	7.65368		protein_coding
ENSMUSG00000054986	Sec14l3	SEC14-like lipid binding 3 [Source:MGI Symbol;Acc:MGI:3617848]	-1.13262	2.45892	1.68311	-2.41149		0.0934614	1.63e-31	1.99e-11	3.03e-26		0.790345	1.82e-27	2.02e-08	5.64e-23		8.13324	7.95419	7.93354	7.43512	6.69616		protein_coding
ENSMUSG00000049225	Pdp1	pyruvate dehyrogenase phosphatase catalytic subunit 1 [Source:MGI Symbol;Acc:MGI:2685870]	1.11288	1.1042	1.26984	-1.70535		0.0502538	0.114145	4.96e-11	8.55e-30		0.634603	0.620764	4.35e-08	2.38e-26		13.1159	13.2703	12.5951	12.8464	12.5091		protein_coding
ENSMUSG00000045573	Penk	preproenkephalin [Source:MGI Symbol;Acc:MGI:104629]	-1.08481	1.47123	1.36777	-1.64866		0.0868447	7.45e-30	4.3e-24	1.06e-29		0.769737	6.24e-26	1.44e-19	2.74e-26		16.5556	16.4382	16.2257	16.1702	15.726		protein_coding
ENSMUSG00000032503	Arpp21	cyclic AMP-regulated phosphoprotein, 21 [Source:MGI Symbol;Acc:MGI:107562]	-1.01703	1.30371	1.31345	-1.51645		0.651977	2.32e-12	8.87e-18	1.41e-29		0.998855	1.57e-09	5.47e-14	3.37e-26		16.2715	16.2471	15.981	16.0414	15.6556		protein_coding
ENSMUSG00000046447	Camk2n1	calcium/calmodulin-dependent protein kinase II inhibitor 1 [Source:MGI Symbol;Acc:MGI:1913509]	-1.05756	1.24069	1.17233	-1.31587		0.0912835	3.39e-09	2.43e-08	2.7e-29		0.785193	1.06e-06	8.72e-06	6.02e-26		16.5325	16.4518	16.3187	16.2865	16.0648		protein_coding
ENSMUSG00000090223	Pcp4	Purkinje cell protein 4 [Source:MGI Symbol;Acc:MGI:97509]	-1.07867	1.35959	1.27426	-1.4828		0.0955838	2.1e-08	6.35e-16	3.3e-27		0.794709	5.28e-06	2.12e-12	6.9e-24		15.8349	15.7257	15.5524	15.5085	15.1664		protein_coding
ENSMUSG00000020953	Coch	cochlin [Source:MGI Symbol;Acc:MGI:1278313]	-1.01495	1.57952	1.57951	-1.78794		0.795769	3.24e-23	3.59e-23	1.13e-26		0.998855	1.36e-19	5.99e-19	2.23e-23		12.0966	12.0754	11.8486	11.8981	11.246		protein_coding
ENSMUSG00000032085	Tagln	transgelin [Source:MGI Symbol;Acc:MGI:106012]	-1.03177	1.27937	1.15844	-1.46403		0.521408	1.35e-08	0.0114202	3.61e-26		0.998855	3.62e-06	0.192027	6.36e-23		10.2213	10.1769	9.9351	9.84051	9.63632		protein_coding
ENSMUSG00000009734	Pou6f2	POU domain, class 6, transcription factor 2 [Source:MGI Symbol;Acc:MGI:2443631]	-1.4562	-1.508	-1.37763	2.84627		0.000525276	1.11e-05	0.000291176	1.62e-25		0.0580413	0.0010615	0.0160638	2.7e-22		5.72279	5.17761	6.04007	6.22526	6.69339		protein_coding
ENSMUSG00000036902	Neto2	neuropilin (NRP) and tolloid (TLL)-like 2 [Source:MGI Symbol;Acc:MGI:1921763]	1.01795	1.41764	1.49843	-1.78413		0.746109	1.18e-10	4.34e-15	1.94e-25		0.998855	4.87e-08	1.32e-11	3.1e-22		12.119	12.1448	11.7648	11.8947	11.3185		protein_coding
ENSMUSG00000042834	Nrep	neuronal regeneration related protein [Source:MGI Symbol;Acc:MGI:99444]	1.01712	1.42258	1.32088	-1.59394		0.750369	1.19e-16	3.43e-10	5.13e-25		0.998855	2.09e-13	2.24e-07	7.8e-22		11.3361	11.3609	11.1485	11.0911	10.6969		protein_coding
ENSMUSG00000057101	Zfp180	zinc finger protein 180 [Source:MGI Symbol;Acc:MGI:1923701]	-1.03086	1.25238	1.21126	-1.35089		0.429443	7.26e-11	1.01e-10	1.69e-24		0.998855	3.33e-08	7.83e-08	2.35e-21		12.3671	12.3233	12.1662	12.1675	11.8985		protein_coding
ENSMUSG00000021208	Ifi27l2b	interferon, alpha-inducible protein 27 like 2B [Source:MGI Symbol;Acc:MGI:1916390]	-1.49796	9.54524	7.96242	-15.7701		0.00423195	7.39e-16	2.52e-11	5.5e-24		0.190088	1.03e-12	2.4e-08	7.36e-21		5.53037	4.9547	4.18395	3.9714	0.970288		protein_coding
ENSMUSG00000046658	Zfp316	zinc finger protein 316 [Source:MGI Symbol;Acc:MGI:1860402]	-1.13176	-1.0389	-1.14598	1.41677		0.0113977	0.424779	3.19e-05	6.65e-24		0.331714	0.987975	0.00317131	8.55e-21		9.75248	9.57223	9.97279	9.88115	10.0851		protein_coding
ENSMUSG00000051242	Pcdhb9	protocadherin beta 9 [Source:MGI Symbol;Acc:MGI:2136744]	1.06974	-1.32942	-1.2125	1.34167		0.0864008	2.23e-24	5.53e-10	6.75e-17		0.769163	1.24e-20	3.18e-07	2.56e-14		9.39558	9.49336	9.45882	9.64101	9.92567		protein_coding
ENSMUSG00000030270	Cpne9	copine family member IX [Source:MGI Symbol;Acc:MGI:2443052]	1.19866	1.77136	1.49568	-2.75776		0.0492532	6.13e-15	1.18e-05	1.16e-23		0.630141	7.61e-12	0.00148507	1.44e-20		9.33871	9.60054	8.91475	8.71963	8.14422		protein_coding
ENSMUSG00000042489	Clspn	claspin [Source:MGI Symbol;Acc:MGI:2445153]	-1.17287	1.99378	1.81489	-2.20438		0.0261041	2.99e-21	8.94e-15	1.38e-23		0.493906	7.7e-18	2.21e-11	1.65e-20		10.0102	9.77978	9.58768	9.50174	8.64875		protein_coding
ENSMUSG00000038264	Sema7a	sema domain, immunoglobulin domain (Ig), and GPI membrane anchor, (semaphorin) 7A [Source:MGI Symbol;Acc:MGI:1306826]	1.02141	1.26358	1.21849	-1.36806		0.589331	1.17e-11	6.38e-08	3.59e-23		0.998855	6.2e-09	2.07e-05	4.14e-20		12.8298	12.8602	12.6976	12.6948	12.4171		protein_coding
ENSMUSG00000020048	Hsp90b1	heat shock protein 90, beta (Grp94), member 1 [Source:MGI Symbol;Acc:MGI:98817]	1.07986	1.14727	1.1493	-1.31477		0.0654216	1.45e-05	3.17e-07	3.92e-23		0.705714	0.00132143	7.95e-05	4.37e-20		13.9173	14.0283	13.7834	13.8356	13.6424		protein_coding
ENSMUSG00000039989	Cbx4	chromobox 4 [Source:MGI Symbol;Acc:MGI:1195985]	-1.1381	-1.32283	-1.42431	1.75757		0.0251518	1.83e-06	6.34e-10	6.63e-23		0.485307	0.00024291	3.47e-07	7.16e-20		11.2541	11.0668	11.4289	11.372	11.89		protein_coding
ENSMUSG00000051029	Serpinb1b	serine (or cysteine) peptidase inhibitor, clade B, member 1b [Source:MGI Symbol;Acc:MGI:2445361]	1.01309	1.73188	1.42726	-2.00027		0.847471	1.31e-12	2.12e-06	7.31e-23		0.998855	9.77e-10	0.00036234	7.64e-20		8.06053	8.08132	7.8265	7.59543	7.09165		protein_coding
ENSMUSG00000038530	Rgs4	regulator of G-protein signaling 4 [Source:MGI Symbol;Acc:MGI:108409]	-1.04461	1.47005	1.38819	-1.56825		0.315277	2.6e-17	1.56e-11	8.64e-23		0.998855	5.12e-14	1.68e-08	8.76e-20		15.4334	15.3705	15.2292	15.1962	14.7305		protein_coding
ENSMUSG00000021209	Ppp4r4	protein phosphatase 4, regulatory subunit 4 [Source:MGI Symbol;Acc:MGI:1921771]	-1.00997	1.32133	1.37008	-1.48993		0.763799	6.34e-12	6.75e-12	1.45e-22		0.998855	3.48e-09	8.35e-09	1.43e-19		11.443	11.4286	11.2073	11.3092	10.8622		protein_coding
ENSMUSG00000027375	Mal	myelin and lymphocyte protein, T cell differentiation protein [Source:MGI Symbol;Acc:MGI:892970]	1.13353	1.05015	1.05149	-1.49773		0.0278808	0.142198	0.116293	4.48e-22		0.508093	0.686581	0.627328	4.28e-19		15.0092	15.1901	14.6296	14.681	14.6162		protein_coding
ENSMUSG00000047591	Mafa	v-maf musculoaponeurotic fibrosarcoma oncogene family, protein A (avian) [Source:MGI Symbol;Acc:MGI:2673307]	-1.31255	2.98061	1.96498	-2.59693		0.00826761	1.48e-22	9.71e-08	1.63e-14		0.276831	4.95e-19	2.92e-05	4.08e-12		7.55824	7.16252	7.31388	6.76491	5.80038		protein_coding
ENSMUSG00000027562	Car2	carbonic anhydrase 2 [Source:MGI Symbol;Acc:MGI:88269]	-1.11843	1.23273	1.15618	-1.50897		0.0679263	5.29e-06	0.000613091	6.04e-22		0.71256	0.000591346	0.0271471	5.61e-19		13.5415	13.38	13.0402	12.9974	12.7954		protein_coding
ENSMUSG00000016942	Tmprss6	transmembrane serine protease 6 [Source:MGI Symbol;Acc:MGI:1919003]	1.2881	1.95149	1.91759	-2.85253		0.108064	8.84e-11	1.25e-08	6.32e-22		0.830245	3.9e-08	4.84e-06	5.71e-19		8.52303	8.88741	8.29272	8.31634	7.3863		protein_coding
ENSMUSG00000114780	AI197445	expressed sequence AI197445 [Source:MGI Symbol;Acc:MGI:2145191]	-1.00496	1.64016	1.42287	-1.90219		0.938952	8.81e-08	0.000124191	7.85e-22		0.998855	1.89e-05	0.0088007	6.91e-19		7.35699	7.34908	7.08389	6.92982	6.42604		lncRNA
ENSMUSG00000033427	Upb1	ureidopropionase, beta [Source:MGI Symbol;Acc:MGI:2143535]	1.03859	1.47498	1.40092	-1.82254		0.606919	3.99e-09	1.11e-07	1.51e-21		0.998855	1.23e-06	3.25e-05	1.26e-18		8.27534	8.32858	7.97751	7.94966	7.47389		protein_coding
ENSMUSG00000046480	Scn4b	sodium channel, type IV, beta [Source:MGI Symbol;Acc:MGI:2687406]	-1.0891	1.66788	1.49287	-1.61618		0.186088	7.98e-22	1.47e-13	2.02e-15		0.961526	2.23e-18	2.73e-10	5.97e-13		16.3467	16.2235	16.221	16.1107	15.5402		protein_coding
ENSMUSG00000031425	Plp1	proteolipid protein (myelin) 1 [Source:MGI Symbol;Acc:MGI:97623]	1.01937	1.1554	1.08311	-1.45644		0.706893	0.000179585	0.0789374	3.11e-21		0.998855	0.00977332	0.528343	2.54e-18		17.2493	17.2769	16.8947	16.851	16.7436		protein_coding
ENSMUSG00000060962	Dmkn	dermokine [Source:MGI Symbol;Acc:MGI:1920962]	-1.1207	1.37739	1.27802	-1.71791		0.0671206	0.000142571	0.00010079	3.4e-21		0.710126	0.00819382	0.00751569	2.7e-18		10.3708	10.2066	9.84083	9.78168	9.43548		protein_coding
ENSMUSG00000031799	Tpm4	tropomyosin 4 [Source:MGI Symbol;Acc:MGI:2449202]	1.1031	1.04324	1.0827	-1.29041		0.0138294	0.311438	0.00373536	4.86e-21		0.365203	0.923553	0.0950267	3.78e-18		10.7099	10.8524	10.4963	10.5996	10.4927		protein_coding
ENSMUSG00000063632	Sox11	SRY (sex determining region Y)-box 11 [Source:MGI Symbol;Acc:MGI:98359]	-1.0097	-1.37519	-1.22378	1.66689		0.866286	2.32e-08	0.000100755	5.13e-21		0.998855	5.81e-06	0.00751569	3.9e-18		8.7215	8.70676	8.93635	9.15496	9.45298		protein_coding
ENSMUSG00000016458	Wt1	Wilms tumor 1 homolog [Source:MGI Symbol;Acc:MGI:98968]	1.0073	-8.81887	-8.03469	15.7387		0.988467	6.97e-19	9.84e-18	1.09e-20		0.998855	1.46e-15	5.47e-14	7.95e-18		0.965366	0.993256	1.77415	1.94663	4.96579		protein_coding
ENSMUSG00000004996	Mri1	methylthioribose-1-phosphate isomerase 1 [Source:MGI Symbol;Acc:MGI:1915123]	-1.07373	-1.20879	-1.2717	1.50871		0.194584	0.000141832	5.48e-06	1.4e-20		0.972746	0.00817423	0.000774315	9.96e-18		8.64962	8.54505	8.81953	8.7948	9.14893		protein_coding
ENSMUSG00000019429	Ffar3	free fatty acid receptor 3 [Source:MGI Symbol;Acc:MGI:2685324]	-1.29055	2.9395	2.18005	-2.29877		0.0500234	1.35e-20	1.81e-10	9.97e-10		0.633575	3.23e-17	1.35e-07	8.48e-08		5.67587	5.30741	5.61811	5.24174	4.12684		protein_coding
ENSMUSG00000045404	Kcnk13	potassium channel, subfamily K, member 13 [Source:MGI Symbol;Acc:MGI:2384976]	1.0586	1.23391	1.23875	-1.46567		0.152534	7.29e-05	0.000231054	4.88e-20		0.914186	0.00495179	0.0135772	3.33e-17		9.71404	9.79663	9.4999	9.55538	9.25317		protein_coding
ENSMUSG00000040420	Cdh18	cadherin 18 [Source:MGI Symbol;Acc:MGI:1344366]	1.06459	-1.26313	-1.29328	1.4667		0.213656	3.61e-08	2.18e-16	6.27e-20		0.98664	8.57e-06	8.07e-13	4.19e-17		8.92628	9.01677	9.18138	9.19951	9.57783		protein_coding
ENSMUSG00000025578	Cbx8	chromobox 8 [Source:MGI Symbol;Acc:MGI:1353589]	-1.22102	-1.44983	-1.62304	1.90241		0.000692875	4.93e-08	1.66e-11	6.88e-20		0.0697009	1.11e-05	1.74e-08	4.51e-17		9.48867	9.19979	9.54444	9.43073	10.138		protein_coding
ENSMUSG00000089837	Npcd	neuronal pentraxin chromo domain [Source:MGI Symbol;Acc:MGI:3845555]	-1.32175	-1.98654	-1.87132	2.95764		0.241601	7.35e-05	0.000292828	8.54e-20		0.998855	0.00497689	0.0161283	5.39e-17		6.55054	6.14561	6.67668	6.81203	7.72452		protein_coding
ENSMUSG00000057457	Phex	phosphate regulating endopeptidase homolog, X-linked [Source:MGI Symbol;Acc:MGI:107489]	1.00408	1.91145	1.63715	-2.42218		0.967736	9.92e-13	2.7e-07	8.94e-20		0.998855	7.73e-10	6.99e-05	5.54e-17		7.3379	7.34464	6.95044	6.77698	6.07501		protein_coding
ENSMUSG00000061455	Stx17	syntaxin 17 [Source:MGI Symbol;Acc:MGI:1914977]	-1.02042	-1.14481	-1.13045	1.32521		0.630151	0.000114345	0.000677437	2.11e-19		0.998855	0.00696592	0.0290628	1.26e-16		10.0988	10.0697	10.2314	10.2995	10.4848		protein_coding
ENSMUSG00000062012	Zfp13	zinc finger protein 13 [Source:MGI Symbol;Acc:MGI:99159]	-1.19968	-1.07357	-1.22888	1.52537		0.00198581	0.196832	1.4e-06	2.44e-19		0.125527	0.784202	0.000257856	1.43e-16		9.68212	9.41795	9.87795	9.73188	10.0378		protein_coding
ENSMUSG00000074476	Spc24	SPC24, NDC80 kinetochore complex component, homolog (S. cerevisiae) [Source:MGI Symbol;Acc:MGI:1914879]	-1.15755	-1.38896	-1.44384	1.79524		0.0602116	4.77e-06	6.02e-10	2.92e-19		0.68378	0.000545165	3.35e-07	1.68e-16		6.74246	6.53185	6.8575	6.84687	7.38995		protein_coding
ENSMUSG00000031342	Gpm6b	glycoprotein m6b [Source:MGI Symbol;Acc:MGI:107672]	1.05053	1.1857	1.18047	-1.35202		0.168435	1.46e-06	1.97e-06	4.22e-19		0.937236	0.000203279	0.000341261	2.39e-16		15.7042	15.7753	15.5378	15.581	15.3493		protein_coding
ENSMUSG00000007617	Homer1	homer scaffolding protein 1 [Source:MGI Symbol;Acc:MGI:1347345]	1.0269	1.19274	1.34631	-1.66771		0.686206	0.00222946	1.43e-08	4.38e-19		0.998855	0.060486	5.47e-06	2.44e-16		12.9543	12.9926	12.461	12.6854	12.2638		protein_coding
ENSMUSG00000035486	Plk5	polo like kinase 5 [Source:MGI Symbol;Acc:MGI:3026984]	-1.07107	1.73908	1.33058	-2.0867		0.407715	1.98e-14	2.35e-06	4.77e-19		0.998855	2.14e-11	0.00039365	2.62e-16		10.0991	9.99945	9.68953	9.35194	8.94868		protein_coding
ENSMUSG00000027955	Gask1b	golgi associated kinase 1B [Source:MGI Symbol;Acc:MGI:1915909]	-1.09928	1.72664	1.56023	-1.48168		0.0828621	1.88e-19	7.08e-12	4.06e-09		0.758784	4.2e-16	8.44e-09	2.93e-07		8.82786	8.69083	8.8633	8.76712	8.13135		protein_coding
ENSMUSG00000038630	Zkscan16	zinc finger with KRAB and SCAN domains 16 [Source:MGI Symbol;Acc:MGI:3510405]	-1.19001	-1.31228	-1.17116	1.66783		0.0374022	0.000943021	0.0167382	8.72e-19		0.568476	0.0332949	0.23996	4.7e-16		10.6556	10.4043	10.7023	10.9163	11.1518		protein_coding
ENSMUSG00000007682	Dio2	deiodinase, iodothyronine, type II [Source:MGI Symbol;Acc:MGI:1338833]	1.10832	1.13348	1.18459	-1.73557		0.153562	0.0341186	0.00117197	9.74e-19		0.914186	0.339773	0.0428443	5.09e-16		11.6823	11.8308	11.1679	11.281	11.0443		protein_coding
ENSMUSG00000038540	Tmc3	transmembrane channel-like gene family 3 [Source:MGI Symbol;Acc:MGI:2669033]	1.13011	-1.1015	-1.02212	2.03717		0.120703	0.180646	0.776232	1.01e-18		0.860344	0.757918	0.998197	5.18e-16		7.14604	7.32677	8.16548	8.3226	8.35962		protein_coding
ENSMUSG00000039910	Cited2	Cbp/p300-interacting transactivator, with Glu/Asp-rich carboxy-terminal domain, 2 [Source:MGI Symbol;Acc:MGI:1306784]	-1.0692	-1.20573	-1.2499	1.4722		0.191759	0.00127288	0.00011836	1.69e-18		0.969927	0.0413733	0.00852846	8.58e-16		10.1543	10.0571	10.2971	10.2949	10.6241		protein_coding
ENSMUSG00000034570	Inpp5j	inositol polyphosphate 5-phosphatase J [Source:MGI Symbol;Acc:MGI:2158663]	1.10317	1.27154	1.25191	-1.50701		0.0614864	3.69e-09	5.88e-06	1.98e-18		0.689051	1.14e-06	0.000817733	9.86e-16		11.7102	11.8517	11.5587	11.5857	11.2689		protein_coding
ENSMUSG00000110396	Gm36737	predicted gene, 36737 [Source:MGI Symbol;Acc:MGI:5595896]	-1.11384	1.88468	1.63468	-1.97353		0.11614	3.89e-13	1.44e-08	2.67e-18		0.848386	3.35e-10	5.48e-06	1.31e-15		7.6147	7.4629	7.34785	7.19032	6.4891		lncRNA
ENSMUSG00000059625	Sohlh1	spermatogenesis and oogenesis specific basic helix-loop-helix 1 [Source:MGI Symbol;Acc:MGI:2684956]	1.05138	5.31717	3.91473	-8.04887		0.720183	4.78e-10	1.92e-06	2.74e-18		0.998855	1.72e-07	0.000336491	1.33e-15		4.54709	4.60557	3.97646	3.56541	1.60267		protein_coding
ENSMUSG00000103476	Strit1	small transmembrane regulator of ion transport 1 [Source:MGI Symbol;Acc:MGI:5593461]	1.02023	2.24924	2.33385	-2.98059		0.832689	3.76e-07	4.8e-10	3.06e-18		0.998855	6.46e-05	2.86e-07	1.46e-15		5.44094	5.47613	5.02715	5.12073	3.91322		protein_coding
ENSMUSG00000031144	Syp	synaptophysin [Source:MGI Symbol;Acc:MGI:98467]	1.00606	-1.19548	-1.20825	1.26994		0.850034	1.97e-08	1.06e-08	4.64e-18		0.998855	5.05e-06	4.21e-06	2.15e-15		15.0095	15.0181	15.057	15.0914	15.3719		protein_coding
ENSMUSG00000046056	Sbsn	suprabasin [Source:MGI Symbol;Acc:MGI:2446326]	-1.06409	1.41478	1.14538	-1.60237		0.240912	2.34e-12	0.00125844	5.42e-18		0.998855	1.57e-09	0.0449672	2.48e-15		9.88763	9.7971	9.57142	9.31445	9.12752		protein_coding
ENSMUSG00000071658	Gng3	guanine nucleotide binding protein (G protein), gamma 3 [Source:MGI Symbol;Acc:MGI:102704]	-1.05001	-1.21076	-1.21761	1.37532		0.14576	4.35e-06	2.52e-09	6.12e-18		0.906869	0.000503989	1.12e-06	2.76e-15		12.2856	12.2151	12.351	12.3925	12.684		protein_coding
ENSMUSG00000004865	Srpk1	serine/arginine-rich protein specific kinase 1 [Source:MGI Symbol;Acc:MGI:106908]	1.08144	1.17432	1.25942	-1.54982		0.19279	0.000239446	1.13e-06	1.01e-17		0.970081	0.0119566	0.00022391	4.52e-15		11.7104	11.8234	11.3753	11.5256	11.2		protein_coding
ENSMUSG00000026414	Tnnt2	troponin T2, cardiac [Source:MGI Symbol;Acc:MGI:104597]	1.00433	-1.50865	-1.42179	1.88858		0.958189	4.83e-08	1.05e-09	1.08e-17		0.998855	1.11e-05	5.25e-07	4.73e-15		7.63814	7.64337	7.92209	8.05461	8.57269		protein_coding
ENSMUSG00000026479	Lamc2	laminin, gamma 2 [Source:MGI Symbol;Acc:MGI:99913]	1.06972	-1.37047	-1.26492	1.75971		0.484455	1.3e-06	0.000635653	1.66e-17		0.998855	0.00018783	0.0278578	7.2e-15		7.33283	7.42814	7.74182	7.90727	8.25449		protein_coding
ENSMUSG00000032373	Car12	carbonic anhydrase 12 [Source:MGI Symbol;Acc:MGI:1923709]	-1.00428	1.42653	1.31718	-1.55233		0.944294	1.11e-16	1.4e-09	1.7e-17		0.998855	2.06e-13	6.79e-07	7.27e-15		11.2084	11.202	11.0325	10.9673	10.5768		protein_coding
ENSMUSG00000023011	Faim2	Fas apoptotic inhibitory molecule 2 [Source:MGI Symbol;Acc:MGI:1919643]	-1.01109	-1.11169	-1.15598	1.26685		0.705724	0.00229028	3.57e-05	2.49e-17		0.998855	0.0616866	0.00347112	1.06e-14		13.4057	13.3896	13.53	13.5234	13.7401		protein_coding
ENSMUSG00000030592	Ryr1	ryanodine receptor 1, skeletal muscle [Source:MGI Symbol;Acc:MGI:99659]	-1.0279	2.06504	1.6816	-2.19286		0.764054	1.37e-16	4.92e-10	3.15e-17		0.998855	2.19e-13	2.88e-07	1.3e-14		10.8231	10.7834	10.6487	10.4018	9.65942		protein_coding
ENSMUSG00000035429	Ptprh	protein tyrosine phosphatase, receptor type, H [Source:MGI Symbol;Acc:MGI:3026877]	-1.09795	-1.38103	-1.31116	1.9535		0.311766	1.44e-06	4.01e-06	3.12e-17		0.998855	0.000201259	0.000602848	1.3e-14		6.92884	6.78983	7.24943	7.37448	7.77041		protein_coding
ENSMUSG00000043441	Gpr149	G protein-coupled receptor 149 [Source:MGI Symbol;Acc:MGI:2443628]	1.01243	-1.20376	-1.1516	1.54439		0.846013	0.000151902	0.00384377	4.68e-17		0.998855	0.00858013	0.0965768	1.91e-14		8.82499	8.84034	9.15192	9.26631	9.47681		protein_coding
ENSMUSG00000116946	Gm41442	predicted gene, 41442 [Source:MGI Symbol;Acc:MGI:5624327]	-1.04826	-1.70729	-1.47688	2.46735		0.801253	3.43e-06	0.0057892	5.01e-17		0.998855	0.000411887	0.125635	2.02e-14		7.18827	7.11906	7.60353	7.86317	8.43441		lncRNA
ENSMUSG00000055945	Prr18	proline rich 18 [Source:MGI Symbol;Acc:MGI:2443403]	-1.06493	1.22049	1.13334	-1.3887		0.172106	1.4e-06	0.00604224	5.31e-17		0.945455	0.00019932	0.128946	2.11e-14		11.8867	11.796	11.5615	11.5043	11.331		protein_coding
ENSMUSG00000109901	Chmp1b	charged multivesicular body protein 1B [Source:MGI Symbol;Acc:MGI:1914314]	-1.08616	1.16587	1.21623	-1.38566		0.0370476	0.00026861	1.26e-10	5.44e-17		0.566428	0.0130625	9.58e-08	2.14e-14		10.6937	10.5751	10.2782	10.388	10.1136		protein_coding
ENSMUSG00000007030	Vwa7	von Willebrand factor A domain containing 7 [Source:MGI Symbol;Acc:MGI:1306798]	-1.01531	1.96619	1.47592	-2.00167		0.855591	1.09e-10	2.27e-05	5.66e-17		0.998855	4.58e-08	0.00242612	2.2e-14		7.41159	7.38676	7.31758	6.95115	6.39783		protein_coding
ENSMUSG00000028467	Gba2	glucosidase beta 2 [Source:MGI Symbol;Acc:MGI:2654325]	1.06703	1.12201	1.1972	-1.30543		0.137636	0.000381725	1.71e-08	5.85e-17		0.892095	0.0169405	6.41e-06	2.25e-14		12.3793	12.4728	12.2064	12.3495	12.0972		protein_coding
ENSMUSG00000090291	Lrrc10b	leucine rich repeat containing 10B [Source:MGI Symbol;Acc:MGI:2685551]	-1.03421	1.40598	1.35184	-1.64564		0.603447	2.31e-07	1.01e-09	7.25e-17		0.998855	4.28e-05	5.12e-07	2.73e-14		14.239	14.1904	13.9154	13.9084	13.481		protein_coding
ENSMUSG00000028464	Tpm2	tropomyosin 2, beta [Source:MGI Symbol;Acc:MGI:98810]	-1.03219	1.29994	1.21787	-1.39085		0.494218	1.14e-05	2.72e-07	7.99e-17		0.998855	0.00108901	6.99e-05	2.97e-14		10.2505	10.2044	10.0599	10.0153	9.73762		protein_coding
ENSMUSG00000032939	Nup93	nucleoporin 93 [Source:MGI Symbol;Acc:MGI:1919055]	-1.04009	-1.18294	-1.07812	1.25393		0.32484	1.56e-11	0.00700448	9.2e-17		0.998855	7.94e-09	0.14238	3.38e-14		10.9739	10.9167	10.954	11.1369	11.2528		protein_coding
ENSMUSG00000027858	Tspan2	tetraspanin 2 [Source:MGI Symbol;Acc:MGI:1917997]	1.13459	1.09711	1.10412	-1.45715		0.00241394	0.0339095	0.0288253	1.02e-16		0.141088	0.338821	0.319423	3.7e-14		13.0353	13.2175	12.7597	12.8186	12.6834		protein_coding
ENSMUSG00000037922	Bank1	B cell scaffold protein with ankyrin repeats 1 [Source:MGI Symbol;Acc:MGI:2442120]	-1.01147	1.63933	1.4277	-1.85333		0.88912	2.96e-09	3.02e-06	1.2e-16		0.998855	9.44e-07	0.000484399	4.32e-14		6.7958	6.78046	6.55693	6.40655	5.90209		protein_coding
ENSMUSG00000040385	Ppp1ca	protein phosphatase 1 catalytic subunit alpha [Source:MGI Symbol;Acc:MGI:103016]	-1.10952	1.2132	1.16128	-1.29094		0.00772863	1.44e-05	8.35e-05	1.31e-16		0.267825	0.00132087	0.00649665	4.67e-14		14.891	14.7411	14.6033	14.5898	14.3817		protein_coding
ENSMUSG00000025175	Fn3k	fructosamine 3 kinase [Source:MGI Symbol;Acc:MGI:1926834]	-1.00569	1.20179	1.21712	-1.45368		0.9226	0.000468388	6.05e-05	1.55e-16		0.998855	0.0197755	0.00508512	5.44e-14		10.8658	10.858	10.5355	10.6032	10.3265		protein_coding
ENSMUSG00000024866	Acy3	aspartoacylase (aminoacylase) 3 [Source:MGI Symbol;Acc:MGI:1918920]	1.14788	-1.02036	1.05028	1.83048		0.0820446	0.782424	0.473296	2.1e-16		0.755011	0.987975	0.998197	7.31e-14		6.46563	6.66178	7.45898	7.61093	7.54195		protein_coding
ENSMUSG00000106651	Gm42608	predicted gene 42608 [Source:MGI Symbol;Acc:MGI:5662745]	1.09461	1.47882	1.65965	-2.08771		0.345525	3.48e-05	2.58e-10	2.22e-16		0.998855	0.00271586	1.76e-07	7.64e-14		7.07445	7.20363	6.65523	6.86988	6.14665		TEC
ENSMUSG00000022454	Nell2	NEL-like 2 [Source:MGI Symbol;Acc:MGI:1858510]	1.00046	-1.12546	-1.10907	1.30359		0.989888	6.51e-05	0.000385945	2.8e-16		0.998855	0.00453882	0.0195473	9.55e-14		13.6042	13.6047	13.7685	13.8394	13.9964		protein_coding
ENSMUSG00000048234	Rnf149	ring finger protein 149 [Source:MGI Symbol;Acc:MGI:2677438]	1.02892	1.07141	1.10756	-1.20538		0.313462	0.0143036	0.000166265	4.61e-16		0.998855	0.202971	0.0107965	1.54e-13		10.3797	10.4214	10.2042	10.3004	10.1602		protein_coding
ENSMUSG00000001029	Icam2	intercellular adhesion molecule 2 [Source:MGI Symbol;Acc:MGI:96394]	1.14078	1.18162	1.27944	-1.80004		0.0696621	0.0561026	0.00274365	5.87e-16		0.719834	0.441262	0.0770183	1.94e-13		7.66822	7.86268	7.20741	7.36955	7.0218		protein_coding
ENSMUSG00000028944	Prkag2	protein kinase, AMP-activated, gamma 2 non-catalytic subunit [Source:MGI Symbol;Acc:MGI:1336153]	1.02554	1.04855	1.14028	-1.36386		0.497105	0.348887	0.00185463	6.06e-16		0.998855	0.95692	0.0586193	1.99e-13		11.9059	11.9426	11.5152	11.6857	11.5036		protein_coding
ENSMUSG00000053080	2700081O15Rik	RIKEN cDNA 2700081O15 gene [Source:MGI Symbol;Acc:MGI:1919667]	-1.13231	-1.18657	-1.22501	1.52094		0.0454793	0.000396522	3.14e-05	6.21e-16		0.61244	0.0173541	0.0031252	2.02e-13		9.73013	9.54962	9.86037	9.86445	10.1652		protein_coding
ENSMUSG00000068154	Insm1	insulinoma-associated 1 [Source:MGI Symbol;Acc:MGI:1859980]	-1.19617	-1.06577	-1.08508	1.49623		0.00318946	0.145719	0.126398	6.5e-16		0.161153	0.693071	0.64996	2.09e-13		8.11084	7.84914	8.28885	8.31536	8.44124		protein_coding
ENSMUSG00000034744	Nagk	N-acetylglucosamine kinase [Source:MGI Symbol;Acc:MGI:1860418]	-1.05108	-1.24797	-1.26797	1.41916		0.249838	1.29e-05	4.9e-08	6.56e-16		0.998855	0.00120252	1.67e-05	2.09e-13		10.7674	10.6954	10.8334	10.8596	11.21		protein_coding
ENSMUSG00000073600	Prob1	proline rich basic protein 1 [Source:MGI Symbol;Acc:MGI:2686460]	1.00595	-1.00846	-1.07557	1.5757		0.934529	0.87059	0.14672	8.52e-16		0.998855	0.987975	0.691676	2.69e-13		8.27568	8.28118	8.87823	8.83531	8.94807		protein_coding
ENSMUSG00000028358	Zfp618	zinc finger protein 618 [Source:MGI Symbol;Acc:MGI:1919950]	-1.25183	-1.22898	-1.38446	1.76782		0.00119969	0.00321576	1.26e-05	8.82e-16		0.0947316	0.0776836	0.00156397	2.76e-13		7.81416	7.48941	7.96539	7.84368	8.32215		protein_coding
ENSMUSG00000044288	Cnr1	cannabinoid receptor 1 (brain) [Source:MGI Symbol;Acc:MGI:104615]	-1.05385	1.5004	1.42654	-1.56672		0.387893	2.04e-16	1.91e-09	3.91e-13		0.998855	3.11e-13	8.61e-07	7.93e-11		13.3695	13.2938	13.1835	13.1604	12.6553		protein_coding
ENSMUSG00000003974	Grm3	glutamate receptor, metabotropic 3 [Source:MGI Symbol;Acc:MGI:1351340]	-1.03691	1.22983	1.16665	-1.33734		0.526804	6.32e-06	0.00071926	1.11e-15		0.998855	0.000669615	0.0305041	3.43e-13		11.9873	11.9352	11.7657	11.7393	11.5242		protein_coding
ENSMUSG00000108033	Gm44284	predicted gene, 44284 [Source:MGI Symbol;Acc:MGI:5690676]	1.05186	-1.5826	-1.37502	1.96673		0.644845	1.24e-08	0.000397194	1.12e-15		0.998855	3.42e-06	0.0199619	3.43e-13		5.29334	5.37312	5.63218	5.88804	6.35774		lncRNA
ENSMUSG00000032355	Mlip	muscular LMNA-interacting protein [Source:MGI Symbol;Acc:MGI:1916892]	-1.02729	-1.08963	-1.10159	1.32813		0.552656	0.0192626	0.0174686	1.35e-15		0.998855	0.244753	0.245805	4.11e-13		9.03146	8.99259	9.23116	9.26436	9.41081		protein_coding
ENSMUSG00000029860	Zyx	zyxin [Source:MGI Symbol;Acc:MGI:103072]	1.02309	-1.13025	-1.1255	1.38441		0.649965	0.0171968	0.0171608	1.44e-15		0.998855	0.229651	0.24332	4.35e-13		10.1409	10.1732	10.4181	10.474	10.652		protein_coding
ENSMUSG00000051351	Zfp46	zinc finger protein 46 [Source:MGI Symbol;Acc:MGI:99192]	-1.14526	-1.03246	-1.16517	1.49196		0.036959	0.556209	0.00438173	1.94e-15		0.566428	0.987975	0.105595	5.79e-13		11.2964	11.1002	11.5836	11.4587	11.6872		protein_coding
ENSMUSG00000024990	Rbp4	retinol binding protein 4, plasma [Source:MGI Symbol;Acc:MGI:97879]	-1.06006	1.29302	1.16205	-1.4133		0.227	5.35e-06	0.00140571	2.16e-15		0.998855	0.000595612	0.0484195	6.34e-13		9.7153	9.63138	9.45728	9.3516	9.14262		protein_coding
ENSMUSG00000020178	Adora2a	adenosine A2a receptor [Source:MGI Symbol;Acc:MGI:99402]	-1.20736	1.51931	1.26419	-1.35801		0.00267634	4.69e-16	4.43e-07	8.13e-08		0.147726	6.83e-13	0.0001057	4.06e-06		14.2833	14.0114	14.1253	13.9098	13.5792		protein_coding
ENSMUSG00000029054	Gabrd	gamma-aminobutyric acid (GABA) A receptor, subunit delta [Source:MGI Symbol;Acc:MGI:95622]	-1.05282	1.28279	1.20947	-1.28987		0.20868	4.25e-12	4.03e-11	2.67e-15		0.984421	2.54e-09	3.64e-08	7.77e-13		13.0937	13.0193	12.9636	12.9281	12.6614		protein_coding
ENSMUSG00000024594	Prrc1	proline-rich coiled-coil 1 [Source:MGI Symbol;Acc:MGI:1916106]	-1.06791	-1.10631	-1.14684	1.348		0.133137	0.0103195	0.00178669	2.82e-15		0.885281	0.167928	0.0572306	8.13e-13		9.327	9.2312	9.46729	9.46633	9.67202		protein_coding
ENSMUSG00000031907	Zfp90	zinc finger protein 90 [Source:MGI Symbol;Acc:MGI:104786]	-1.07437	-1.15429	-1.19653	1.39459		0.142682	0.000553276	1.4e-06	3.06e-15		0.902455	0.022362	0.000257856	8.75e-13		9.61762	9.51308	9.73925	9.73561	10.0043		protein_coding
ENSMUSG00000056486	Chn1	chimerin 1 [Source:MGI Symbol;Acc:MGI:1915674]	-1.05618	1.21017	1.18504	-1.24286		0.0903632	1.06e-13	1.36e-11	3.4e-15		0.781964	9.62e-11	1.52e-08	9.64e-13		15.7586	15.6797	15.5932	15.6126	15.3753		protein_coding
ENSMUSG00000042684	Npl	N-acetylneuraminate pyruvate lyase [Source:MGI Symbol;Acc:MGI:1921341]	1.01854	1.16833	1.23468	-1.52179		0.69416	0.0198692	9.03e-05	3.7e-15		0.998855	0.248874	0.00691583	1.04e-12		8.96274	8.99182	8.56297	8.69119	8.39315		protein_coding
ENSMUSG00000034209	Rasl10a	RAS-like, family 10, member A [Source:MGI Symbol;Acc:MGI:1922918]	-1.16006	1.69863	1.21644	-1.64981		0.0123318	1.86e-14	0.00567356	3.89e-15		0.345347	2.08e-11	0.124389	1.08e-12		8.8865	8.6704	8.66722	8.23414	7.96008		protein_coding
ENSMUSG00000021124	Vti1b	vesicle transport through interaction with t-SNAREs 1B [Source:MGI Symbol;Acc:MGI:1855688]	-1.07256	1.19256	1.17096	-1.31903		0.179453	2.54e-05	0.000140992	4.41e-15		0.958074	0.00207203	0.00958428	1.2e-12		13.4799	13.379	13.1854	13.2085	12.9885		protein_coding
ENSMUSG00000042942	Greb1l	growth regulation by estrogen in breast cancer-like [Source:MGI Symbol;Acc:MGI:3576497]	1.03359	-1.39683	-1.45841	1.78105		0.739353	0.000487517	3.3e-10	4.85e-15		0.998855	0.0203203	2.2e-07	1.31e-12		6.97213	7.01883	7.31525	7.30407	7.85768		protein_coding
ENSMUSG00000021699	Pde4d	phosphodiesterase 4D, cAMP specific [Source:MGI Symbol;Acc:MGI:99555]	-1.08604	-1.23414	-1.0539	1.30608		0.0377132	4.41e-05	0.147565	6.36e-15		0.571776	0.00326443	0.693041	1.7e-12		10.6577	10.5384	10.5716	10.8493	10.9321		protein_coding
ENSMUSG00000024810	Il33	interleukin 33 [Source:MGI Symbol;Acc:MGI:1924375]	-1.05815	1.20136	1.12769	-1.48854		0.406994	0.000374968	0.0243674	7.95e-15		0.998855	0.0167739	0.29361	2.11e-12		12.5892	12.5077	12.1502	12.1085	11.9425		protein_coding
ENSMUSG00000021130	Galnt16	polypeptide N-acetylgalactosaminyltransferase 16 [Source:MGI Symbol;Acc:MGI:1917754]	1.02518	-1.20885	-1.23951	1.34857		0.569909	2.07e-05	4.64e-10	8.82e-15		0.998855	0.00175871	2.84e-07	2.32e-12		12.1916	12.2273	12.3367	12.3505	12.668		protein_coding
ENSMUSG00000021379	Id4	inhibitor of DNA binding 4 [Source:MGI Symbol;Acc:MGI:99414]	1.00967	1.30191	1.20757	-1.36096		0.787331	9.97e-11	4.68e-07	8.91e-15		0.998855	4.28e-08	0.000109139	2.33e-12		12.9968	13.0106	12.8985	12.8397	12.5751		protein_coding
ENSMUSG00000000378	Ccm2	cerebral cavernous malformation 2 [Source:MGI Symbol;Acc:MGI:2384924]	-1.08387	1.2564	1.21039	-1.29804		0.051294	3.89e-06	4e-12	9.62e-15		0.640914	0.000457514	5.13e-09	2.49e-12		12.7512	12.6348	12.5401	12.5359	12.2679		protein_coding
ENSMUSG00000026608	Kctd3	potassium channel tetramerisation domain containing 3 [Source:MGI Symbol;Acc:MGI:2444629]	1.11567	-1.00096	1.06254	-1.24895		0.000328719	0.973788	0.0777942	1.03e-14		0.04307	0.989379	0.524655	2.66e-12		12.0035	12.1612	11.7911	11.9296	11.8493		protein_coding
ENSMUSG00000029878	Dbpht2	DNA binding protein with his-thr domain [Source:MGI Symbol;Acc:MGI:2679513]	1.08391	1.17449	1.32178	-1.43894		0.0702798	0.00035398	1.16e-07	1.13e-14		0.72101	0.0160929	3.36e-05	2.88e-12		11.545	11.6614	11.3204	11.5405	11.1454		lncRNA
ENSMUSG00000032698	Lmo2	LIM domain only 2 [Source:MGI Symbol;Acc:MGI:102811]	-1.14408	1.39101	1.33195	-1.38824		0.00169708	5.77e-10	2.37e-12	1.4e-14		0.115993	2.02e-07	3.3e-09	3.56e-12		11.6816	11.4872	11.4427	11.4294	11.0236		protein_coding
ENSMUSG00000032940	Rbm11	RNA binding motif protein 11 [Source:MGI Symbol;Acc:MGI:2447622]	-1.01093	-1.42042	-1.45097	1.8301		0.905227	2.61e-08	2.91e-09	1.5e-14		0.998855	6.44e-06	1.26e-06	3.77e-12		7.99478	7.97956	8.2958	8.31525	8.86223		protein_coding
ENSMUSG00000058589	Anks1b	ankyrin repeat and sterile alpha motif domain containing 1B [Source:MGI Symbol;Acc:MGI:1924781]	-1.086	1.26209	1.17842	-1.22183		0.0658479	3.45e-15	2.06e-08	1.18e-09		0.706405	4.44e-12	7.63e-06	9.85e-08		14.2064	14.0873	14.086	14.0368	13.8074		protein_coding
ENSMUSG00000024036	Slc37a1	solute carrier family 37 (glycerol-3-phosphate transporter), member 1 [Source:MGI Symbol;Acc:MGI:2446181]	-1.13152	-1.17162	-1.15607	1.53433		0.0406747	0.00443007	0.00304786	2.92e-14		0.588532	0.0965737	0.0831795	7.19e-12		8.41265	8.23036	8.57283	8.64185	8.85912		protein_coding
ENSMUSG00000033669	Zfp7	zinc finger protein 7 [Source:MGI Symbol;Acc:MGI:99208]	-1.01501	-1.28506	-1.23338	1.43338		0.781875	6.49e-07	8.62e-07	3.16e-14		0.998855	0.000104068	0.000181848	7.71e-12		7.72452	7.70293	7.80931	7.92019	8.23092		protein_coding
ENSMUSG00000085042	Abhd11os	abhydrolase domain containing 11, opposite strand [Source:MGI Symbol;Acc:MGI:1917062]	-1.11097	1.93228	1.59958	-1.87639		0.162825	2.02e-12	8.68e-10	3.41e-14		0.930622	1.44e-09	4.46e-07	8.21e-12		10.3545	10.2022	10.1975	9.97397	9.30448		transcribed_unitary_pseudogene
ENSMUSG00000022052	Ppp2r2a	protein phosphatase 2, regulatory subunit B, alpha [Source:MGI Symbol;Acc:MGI:1919228]	1.00235	1.19147	1.26904	-1.31627		0.940536	5.55e-07	5.74e-10	3.46e-14		0.998855	9.2e-05	3.25e-07	8.27e-12		13.2756	13.2791	13.0874	13.2279	12.8916		protein_coding
ENSMUSG00000068227	Il2rb	interleukin 2 receptor, beta chain [Source:MGI Symbol;Acc:MGI:96550]	-1.15732	2.15413	1.86984	-1.97682		0.117939	2.63e-12	6.52e-10	3.66e-14		0.853425	1.73e-09	3.51e-07	8.68e-12		6.90139	6.68741	6.77127	6.6143	5.72162		protein_coding
ENSMUSG00000031618	Nr3c2	nuclear receptor subfamily 3, group C, member 2 [Source:MGI Symbol;Acc:MGI:99459]	-1.01658	-1.10025	-1.13188	1.36108		0.733219	0.0161597	0.00288054	3.78e-14		0.998855	0.220458	0.0797211	8.89e-12		11.072	11.0478	11.3066	11.3159	11.5022		protein_coding
ENSMUSG00000020571	Pdia6	protein disulfide isomerase associated 6 [Source:MGI Symbol;Acc:MGI:1919103]	1.0632	1.06209	1.09169	-1.30379		0.256197	0.0410004	0.0028429	4.39e-14		0.998855	0.375818	0.0789413	1.02e-11		12.3473	12.436	12.092	12.1813	12.062		protein_coding
ENSMUSG00000052087	Rgs14	regulator of G-protein signaling 14 [Source:MGI Symbol;Acc:MGI:1859709]	-1.00764	1.35885	1.24723	-1.51496		0.894769	2.01e-08	1.95e-06	4.94e-14		0.998855	5.11e-06	0.000339485	1.14e-11		12.7174	12.7062	12.5014	12.4273	12.1164		protein_coding
ENSMUSG00000033063	Cntnap3	contactin associated protein-like 3 [Source:MGI Symbol;Acc:MGI:3588199]	-1.0654	1.48768	1.3431	-1.42294		0.177386	4.66e-14	1.67e-13	5.8e-14		0.954109	4.46e-11	2.93e-10	1.33e-11		10.1776	10.086	10.1019	10.0049	9.5867		protein_coding
ENSMUSG00000022489	Pde1b	phosphodiesterase 1B, Ca2+-calmodulin dependent [Source:MGI Symbol;Acc:MGI:97523]	-1.07625	1.32165	1.2515	-1.33208		0.156173	1.38e-14	7.96e-14	1.98e-10		0.918237	1.65e-11	1.56e-10	2.08e-08		16.1776	16.0716	16.0122	15.9832	15.6671		protein_coding
ENSMUSG00000091994	E130317F20Rik	RIKEN cDNA E130317F20 gene [Source:MGI Symbol;Acc:MGI:3041202]	-1.11592	-1.05765	-1.22642	1.45527		0.0761341	0.248646	2.06e-05	7.3e-14		0.739176	0.858601	0.00225066	1.66e-11		7.70435	7.53926	7.95547	7.79099	8.09371		lncRNA
ENSMUSG00000044320	1700001O22Rik	RIKEN cDNA 1700001O22 gene [Source:MGI Symbol;Acc:MGI:1923631]	-1.11384	1.69937	1.36181	-1.49605		0.229058	1.48e-14	8.59e-07	1.18e-06		0.998855	1.71e-11	0.000181848	4.04e-05		7.83751	7.67728	7.81956	7.54875	7.10849		protein_coding
ENSMUSG00000021474	Sfxn1	sideroflexin 1 [Source:MGI Symbol;Acc:MGI:2137677]	1.0703	1.03719	1.07452	-1.21238		0.0384547	0.230609	0.0134464	9.75e-14		0.576626	0.836379	0.212198	2.2e-11		11.5123	11.6108	11.3371	11.4378	11.3421		protein_coding
ENSMUSG00000042851	Zc3h6	zinc finger CCCH type containing 6 [Source:MGI Symbol;Acc:MGI:1926001]	-1.048	1.00491	-1.04814	1.31851		0.368587	0.924126	0.34397	9.91e-14		0.998855	0.987975	0.938654	2.22e-11		9.62549	9.55654	9.9149	9.89022	9.9661		protein_coding
ENSMUSG00000068037	Mas1	MAS1 oncogene [Source:MGI Symbol;Acc:MGI:96918]	-1.13087	1.72485	1.37577	-1.41238		0.0393541	2.24e-14	1.17e-05	1.41e-07		0.582306	2.27e-11	0.00147862	6.57e-06		8.2488	8.06917	8.31106	8.03476	7.58574		protein_coding
ENSMUSG00000025068	Gsto1	glutathione S-transferase omega 1 [Source:MGI Symbol;Acc:MGI:1342273]	1.00402	-1.25063	-1.19322	1.33377		0.92848	2.07e-09	9.51e-08	1.03e-13		0.998855	6.95e-07	2.91e-05	2.3e-11		10.4795	10.4854	10.5304	10.6477	10.9106		protein_coding
ENSMUSG00000035126	Wdr78	WD repeat domain 78 [Source:MGI Symbol;Acc:MGI:2385328]	1.08179	1.30323	1.21473	-1.57046		0.328343	0.000475341	0.000500324	1.07e-13		0.998855	0.0199584	0.0236199	2.37e-11		8.64984	8.76468	8.4447	8.39521	8.12009		protein_coding
ENSMUSG00000021613	Hapln1	hyaluronan and proteoglycan link protein 1 [Source:MGI Symbol;Acc:MGI:1337006]	1.00458	1.06926	1.12932	-1.42169		0.942153	0.129857	0.000474337	1.14e-13		0.998855	0.659126	0.0227237	2.5e-11		9.88211	9.89006	9.42923	9.55783	9.38965		protein_coding
ENSMUSG00000074575	Kcng1	potassium voltage-gated channel, subfamily G, member 1 [Source:MGI Symbol;Acc:MGI:3616086]	-1.05114	-1.23794	-1.01842	1.57665		0.481785	8.68e-06	0.750394	1.42e-13		0.998855	0.000865453	0.998197	3.1e-11		10.5246	10.4521	10.7533	11.0847	11.1184		protein_coding
ENSMUSG00000045092	S1pr1	sphingosine-1-phosphate receptor 1 [Source:MGI Symbol;Acc:MGI:1096355]	-1.03181	1.08534	1.09681	-1.28432		0.598184	0.0216437	0.00495679	1.45e-13		0.998855	0.262669	0.114811	3.14e-11		13.2258	13.1807	12.8896	12.9544	12.8285		protein_coding
ENSMUSG00000022840	Adcy5	adenylate cyclase 5 [Source:MGI Symbol;Acc:MGI:99673]	-1.12729	1.38836	1.23613	-1.27887		0.0808589	3.45e-14	1.38e-05	3.26e-05		0.752779	3.4e-11	0.00167143	0.000664505		15.877	15.7042	15.7746	15.6568	15.3585		protein_coding
ENSMUSG00000018537	Pcgf2	polycomb group ring finger 2 [Source:MGI Symbol;Acc:MGI:99161]	-1.15166	-1.11727	-1.21819	1.56376		0.0520798	0.0745755	0.000173625	1.65e-13		0.644532	0.511406	0.0110805	3.53e-11		9.85354	9.6488	10.087	10.0115	10.3046		protein_coding
ENSMUSG00000035954	Dock4	dedicator of cytokinesis 4 [Source:MGI Symbol;Acc:MGI:1918006]	1.07841	1.17962	1.23562	-1.40069		0.122981	0.000354922	6.75e-08	1.76e-13		0.86536	0.0161138	2.15e-05	3.74e-11		12.5288	12.6377	12.3417	12.4584	12.1605		protein_coding
ENSMUSG00000027848	Olfml3	olfactomedin-like 3 [Source:MGI Symbol;Acc:MGI:1914877]	-1.12331	1.38596	1.22344	-1.41584		0.177819	5.88e-10	0.000240526	1.83e-13		0.95504	2.03e-07	0.0140105	3.87e-11		10.2989	10.1314	10.0522	9.92207	9.63788		protein_coding
ENSMUSG00000020395	Itk	IL2 inducible T cell kinase [Source:MGI Symbol;Acc:MGI:96621]	-1.2211	-1.20075	-1.37721	2.43816		0.188868	0.11384	0.00414883	2.4e-13		0.966172	0.620013	0.101522	5.04e-11		5.13132	4.82915	5.81221	5.66437	6.13238		protein_coding
ENSMUSG00000007415	Gatad1	GATA zinc finger domain containing 1 [Source:MGI Symbol;Acc:MGI:1914460]	1.03847	1.10806	1.10576	-1.22567		0.29538	0.000189031	0.000377344	2.57e-13		0.998855	0.0101182	0.0192578	5.38e-11		11.7683	11.823	11.6294	11.6757	11.5382		protein_coding
ENSMUSG00000102101	Zbtb11os1	zinc finger and BTB domain containing 11, opposite strand 1 [Source:MGI Symbol;Acc:MGI:1913641]	-1.18498	-1.13901	-1.27554	1.56706		0.0149321	0.0361455	8.66e-07	2.8e-13		0.376785	0.350468	0.000181848	5.81e-11		7.49554	7.24151	7.6608	7.54632	7.907		lncRNA
ENSMUSG00000004056	Akt2	thymoma viral proto-oncogene 2 [Source:MGI Symbol;Acc:MGI:104874]	-1.06566	1.25297	1.21207	-1.30358		0.174796	4.47e-12	6.72e-10	3.01e-13		0.949636	2.59e-09	3.56e-07	6.22e-11		12.9316	12.8398	12.7348	12.7366	12.4663		protein_coding
ENSMUSG00000040424	Hipk4	homeodomain interacting protein kinase 4 [Source:MGI Symbol;Acc:MGI:2685008]	-1.08632	1.51541	1.33461	-1.44883		0.209031	7.56e-14	1.07e-07	4.41e-09		0.984605	7.03e-11	3.2e-05	3.13e-07		11.894	11.7743	11.7913	11.6577	11.2488		protein_coding
ENSMUSG00000020263	Appl2	adaptor protein, phosphotyrosine interaction, PH domain and leucine zipper containing 2 [Source:MGI Symbol;Acc:MGI:2384914]	1.06001	1.21401	1.17172	-1.33875		0.0864653	0.000152235	0.000748901	3.49e-13		0.769264	0.00858013	0.0313741	7.17e-11		11.787	11.8714	11.682	11.6804	11.4594		protein_coding
ENSMUSG00000072640	Lyrm9	LYR motif containing 9 [Source:MGI Symbol;Acc:MGI:1913524]	1.01414	-1.06588	-1.04754	1.21166		0.718832	0.0588491	0.151927	3.6e-13		0.998855	0.454646	0.700344	7.34e-11		11.019	11.0385	11.175	11.2501	11.325		protein_coding
ENSMUSG00000040511	Pvr	poliovirus receptor [Source:MGI Symbol;Acc:MGI:107741]	-1.18912	-1.20738	-1.164	1.44478		0.00245358	0.000524825	0.00359312	4.23e-13		0.141944	0.0214188	0.0924654	8.47e-11		8.66562	8.41518	8.62732	8.72871	8.95603		protein_coding
ENSMUSG00000116138	C030006K11Rik	RIKEN cDNA C030006K11 gene [Source:MGI Symbol;Acc:MGI:1925941]	-1.01721	-1.14429	-1.18516	1.3883		0.772503	0.0045609	0.000260818	4.23e-13		0.998855	0.0984259	0.0148302	8.47e-11		9.78541	9.75886	9.99186	9.99075	10.2431		protein_coding
ENSMUSG00000015806	Qdpr	quinoid dihydropteridine reductase [Source:MGI Symbol;Acc:MGI:97836]	-1.05223	1.14923	1.09596	-1.36479		0.441394	0.000228715	0.0160172	4.36e-13		0.998855	0.0115411	0.234785	8.67e-11		14.0168	13.9434	13.647	13.6281	13.5036		protein_coding
ENSMUSG00000072969	Armcx5	armadillo repeat containing, X-linked 5 [Source:MGI Symbol;Acc:MGI:2148026]	1.01456	-1.2589	-1.24084	1.49231		0.807554	8.14e-05	0.000120653	4.41e-13		0.998855	0.00536754	0.00864169	8.73e-11		10.2638	10.2841	10.4816	10.5521	10.8718		protein_coding
ENSMUSG00000027654	Fam83d	family with sequence similarity 83, member D [Source:MGI Symbol;Acc:MGI:1919128]	1.31138	-1.02736	1.13719	-1.94215		0.0789122	0.781887	0.105051	4.63e-13		0.747927	0.987975	0.600072	9.11e-11		7.84194	8.23206	7.19009	7.46318	7.28169		protein_coding
ENSMUSG00000020892	Aloxe3	arachidonate lipoxygenase 3 [Source:MGI Symbol;Acc:MGI:1345140]	-1.01436	-1.24448	-1.28608	1.71466		0.883338	0.0010735	2.93e-05	5.06e-13		0.998855	0.0368908	0.002955	9.89e-11		7.32541	7.30225	7.71665	7.71956	8.09298		protein_coding
ENSMUSG00000070822	Zscan18	zinc finger and SCAN domain containing 18 [Source:MGI Symbol;Acc:MGI:3643810]	-1.04818	-1.08148	-1.1112	1.28855		0.179636	0.027492	0.00640604	5.19e-13		0.958435	0.298589	0.134474	1.01e-10		9.87417	9.80568	10.0104	10.0212	10.1813		protein_coding
ENSMUSG00000047473	Zfp30	zinc finger protein 30 [Source:MGI Symbol;Acc:MGI:99178]	-1.09633	-1.18195	-1.29334	1.4623		0.0754038	0.00114559	1.8e-05	5.43e-13		0.736357	0.0386158	0.00206934	1.05e-10		9.38142	9.24741	9.50674	9.42652	9.80652		protein_coding
ENSMUSG00000066357	Wdr6	WD repeat domain 6 [Source:MGI Symbol;Acc:MGI:1930140]	1.00359	-1.2028	-1.37005	1.36088		0.952006	0.000867857	5.45e-14	1.55e-10		0.998855	0.0312335	1.21e-10	1.66e-08		12.2113	12.2164	12.3462	12.2082	12.6701		protein_coding
ENSMUSG00000056966	Gjc3	gap junction protein, gamma 3 [Source:MGI Symbol;Acc:MGI:2153041]	1.14731	1.17861	1.13872	-1.42249		0.0102094	0.00361065	0.000998272	7.1e-13		0.313073	0.0841296	0.0381665	1.36e-10		11.8362	12.0346	11.7147	11.7147	11.5349		protein_coding
ENSMUSG00000032679	Cd59a	CD59a antigen [Source:MGI Symbol;Acc:MGI:109177]	-1.02444	1.21176	1.26772	-1.59536		0.763948	0.000809341	1.51e-05	7.27e-13		0.998855	0.029767	0.00177386	1.39e-10		10.0154	9.98081	9.53585	9.64973	9.31626		protein_coding
ENSMUSG00000023262	Acy1	aminoacylase 1 [Source:MGI Symbol;Acc:MGI:87913]	-1.05711	1.32955	1.24581	-1.30887		0.288465	2.57e-13	1.85e-09	2.21e-10		0.998855	2.26e-10	8.59e-07	2.27e-08		10.6437	10.5633	10.5389	10.4941	10.1847		protein_coding
ENSMUSG00000047307	Pcdhb13	protocadherin beta 13 [Source:MGI Symbol;Acc:MGI:2136748]	1.00286	-1.26756	-1.17897	1.42817		0.966578	7.86e-06	0.000423665	1.31e-12		0.998855	0.000800043	0.0208257	2.47e-10		8.35024	8.35313	8.4783	8.63333	8.87765		protein_coding
ENSMUSG00000047181	Samd14	sterile alpha motif domain containing 14 [Source:MGI Symbol;Acc:MGI:2384945]	-1.01968	-1.34555	-1.47317	1.50344		0.706864	5.79e-06	2.89e-13	1.37e-12		0.998855	0.000626283	4.6e-10	2.58e-10		10.4803	10.4515	10.5636	10.4824	11.0493		protein_coding
ENSMUSG00000022793	B4galt4	UDP-Gal:betaGlcNAc beta 1,4-galactosyltransferase, polypeptide 4 [Source:MGI Symbol;Acc:MGI:1928387]	1.10638	1.06975	1.12002	-1.27245		0.00234703	0.0478988	0.000775803	1.46e-12		0.138026	0.407645	0.0320495	2.73e-10		10.1657	10.3129	10.0142	10.1299	9.9728		protein_coding
ENSMUSG00000022296	Baalc	brain and acute leukemia, cytoplasmic [Source:MGI Symbol;Acc:MGI:1928704]	1.02371	1.11314	1.07008	-1.28977		0.624085	1.16e-05	0.00622431	1.53e-12		0.998855	0.00110016	0.131653	2.84e-10		12.7222	12.7562	12.4954	12.488	12.398		protein_coding
ENSMUSG00000020176	Grb10	growth factor receptor bound protein 10 [Source:MGI Symbol;Acc:MGI:103232]	-1.02873	-1.12276	-1.12586	1.22334		0.416707	0.000643609	0.000164525	1.64e-12		0.998855	0.0249881	0.0107044	3.01e-10		11.2945	11.2533	11.3285	11.3745	11.5532		protein_coding
ENSMUSG00000089633	A230009B12Rik	RIKEN cDNA A230009B12 gene [Source:MGI Symbol;Acc:MGI:2442666]	-1.16303	1.57707	1.39934	-2.24184		0.217025	0.000444664	0.00866938	1.66e-12		0.990946	0.019028	0.163019	3.03e-10		7.16803	6.95273	6.39543	6.27371	5.7879		lncRNA
ENSMUSG00000036822	Topors	topoisomerase I binding, arginine/serine-rich [Source:MGI Symbol;Acc:MGI:2146189]	-1.1086	-1.10666	-1.11407	1.28413		0.000960013	0.0187289	0.0245763	1.67e-12		0.0835952	0.240433	0.294642	3.04e-10		10.1071	9.95854	10.1252	10.1654	10.3289		protein_coding
ENSMUSG00000033931	Rbm34	RNA binding motif protein 34 [Source:MGI Symbol;Acc:MGI:1098653]	1.05728	1.07594	1.13929	-1.24509		0.123247	0.0369323	2.56e-05	1.68e-12		0.865573	0.354166	0.00263288	3.04e-10		10.3192	10.3998	10.1406	10.2726	10.092		protein_coding
ENSMUSG00000039556	Ppp1r3f	protein phosphatase 1, regulatory subunit 3F [Source:MGI Symbol;Acc:MGI:1859617]	-1.0986	-1.19066	-1.28895	1.46845		0.132805	0.00125361	4.66e-06	1.84e-12		0.884716	0.0410992	0.000676359	3.31e-10		9.98187	9.84454	10.1	10.0357	10.4094		protein_coding
ENSMUSG00000074743	Thbd	thrombomodulin [Source:MGI Symbol;Acc:MGI:98736]	1.13269	1.22994	1.20658	-1.58378		0.0829925	0.00231184	0.00140939	1.92e-12		0.759348	0.0620035	0.048496	3.43e-10		8.32157	8.50218	8.08778	8.11029	7.84684		protein_coding
ENSMUSG00000097785	B230217O12Rik	RIKEN cDNA B230217O12 gene [Source:MGI Symbol;Acc:MGI:2444948]	-1.04997	-1.14939	-1.16898	1.3579		0.442297	0.00198475	2.75e-05	1.93e-12		0.998855	0.0563091	0.00279332	3.44e-10		8.75872	8.68668	8.88049	8.90418	9.13912		lncRNA
ENSMUSG00000003585	Sec14l2	SEC14-like lipid binding 2 [Source:MGI Symbol;Acc:MGI:1915065]	1.01818	1.1389	1.11322	-1.21348		0.507343	8.6e-07	0.000356594	2.16e-12		0.998855	0.000131138	0.018516	3.82e-10		11.114	11.1395	11.0008	11.017	10.8695		protein_coding
ENSMUSG00000042500	Ago4	argonaute RISC catalytic subunit 4 [Source:MGI Symbol;Acc:MGI:1924100]	-1.11544	1.36175	1.25615	-1.34392		0.116346	4.57e-13	6.82e-06	5.61e-07		0.848964	3.83e-10	0.000924945	2.12e-05		9.88468	9.7274	9.69795	9.63162	9.30928		protein_coding
ENSMUSG00000030223	Ptpro	protein tyrosine phosphatase, receptor type, O [Source:MGI Symbol;Acc:MGI:1097152]	-1.04138	-1.1252	-1.09172	1.32868		0.339379	0.000181849	0.0268226	2.19e-12		0.998855	0.0098128	0.307966	3.86e-10		10.6582	10.5992	10.791	10.8845	11.0183		protein_coding
ENSMUSG00000027890	Gstm4	glutathione S-transferase, mu 4 [Source:MGI Symbol;Acc:MGI:95862]	-1.02405	-1.0944	-1.15268	1.31516		0.59441	0.0123474	0.000371221	2.56e-12		0.998855	0.186877	0.0190034	4.48e-10		8.86593	8.83232	9.05013	9.02442	9.23691		protein_coding
ENSMUSG00000051243	Islr2	immunoglobulin superfamily containing leucine-rich repeat 2 [Source:MGI Symbol;Acc:MGI:2444277]	1.00097	-1.43882	-1.32752	1.63766		0.987072	7.59e-08	6.51e-06	2.58e-12		0.998855	1.67e-05	0.000894513	4.5e-10		10.2734	10.2742	10.4127	10.5788	10.9952		protein_coding
ENSMUSG00000045838	Ccdc9b	coiled-coil domain containing 9B [Source:MGI Symbol;Acc:MGI:2685199]	-1.0633	1.01175	-1.05031	1.33211		0.205367	0.777623	0.309917	2.68e-12		0.98184	0.987975	0.909522	4.64e-10		8.47469	8.3831	8.76796	8.72859	8.80696		protein_coding
ENSMUSG00000070705	Eid2b	EP300 interacting inhibitor of differentiation 2B [Source:MGI Symbol;Acc:MGI:1924095]	-1.03474	-1.11681	-1.16127	1.29844		0.258617	0.00473823	0.000122689	2.74e-12		0.998855	0.100992	0.00873132	4.72e-10		9.60832	9.55717	9.72643	9.71974	9.94497		protein_coding
ENSMUSG00000017466	Timp2	tissue inhibitor of metalloproteinase 2 [Source:MGI Symbol;Acc:MGI:98753]	-1.00828	-1.1305	-1.1211	1.25691		0.818301	6.46e-06	5e-05	2.82e-12		0.998855	0.000679804	0.0044607	4.84e-10		13.6602	13.6481	13.7528	13.8147	13.9872		protein_coding
ENSMUSG00000040836	Gpr161	G protein-coupled receptor 161 [Source:MGI Symbol;Acc:MGI:2685054]	-1.08501	-1.23534	-1.20403	1.45802		0.175185	0.00018187	0.000250005	2.86e-12		0.949636	0.0098128	0.0143375	4.88e-10		8.36083	8.2416	8.43105	8.52054	8.79655		protein_coding
ENSMUSG00000016494	Cd34	CD34 antigen [Source:MGI Symbol;Acc:MGI:88329]	1.0924	1.14081	1.16802	-1.29499		0.0613168	0.00336836	3.73e-06	3.14e-12		0.688314	0.0800997	0.00057295	5.34e-10		10.3748	10.5027	10.2714	10.3553	10.1384		protein_coding
ENSMUSG00000021478	Drd1	dopamine receptor D1 [Source:MGI Symbol;Acc:MGI:99578]	-1.09853	1.2597	1.263	-1.31662		0.0173078	4.22e-09	1.33e-09	3.2e-12		0.404458	1.29e-06	6.54e-07	5.41e-10		13.6874	13.5518	13.4401	13.4935	13.1641		protein_coding
ENSMUSG00000109372	Gm19410	predicted gene, 19410 [Source:MGI Symbol;Acc:MGI:5011595]	-1.09074	1.70619	1.60421	-1.57139		0.252416	6.72e-13	3.73e-10	4.5e-08		0.998855	5.49e-10	2.39e-07	2.45e-06		10.993	10.8674	10.9386	10.8992	10.2248		protein_coding
ENSMUSG00000037754	Ppp1r16b	protein phosphatase 1, regulatory subunit 16B [Source:MGI Symbol;Acc:MGI:2151841]	1.00564	1.19156	1.23422	-1.46504		0.9204	0.000157411	8.38e-05	3.35e-12		0.998855	0.00879038	0.00650563	5.62e-10		13.9992	14.0073	13.6611	13.7615	13.4655		protein_coding
ENSMUSG00000031932	Gpr83	G protein-coupled receptor 83 [Source:MGI Symbol;Acc:MGI:95712]	-1.01427	1.33183	1.32983	-1.28799		0.790379	7.11e-13	8.58e-11	9.35e-07		0.998855	5.67e-10	6.82e-08	3.29e-05		12.3581	12.3375	12.3379	12.3854	11.9815		protein_coding
ENSMUSG00000027551	Zfp64	zinc finger protein 64 [Source:MGI Symbol;Acc:MGI:107342]	-1.19869	-1.08281	-1.22623	1.52625		0.000722957	0.201499	0.00150138	3.41e-12		0.0706962	0.791955	0.0509782	5.7e-10		9.8882	9.62513	10.0733	9.94331	10.2458		protein_coding
ENSMUSG00000019894	Slc6a15	solute carrier family 6 (neurotransmitter transporter), member 15 [Source:MGI Symbol;Acc:MGI:2143484]	1.01684	-1.15483	-1.10482	1.26476		0.679976	4.19e-05	0.00173179	3.43e-12		0.998855	0.00313025	0.0560745	5.72e-10		11.3901	11.4142	11.4969	11.6106	11.7622		protein_coding
ENSMUSG00000063659	Zbtb18	zinc finger and BTB domain containing 18 [Source:MGI Symbol;Acc:MGI:1353609]	-1.0232	1.2355	1.21682	-1.3262		0.569042	5.79e-07	1.06e-06	3.51e-12		0.998855	9.46e-05	0.000215142	5.82e-10		12.3664	12.3333	12.1829	12.2107	11.9354		protein_coding
ENSMUSG00000007655	Cav1	caveolin 1, caveolae protein [Source:MGI Symbol;Acc:MGI:102709]	1.09649	1.08965	1.21845	-1.39004		0.140675	0.0501965	2.83e-05	3.59e-12		0.897291	0.416514	0.00286416	5.89e-10		9.19088	9.32444	8.92359	9.13415	8.8559		protein_coding
ENSMUSG00000067597	Dgat2l6	diacylglycerol O-acyltransferase 2-like 6 [Source:MGI Symbol;Acc:MGI:3045268]	1.09696	2.38505	1.9539	-2.8736		0.487129	1.48e-07	5.95e-05	3.59e-12		0.998855	2.95e-05	0.00504174	5.89e-10		4.86511	4.99326	4.67702	4.44013	3.48448		protein_coding
ENSMUSG00000049804	Armcx4	armadillo repeat containing, X-linked 4 [Source:MGI Symbol;Acc:MGI:2147887]	-1.05657	-1.1926	-1.20047	1.4313		0.387768	0.00273016	0.00162487	4.04e-12		0.998855	0.0693054	0.0538028	6.55e-10		10.7529	10.6733	10.888	10.9287	11.1999		protein_coding
ENSMUSG00000022637	Cblb	Casitas B-lineage lymphoma b [Source:MGI Symbol;Acc:MGI:2146430]	-1.04317	-1.0683	-1.06239	1.29621		0.33011	0.10075	0.204886	4.71e-12		0.998855	0.586876	0.785246	7.57e-10		9.32136	9.25964	9.489	9.5483	9.64286		protein_coding
ENSMUSG00000034522	Zfp395	zinc finger protein 395 [Source:MGI Symbol;Acc:MGI:2682318]	-1.11861	1.00564	-1.13766	1.39305		0.0480032	0.923801	0.00345993	4.7e-12		0.625024	0.987975	0.0901499	7.57e-10		8.8085	8.64514	9.08452	8.93987	9.13522		protein_coding
ENSMUSG00000015027	Galns	galactosamine (N-acetyl)-6-sulfate sulfatase [Source:MGI Symbol;Acc:MGI:1355303]	1.091	-1.32507	-1.32626	1.48092		0.262997	3.78e-06	9.62e-08	4.83e-12		0.998855	0.000446524	2.92e-05	7.71e-10		7.53809	7.66055	7.77616	7.82285	8.24041		protein_coding
ENSMUSG00000024661	Fth1	ferritin heavy polypeptide 1 [Source:MGI Symbol;Acc:MGI:95588]	1.10297	1.08339	1.08371	-1.30756		0.0460745	0.0459351	0.000209159	4.84e-12		0.61512	0.399076	0.0126767	7.71e-10		17.0081	17.1494	16.8298	16.8799	16.7716		protein_coding
ENSMUSG00000086604	Gm15510	predicted gene 15510 [Source:MGI Symbol;Acc:MGI:3782958]	-1.17201	-1.30334	-1.31905	1.66117		0.0911112	0.00187749	0.000491135	4.99e-12		0.785144	0.0543679	0.0232849	7.92e-10		6.3929	6.16605	6.47316	6.5024	6.90611		lncRNA
ENSMUSG00000040563	Plppr2	phospholipid phosphatase related 2 [Source:MGI Symbol;Acc:MGI:2384575]	-1.10271	-1.14868	-1.26033	1.46014		0.0705699	0.00877555	5e-07	5.39e-12		0.723129	0.152586	0.000114277	8.46e-10		11.914	11.7726	12.0706	11.9865	12.3281		protein_coding
ENSMUSG00000027199	Gatm	glycine amidinotransferase (L-arginine:glycine amidinotransferase) [Source:MGI Symbol;Acc:MGI:1914342]	1.03818	1.14353	1.12657	-1.41118		0.582351	0.00476371	0.00545445	5.53e-12		0.998855	0.101149	0.120861	8.65e-10		13.4598	13.5139	13.1623	13.1903	13.0258		protein_coding
ENSMUSG00000072982	9230009I02Rik	RIKEN cDNA 9230009I02 gene [Source:MGI Symbol;Acc:MGI:3588229]	-1.54052	2.45186	1.67682	-1.77317		0.00259537	1.14e-12	0.000501434	2.79e-05		0.145799	8.7e-10	0.0236389	0.000586594		5.68057	5.06961	5.48264	4.98127	4.25557		lncRNA
ENSMUSG00000015852	Fcrls	Fc receptor-like S, scavenger receptor [Source:MGI Symbol;Acc:MGI:1933397]	-1.04114	1.39677	1.17346	-1.4995		0.587613	2.65e-07	0.00581678	5.64e-12		0.998855	4.77e-05	0.125988	8.78e-10		10.4239	10.3665	10.2156	10.0134	9.79032		protein_coding
ENSMUSG00000005125	Ndrg1	N-myc downstream regulated gene 1 [Source:MGI Symbol;Acc:MGI:1341799]	1.18356	1.08829	1.17686	-1.31581		2.58e-09	0.0624328	0.000191355	5.83e-12		1.07e-05	0.468752	0.0120054	8.95e-10		13.1319	13.375	13.0529	13.2154	12.9879		protein_coding
ENSMUSG00000054162	Spock3	sparc/osteonectin, cwcv and kazal-like domains proteoglycan 3 [Source:MGI Symbol;Acc:MGI:1920152]	-1.04788	1.1275	1.14499	-1.22266		0.193267	0.00019831	1.69e-06	5.83e-12		0.970697	0.0104804	0.000301237	8.95e-10		14.0548	13.9873	13.8223	13.8941	13.7064		protein_coding
ENSMUSG00000071265	1700086L19Rik	RIKEN cDNA 1700086L19 gene [Source:MGI Symbol;Acc:MGI:1921534]	1.05481	1.0014	1.23507	-1.42414		0.264372	0.984745	0.000136067	5.79e-12		0.998855	0.99436	0.00932545	8.95e-10		10.047	10.1245	9.56822	9.92063	9.62252		transcribed_unitary_pseudogene
ENSMUSG00000002459	Rgs20	regulator of G-protein signaling 20 [Source:MGI Symbol;Acc:MGI:1929866]	1.07321	1.23223	1.21592	-1.39597		0.161293	6.71e-06	0.000164249	5.94e-12		0.928728	0.00069832	0.0107044	9.08e-10		11.4741	11.5759	11.3479	11.3784	11.1035		protein_coding
ENSMUSG00000034813	Grip1	glutamate receptor interacting protein 1 [Source:MGI Symbol;Acc:MGI:1921303]	-1.13765	-1.07019	-1.0854	1.34681		0.0018219	0.129247	0.02569	6.08e-12		0.121369	0.658338	0.30087	9.24e-10		9.54143	9.35552	9.63799	9.66821	9.79415		protein_coding
ENSMUSG00000035298	Klhl35	kelch-like 35 [Source:MGI Symbol;Acc:MGI:1919434]	-1.16378	-1.21379	-1.43961	1.94135		0.167646	0.059981	2.55e-05	6.5e-12		0.936499	0.458741	0.00262916	9.84e-10		6.1473	5.91794	6.55723	6.35973	6.89212		protein_coding
ENSMUSG00000005774	Rfx5	regulatory factor X, 5 (influences HLA class II expression) [Source:MGI Symbol;Acc:MGI:1858421]	-1.04388	-1.09745	-1.04554	1.30369		0.41449	0.0128894	0.186418	6.78e-12		0.998855	0.190939	0.757958	1.02e-09		9.6906	9.62797	9.82746	9.94786	10.0207		protein_coding
ENSMUSG00000040557	Mettl27	methyltransferase like 27 [Source:MGI Symbol;Acc:MGI:1933146]	-1.02339	-1.19387	-1.29581	1.46605		0.698045	0.00271622	6.45e-06	7.17e-12		0.998855	0.0691563	0.000889665	1.08e-09		7.32802	7.2929	7.54194	7.47207	7.85584		protein_coding
ENSMUSG00000024168	Tmem204	transmembrane protein 204 [Source:MGI Symbol;Acc:MGI:3039635]	1.06544	1.10723	1.16046	-1.34977		0.0935082	0.0708605	0.00159713	7.29e-12		0.790539	0.498487	0.0532574	1.09e-09		9.43593	9.52606	9.19356	9.31087	9.1021		protein_coding
ENSMUSG00000003271	Sult2b1	sulfotransferase family, cytosolic, 2B, member 1 [Source:MGI Symbol;Acc:MGI:1926342]	-1.05366	-1.22727	-1.22627	1.41178		0.307334	2.4e-05	5.64e-06	7.35e-12		0.998855	0.00197677	0.000787337	1.09e-09		8.40557	8.32762	8.48287	8.53315	8.83668		protein_coding
ENSMUSG00000049112	Oxtr	oxytocin receptor [Source:MGI Symbol;Acc:MGI:109147]	-1.16413	-1.15331	-1.45403	1.78238		0.112752	0.148	1.52e-07	7.36e-12		0.838303	0.697746	4.11e-05	1.09e-09		6.81481	6.59474	7.1711	6.88423	7.43968		protein_coding
ENSMUSG00000032060	Cryab	crystallin, alpha B [Source:MGI Symbol;Acc:MGI:88516]	-1.02347	1.16117	1.11467	-1.35867		0.711238	0.0011368	0.00450873	7.46e-12		0.998855	0.0384356	0.108031	1.1e-09		12.8697	12.8364	12.5616	12.5521	12.4031		protein_coding
ENSMUSG00000038775	Vill	villin-like [Source:MGI Symbol;Acc:MGI:1201781]	1.09236	-1.53058	-1.36663	1.79538		0.313043	2.72e-12	4.92e-07	7.5e-12		0.998855	1.76e-09	0.000113238	1.1e-09		7.44345	7.56767	7.75139	7.96323	8.42458		protein_coding
ENSMUSG00000022768	Ccdc116	coiled-coil domain containing 116 [Source:MGI Symbol;Acc:MGI:1924122]	-1.12134	-1.20147	-1.43987	1.71579		0.361831	0.0148006	1.6e-06	7.64e-12		0.998855	0.20758	0.000287876	1.12e-09		6.82276	6.65254	7.12522	6.91202	7.44867		protein_coding
ENSMUSG00000087242	C78197	expressed sequence C78197 [Source:MGI Symbol;Acc:MGI:2144636]	1.00649	-1.19318	-1.3558	1.94454		0.961948	0.0447155	0.00134541	8.21e-12		0.998855	0.392098	0.0470708	1.19e-09		4.85854	4.85773	5.5223	5.39068	5.83885		lncRNA
ENSMUSG00000062397	Zfp706	zinc finger protein 706 [Source:MGI Symbol;Acc:MGI:1915286]	-1.06719	1.15904	1.12612	-1.21644		0.0628769	1.02e-08	1.55e-05	8.42e-12		0.693613	2.87e-06	0.00181276	1.21e-09		13.5365	13.4428	13.3249	13.3329	13.1691		protein_coding
ENSMUSG00000043313	Pcdhb19	protocadherin beta 19 [Source:MGI Symbol;Acc:MGI:2136757]	-1.06044	-1.18196	-1.14983	1.39824		0.197165	0.000368259	0.0109686	9.01e-12		0.974333	0.0165623	0.188077	1.29e-09		8.57196	8.4875	8.68073	8.77046	8.97957		protein_coding
ENSMUSG00000022715	Tmem114	transmembrane protein 114 [Source:MGI Symbol;Acc:MGI:1921970]	-1.29876	2.66153	1.6626	-2.43102		0.0543772	1.99e-12	0.000318389	1.3e-07		0.655473	1.44e-09	0.0171125	6.15e-06		5.51387	5.13259	5.21912	4.58657	3.8739		protein_coding
ENSMUSG00000046922	Gpr6	G protein-coupled receptor 6 [Source:MGI Symbol;Acc:MGI:2155249]	-1.09356	1.26955	1.19946	-1.38227		0.0783459	7.56e-06	1.36e-05	1.04e-11		0.746763	0.000774819	0.00166222	1.48e-09		12.3304	12.2012	12.0308	11.9985	11.7435		protein_coding
ENSMUSG00000001774	Chordc1	cysteine and histidine-rich domain (CHORD)-containing, zinc-binding protein 1 [Source:MGI Symbol;Acc:MGI:1914167]	1.11686	1.09624	1.32596	-1.71247		0.198615	0.275189	0.000145564	1.05e-11		0.977056	0.891112	0.00985495	1.49e-09		10.9018	11.0618	10.3699	10.6941	10.2938		protein_coding
ENSMUSG00000042506	Usp22	ubiquitin specific peptidase 22 [Source:MGI Symbol;Acc:MGI:2144157]	-1.01078	-1.09415	-1.10952	1.23265		0.698353	0.0080257	0.000958759	1.08e-11		0.998855	0.14403	0.0374713	1.53e-09		13.151	13.1353	13.259	13.2886	13.4463		protein_coding
ENSMUSG00000058897	Col25a1	collagen, type XXV, alpha 1 [Source:MGI Symbol;Acc:MGI:1924268]	1.05866	-1.1273	-1.12703	1.26424		0.20456	0.0248767	0.00692588	1.09e-11		0.981465	0.283388	0.141379	1.53e-09		10.602	10.684	10.8004	10.8509	11.0312		protein_coding
ENSMUSG00000003119	Cdk12	cyclin-dependent kinase 12 [Source:MGI Symbol;Acc:MGI:1098802]	-1.13151	-1.07458	-1.083	1.33371		0.0119399	0.140217	0.121707	1.17e-11		0.340615	0.68227	0.640101	1.64e-09		10.0407	9.86188	10.1247	10.1637	10.2865		protein_coding
ENSMUSG00000032192	Gnb5	guanine nucleotide binding protein (G protein), beta 5 [Source:MGI Symbol;Acc:MGI:101848]	-1.0348	1.14208	1.17297	-1.30267		0.374634	0.00347581	7.94e-05	1.19e-11		0.998855	0.0817266	0.00628171	1.65e-09		14.1048	14.0554	13.8175	13.9057	13.683		protein_coding
ENSMUSG00000039748	Exo1	exonuclease 1 [Source:MGI Symbol;Acc:MGI:1349427]	-1.51948	-1.51485	-1.45818	2.35751		0.00482482	0.00225392	0.00106083	1.19e-11		0.206638	0.0609522	0.0398732	1.65e-09		4.82008	4.20486	4.79849	4.89752	5.46327		protein_coding
ENSMUSG00000030094	Xpc	xeroderma pigmentosum, complementation group C [Source:MGI Symbol;Acc:MGI:103557]	-1.13762	-1.03104	-1.07377	1.3465		0.0292541	0.605455	0.118543	1.26e-11		0.517317	0.987975	0.633685	1.73e-09		10.1522	9.96542	10.3038	10.2941	10.4054		protein_coding
ENSMUSG00000097079	Gm26604	predicted gene, 26604 [Source:MGI Symbol;Acc:MGI:5477098]	1.13757	-1.38581	-1.66597	2.42106		0.424615	0.0104898	5.64e-05	1.27e-11		0.998855	0.169549	0.00487692	1.75e-09		3.78509	3.94969	4.70382	4.50104	5.24664		lncRNA
ENSMUSG00000024498	Tcerg1	transcription elongation regulator 1 (CA150) [Source:MGI Symbol;Acc:MGI:1926421]	1.01111	-1.10244	-1.06909	1.24707		0.754392	0.00752221	0.0650191	1.35e-11		0.998855	0.139325	0.482111	1.83e-09		10.9761	10.9911	11.1208	11.2152	11.319		protein_coding
ENSMUSG00000025533	Asl	argininosuccinate lyase [Source:MGI Symbol;Acc:MGI:88084]	-1.07475	-1.26047	-1.23196	1.40422		0.195478	4.39e-08	2.64e-08	1.35e-11		0.973711	1.03e-05	9.26e-06	1.83e-09		9.56425	9.45979	9.57016	9.65069	9.96028		protein_coding
ENSMUSG00000059970	Hspa2	heat shock protein 2 [Source:MGI Symbol;Acc:MGI:96243]	-1.04913	-1.09476	-1.10705	1.26307		0.189322	0.00442119	0.00054857	1.42e-11		0.966998	0.0964429	0.0251852	1.92e-09		10.534	10.4638	10.6229	10.6565	10.8104		protein_coding
ENSMUSG00000021136	Smoc1	SPARC related modular calcium binding 1 [Source:MGI Symbol;Acc:MGI:1929878]	1.04983	-1.06946	-1.05537	1.34265		0.270851	0.175055	0.187448	1.45e-11		0.998855	0.748711	0.759276	1.94e-09		8.93382	9.00268	9.28262	9.35292	9.43748		protein_coding
ENSMUSG00000042121	Ssh1	slingshot protein phosphatase 1 [Source:MGI Symbol;Acc:MGI:2686240]	-1.07937	-1.0675	-1.17313	1.32629		0.131601	0.139721	0.000536178	1.49e-11		0.881891	0.680449	0.0247524	1.99e-09		9.66529	9.5539	9.81837	9.73321	9.97082		protein_coding
ENSMUSG00000022177	Haus4	HAUS augmin-like complex, subunit 4 [Source:MGI Symbol;Acc:MGI:1261794]	-1.12093	-1.10394	-1.28824	1.58424		0.125411	0.157887	7.45e-05	1.54e-11		0.870333	0.717895	0.00601842	2.05e-09		7.07079	6.90237	7.37936	7.20592	7.58283		protein_coding
ENSMUSG00000022040	Ephx2	epoxide hydrolase 2, cytoplasmic [Source:MGI Symbol;Acc:MGI:99500]	-1.04979	1.15284	1.13325	-1.26453		0.416183	0.000212291	0.00152961	1.56e-11		0.998855	0.0110622	0.0517578	2.07e-09		10.5143	10.4447	10.2628	10.2873	10.1136		protein_coding
ENSMUSG00000027227	Sord	sorbitol dehydrogenase [Source:MGI Symbol;Acc:MGI:98266]	-1.04521	-1.13747	-1.13236	1.31722		0.301339	0.000377992	0.000139474	1.59e-11		0.998855	0.0168866	0.00950047	2.1e-09		10.2665	10.2017	10.3658	10.4218	10.6095		protein_coding
ENSMUSG00000020189	Osbpl8	oxysterol binding protein-like 8 [Source:MGI Symbol;Acc:MGI:2443807]	1.05436	1.13535	1.24733	-1.46852		0.433546	0.0351879	1.91e-05	1.66e-11		0.998855	0.346046	0.00215972	2.17e-09		12.807	12.8834	12.464	12.6495	12.3381		protein_coding
ENSMUSG00000039115	Itga9	integrin alpha 9 [Source:MGI Symbol;Acc:MGI:104756]	1.01503	1.4792	1.31801	-1.45735		0.815988	3.44e-12	4.76e-05	3.18e-10		0.998855	2.17e-09	0.00429771	3.07e-08		10.0552	10.0761	10.0498	9.93298	9.54219		protein_coding
ENSMUSG00000045498	Pcdhb3	protocadherin beta 3 [Source:MGI Symbol;Acc:MGI:2136737]	1.01783	-1.24433	-1.14317	1.48758		0.804968	4.97e-05	0.0296958	1.69e-11		0.998855	0.00362159	0.323907	2.21e-09		7.20513	7.23381	7.43845	7.61403	7.81279		protein_coding
ENSMUSG00000074508	Gm10706	predicted gene 10706 [Source:MGI Symbol;Acc:MGI:3642794]	-1.07243	1.82723	1.93042	-2.2056		0.549602	8.61e-07	2.71e-09	1.72e-11		0.998855	0.000131138	1.19e-06	2.24e-09		6.07271	5.98009	5.65839	5.78786	4.8442		lncRNA
ENSMUSG00000109536	9330162G02Rik	RIKEN cDNA 9330162G02 gene [Source:MGI Symbol;Acc:MGI:2442217]	1.11542	1.19504	1.13116	-1.35439		0.0250959	0.000872009	0.0283699	1.79e-11		0.48527	0.0312822	0.317539	2.32e-09		9.05477	9.21488	8.98356	8.95417	8.78442		TEC
ENSMUSG00000021541	Trpc7	transient receptor potential cation channel, subfamily C, member 7 [Source:MGI Symbol;Acc:MGI:1349470]	-1.04337	-1.2431	-1.1515	1.32328		0.377386	2.88e-07	0.00080047	1.82e-11		0.998855	5.1e-05	0.0328242	2.36e-09		8.48307	8.42214	8.46596	8.62677	8.83638		protein_coding
ENSMUSG00000074899	Sptbn5	spectrin beta, non-erythrocytic 5 [Source:MGI Symbol;Acc:MGI:2685200]	-1.12767	1.67366	1.31391	-1.59239		0.1233	3.99e-12	1.57e-06	1.99e-10		0.865748	2.43e-09	0.000285549	2.08e-08		7.8512	7.67547	7.70449	7.40058	7.01611		protein_coding
ENSMUSG00000020672	Sntg2	syntrophin, gamma 2 [Source:MGI Symbol;Acc:MGI:1919541]	-1.14315	1.51088	1.25998	-1.30177		0.0107711	4.48e-12	0.000262264	5.63e-06		0.322831	2.59e-09	0.0148618	0.00015274		8.11378	7.92123	8.08964	7.87813	7.55148		protein_coding
ENSMUSG00000020937	Plcd3	phospholipase C, delta 3 [Source:MGI Symbol;Acc:MGI:107451]	-1.12826	-1.09065	-1.20932	1.30448		0.0462877	0.0707863	1.77e-06	2.07e-11		0.616005	0.498487	0.000312051	2.65e-09		8.85535	8.67957	8.89271	8.79119	9.0748		protein_coding
ENSMUSG00000041380	Htr2c	5-hydroxytryptamine (serotonin) receptor 2C [Source:MGI Symbol;Acc:MGI:96281]	1.0188	-1.30541	-1.20846	1.46957		0.785099	4.37e-06	3.35e-05	2.08e-11		0.998855	0.000505233	0.00331255	2.66e-09		11.1824	11.2093	11.3317	11.4929	11.7738		protein_coding
ENSMUSG00000104157	Gm38101	predicted gene, 38101 [Source:MGI Symbol;Acc:MGI:5611329]	-1.06798	1.6443	1.65662	-1.569		0.255766	5.11e-12	4.68e-10	8.73e-11		0.998855	2.9e-09	2.84e-07	9.93e-09		7.35167	7.25814	7.27557	7.33365	6.60846		lncRNA
ENSMUSG00000023868	Pde10a	phosphodiesterase 10A [Source:MGI Symbol;Acc:MGI:1345143]	-1.02459	1.40358	1.37907	-1.51484		0.702558	1.58e-09	5.46e-08	2.36e-11		0.998855	5.39e-07	1.82e-05	3e-09		15.8673	15.8323	15.6743	15.6986	15.2423		protein_coding
ENSMUSG00000046182	Gsg1l	GSG1-like [Source:MGI Symbol;Acc:MGI:2685483]	-1.05594	1.3651	1.26444	-1.25836		0.408147	5.51e-12	2.17e-06	0.000102623		0.998855	3.08e-09	0.000368427	0.00171199		12.8093	12.7306	12.8001	12.7393	12.4084		protein_coding
ENSMUSG00000072941	Sod3	superoxide dismutase 3, extracellular [Source:MGI Symbol;Acc:MGI:103181]	-1.03557	1.26086	1.11637	-1.44077		0.521267	0.00393185	0.136997	2.84e-11		0.998855	0.0889809	0.672961	3.6e-09		9.01317	8.96137	8.72298	8.59507	8.44567		protein_coding
ENSMUSG00000000555	Itga5	integrin alpha 5 (fibronectin receptor alpha) [Source:MGI Symbol;Acc:MGI:96604]	-1.18819	1.45653	1.43552	-1.34246		0.0143789	1.38e-10	2.86e-12	1.6e-05		0.371915	5.55e-08	3.82e-09	0.000368187		10.5262	10.2772	10.3475	10.376	9.86177		protein_coding
ENSMUSG00000022883	Robo1	roundabout guidance receptor 1 [Source:MGI Symbol;Acc:MGI:1274781]	-1.10988	-1.0652	-1.11352	1.32875		0.0362288	0.164859	0.0107322	3.07e-11		0.565563	0.729612	0.185639	3.87e-09		11.3221	11.1714	11.4419	11.428	11.5908		protein_coding
ENSMUSG00000046607	Hrk	harakiri, BCL2 interacting protein (contains only BH3 domain) [Source:MGI Symbol;Acc:MGI:1201608]	-1.06401	1.47946	1.33736	-1.34538		0.331156	7.96e-12	5.46e-07	1.94e-06		0.998855	4.3e-09	0.000123089	6.18e-05		11.4599	11.3699	11.4591	11.3631	10.9518		protein_coding
ENSMUSG00000023913	Pla2g7	phospholipase A2, group VII (platelet-activating factor acetylhydrolase, plasma) [Source:MGI Symbol;Acc:MGI:1351327]	1.1566	1.11419	1.11525	-1.39168		0.0100845	0.00137102	0.000335938	3.71e-11		0.311451	0.0435711	0.0177696	4.64e-09		12.7574	12.9674	12.5983	12.6492	12.4994		protein_coding
ENSMUSG00000019027	Dnah1	dynein, axonemal, heavy chain 1 [Source:MGI Symbol;Acc:MGI:107721]	-1.08568	1.484	1.26143	-1.391		0.0739555	5.38e-10	9.61e-05	4.04e-11		0.732907	1.92e-07	0.00728901	5.02e-09		8.98657	8.86619	8.91149	8.72734	8.39866		protein_coding
ENSMUSG00000111360	Gm38642	predicted gene, 38642 [Source:MGI Symbol;Acc:MGI:5621527]	-1.36306	-1.65311	-1.34033	2.54869		0.146325	0.00412287	0.107205	4.12e-11		0.908074	0.0916174	0.605547	5.11e-09		4.73008	4.27732	4.86668	5.21217	5.64807		lncRNA
ENSMUSG00000094002	Gm9866	predicted gene 9866 [Source:MGI Symbol;Acc:MGI:3643118]	-1.00429	-1.18485	-1.13056	1.27632		0.915694	6.44e-09	3.62e-06	4.28e-11		0.998855	1.88e-06	0.00056219	5.28e-09		10.5191	10.5132	10.5714	10.6892	10.8737		lncRNA
ENSMUSG00000021047	Nova1	neuro-oncological ventral antigen 1 [Source:MGI Symbol;Acc:MGI:104297]	-1.02971	-1.10014	-1.09553	1.25217		0.340501	0.00929757	0.0196206	4.88e-11		0.998855	0.157981	0.261364	6e-09		10.8252	10.7821	10.9206	10.9766	11.1155		protein_coding
ENSMUSG00000038932	Tcfl5	transcription factor-like 5 (basic helix-loop-helix) [Source:MGI Symbol;Acc:MGI:2672878]	-1.26675	-1.19013	-1.36347	1.81137		0.016179	0.0261419	4e-05	5.35e-11		0.392907	0.289959	0.00381092	6.55e-09		6.04805	5.69698	6.26532	6.11682	6.57856		protein_coding
ENSMUSG00000027439	Gzf1	GDNF-inducible zinc finger protein 1 [Source:MGI Symbol;Acc:MGI:1921783]	1.061	1.03644	1.10582	-1.21709		0.0289914	0.258959	0.000596879	5.45e-11		0.515855	0.872159	0.0266337	6.66e-09		11.1787	11.2652	10.9848	11.1278	10.9898		protein_coding
ENSMUSG00000060771	Tsga10	testis specific 10 [Source:MGI Symbol;Acc:MGI:2685063]	1.14072	1.07339	1.17423	-1.43823		0.0246969	0.285319	0.00830218	5.7e-11		0.481527	0.901196	0.158163	6.93e-09		9.02622	9.21793	8.74567	8.92513	8.69955		protein_coding
ENSMUSG00000028656	Cap1	CAP, adenylate cyclase-associated protein 1 (yeast) [Source:MGI Symbol;Acc:MGI:88262]	-1.0608	1.3102	1.26166	-1.29164		0.129265	1.53e-11	1.32e-11	5.76e-11		0.877538	7.86e-09	1.52e-08	6.98e-09		14.4012	14.316	14.2887	14.2839	13.956		protein_coding
ENSMUSG00000032172	Olfm2	olfactomedin 2 [Source:MGI Symbol;Acc:MGI:3045350]	-1.00936	-1.10321	-1.16587	1.25073		0.804846	0.00258589	1.4e-06	5.8e-11		0.998855	0.0665458	0.000257856	7e-09		10.5939	10.5793	10.7126	10.6828	10.9118		protein_coding
ENSMUSG00000097684	Gm26645	predicted gene, 26645 [Source:MGI Symbol;Acc:MGI:5477139]	-1.17427	1.76216	1.33919	-1.48289		0.039065	1.4e-11	6.13e-05	6.26e-08		0.581923	7.31e-09	0.00511335	3.24e-06		8.42788	8.19483	8.39736	8.05094	7.63593		lncRNA
ENSMUSG00000068699	Flnc	filamin C, gamma [Source:MGI Symbol;Acc:MGI:95557]	-1.0264	-1.16597	-1.1714	1.59675		0.770541	0.0140692	0.0468699	6.45e-11		0.998855	0.200939	0.413201	7.76e-09		6.82056	6.77583	7.18212	7.23027	7.46574		protein_coding
ENSMUSG00000020484	Xbp1	X-box binding protein 1 [Source:MGI Symbol;Acc:MGI:98970]	1.06221	1.05385	1.13028	-1.25332		0.16765	0.164421	0.000121886	6.49e-11		0.936499	0.729082	0.00869273	7.78e-09		12.2591	12.3464	12.0482	12.1988	12.0294		protein_coding
ENSMUSG00000045917	Tmem268	transmembrane protein 268 [Source:MGI Symbol;Acc:MGI:1913920]	-1.11976	-1.02783	-1.02651	1.26702		0.00627908	0.449185	0.486914	6.69e-11		0.239298	0.987975	0.998197	7.98e-09		10.0576	9.89371	10.1488	10.1998	10.2447		protein_coding
ENSMUSG00000064337	mt-Rnr1	mitochondrially encoded 12S rRNA [Source:MGI Symbol;Acc:MGI:102493]	1.04274	1.12672	1.1428	-1.41132		0.570943	0.0128155	0.00103038	6.7e-11		0.998855	0.190335	0.0390128	7.98e-09		17.7419	17.8023	17.4292	17.4992	17.3143		Mt_rRNA
ENSMUSG00000025932	Eya1	EYA transcriptional coactivator and phosphatase 1 [Source:MGI Symbol;Acc:MGI:109344]	-1.20078	-1.12112	-1.06682	1.4581		0.00683796	0.0150755	0.325172	6.76e-11		0.251075	0.210554	0.924361	8.02e-09		8.59823	8.33248	8.66222	8.7852	8.8869		protein_coding
ENSMUSG00000027583	Zbtb46	zinc finger and BTB domain containing 46 [Source:MGI Symbol;Acc:MGI:1919397]	1.03105	1.07171	1.13394	-1.37821		0.576232	0.184894	0.00800505	6.85e-11		0.998855	0.764351	0.154619	8.1e-09		8.64494	8.69153	8.28017	8.41103	8.23589		protein_coding
ENSMUSG00000025823	Pdia4	protein disulfide isomerase associated 4 [Source:MGI Symbol;Acc:MGI:104864]	1.12373	-1.00632	1.17094	-1.39453		0.0201056	0.893128	0.0012603	7.38e-11		0.439922	0.987975	0.0449672	8.69e-09		10.9074	11.0763	10.5395	10.8258	10.6049		protein_coding
ENSMUSG00000055493	Epm2a	epilepsy, progressive myoclonic epilepsy, type 2 gene alpha [Source:MGI Symbol;Acc:MGI:1341085]	-1.01261	-1.06513	-1.10282	1.21164		0.665833	0.0596569	0.00479767	7.54e-11		0.998855	0.457527	0.112602	8.85e-09		10.544	10.5256	10.6627	10.6627	10.8115		protein_coding
ENSMUSG00000070047	Fat1	FAT atypical cadherin 1 [Source:MGI Symbol;Acc:MGI:109168]	1.02108	-1.14264	-1.12452	1.3315		0.749767	0.0299659	0.0217917	7.57e-11		0.998855	0.313663	0.275379	8.85e-09		10.9339	10.9638	11.1355	11.2088	11.3853		protein_coding
ENSMUSG00000015843	Rxrg	retinoid X receptor gamma [Source:MGI Symbol;Acc:MGI:98216]	-1.2096	1.40843	1.32605	-1.3903		0.00486568	2.12e-10	3.66e-11	7.76e-11		0.207051	8.24e-08	3.4e-08	9.04e-09		13.1609	12.8863	12.8572	12.82	12.4202		protein_coding
ENSMUSG00000037108	Zcwpw1	zinc finger, CW type with PWWP domain 1 [Source:MGI Symbol;Acc:MGI:2685899]	-1.02001	1.27836	1.11246	-1.32796		0.688419	5.52e-06	0.0219211	7.8e-11		0.998855	0.000610106	0.275915	9.06e-09		8.8524	8.82501	8.72399	8.57205	8.42594		protein_coding
ENSMUSG00000062542	Syt9	synaptotagmin IX [Source:MGI Symbol;Acc:MGI:1926373]	1.09677	1.31024	1.25339	-1.41353		0.163753	1.84e-11	2.64e-07	1.75e-08		0.931087	9.21e-09	6.88e-05	1.06e-06		9.88559	10.0189	9.86161	9.84767	9.528		protein_coding
ENSMUSG00000097343	9030407P20Rik	RIKEN cDNA 9030407P20 gene [Source:MGI Symbol;Acc:MGI:1918818]	1.00125	-1.09621	-1.1675	1.45192		0.985711	0.07261	0.000915674	8.29e-11		0.998855	0.505034	0.0361258	9.6e-09		8.28667	8.28617	8.64477	8.60505	8.83737		lncRNA
ENSMUSG00000107994	D830050J10Rik	RIKEN cDNA D830050J10 gene [Source:MGI Symbol;Acc:MGI:2444203]	-1.25076	-1.35994	-1.53333	2.00898		0.0480287	0.00316914	0.000427033	8.4e-11		0.625024	0.0769458	0.0209296	9.69e-09		5.09096	4.75603	5.27859	5.14638	5.77362		lncRNA
ENSMUSG00000037010	Apln	apelin [Source:MGI Symbol;Acc:MGI:1353624]	1.12763	1.14286	1.22995	-1.45801		0.0577397	0.00983514	4.2e-05	8.57e-11		0.672528	0.163298	0.00390538	9.82e-09		10.5814	10.7551	10.3555	10.5111	10.2193		protein_coding
ENSMUSG00000032854	Ugt8a	UDP galactosyltransferase 8A [Source:MGI Symbol;Acc:MGI:109522]	-1.15988	1.317	1.29245	-1.65929		0.136374	0.00134805	0.00142736	8.6e-11		0.889952	0.0430578	0.0488936	9.82e-09		11.8644	11.6505	11.2689	11.2915	10.9285		protein_coding
ENSMUSG00000000282	Mnt	max binding protein [Source:MGI Symbol;Acc:MGI:109150]	-1.06289	-1.16865	-1.21093	1.47643		0.32957	0.0138817	0.00156377	9.07e-11		0.998855	0.199497	0.0525091	1.03e-08		10.1096	10.0209	10.31	10.3086	10.5927		protein_coding
ENSMUSG00000026698	Pigc	phosphatidylinositol glycan anchor biosynthesis, class C [Source:MGI Symbol;Acc:MGI:1914542]	1.16906	1.05102	1.22151	-1.45503		0.00145138	0.44996	0.00134414	9.26e-11		0.107358	0.987975	0.0470708	1.05e-08		9.86837	10.0948	9.57719	9.84314	9.5615		protein_coding
ENSMUSG00000045004	Spata21	spermatogenesis associated 21 [Source:MGI Symbol;Acc:MGI:3607787]	-1.1555	2.07912	1.80993	-2.43055		0.173209	5.66e-06	0.00012517	9.42e-11		0.94763	0.000619073	0.00881393	1.06e-08		5.52594	5.31084	5.04886	4.89451	4.05066		protein_coding
ENSMUSG00000097993	Ptprv	protein tyrosine phosphatase, receptor type, V [Source:MGI Symbol;Acc:MGI:108027]	1.00295	1.93801	1.61727	-2.24787		0.974926	1.85e-07	8.23e-05	9.76e-11		0.998855	3.56e-05	0.00643462	1.1e-08		10.4637	10.4679	10.206	9.99441	9.3087		lncRNA
ENSMUSG00000023150	Ivns1abp	influenza virus NS1A binding protein [Source:MGI Symbol;Acc:MGI:2152389]	-1.0564	1.20721	1.22773	-1.26039		0.169045	6.37e-07	1.56e-09	9.98e-11		0.938796	0.000102573	7.45e-07	1.12e-08		13.7498	13.6707	13.5605	13.6344	13.3459		protein_coding
ENSMUSG00000017718	Afmid	arylformamidase [Source:MGI Symbol;Acc:MGI:2448704]	-1.12487	-1.26756	-1.40523	1.74479		0.268842	0.00272061	0.000655122	1.1e-10		0.998855	0.0692154	0.0285798	1.23e-08		6.29335	6.11746	6.53568	6.43756	6.93937		protein_coding
ENSMUSG00000022359	Wdyhv1	WDYHV motif containing 1 [Source:MGI Symbol;Acc:MGI:1924023]	-1.00441	1.1099	1.08132	-1.29579		0.932258	0.0040147	0.0341114	1.13e-10		0.998855	0.0903401	0.348602	1.25e-08		10.0994	10.0942	9.82219	9.83364	9.72889		protein_coding
ENSMUSG00000103451	Gm33973	predicted gene, 33973 [Source:MGI Symbol;Acc:MGI:5593132]	1.38354	1.68387	1.89802	-4.12072		0.058926	0.049685	0.0122658	1.13e-10		0.677772	0.415211	0.200549	1.25e-08		4.15772	4.6434	3.29867	3.52501	2.6059		lncRNA
ENSMUSG00000070637	Srarp	steroid receptor associated and regulated protein [Source:MGI Symbol;Acc:MGI:2685540]	1.1269	1.0117	1.23437	-1.88765		0.324457	0.908375	0.045107	1.15e-10		0.998855	0.987975	0.404273	1.27e-08		7.18355	7.3574	6.4115	6.74693	6.44841		protein_coding
ENSMUSG00000109849	Gm45645	predicted gene 45645 [Source:MGI Symbol;Acc:MGI:5791481]	1.06115	1.30231	1.22127	-1.60871		0.557261	0.000139031	0.00972767	1.18e-10		0.998855	0.00804557	0.173719	1.3e-08		7.01521	7.10052	6.74867	6.70535	6.42435		lncRNA
ENSMUSG00000018648	Dusp14	dual specificity phosphatase 14 [Source:MGI Symbol;Acc:MGI:1927168]	-1.24761	1.2017	1.36395	-1.58503		0.00525031	0.195421	1.55e-05	1.43e-10		0.216202	0.781988	0.00181276	1.57e-08		12.1461	11.827	11.3797	11.6121	11.1717		protein_coding
ENSMUSG00000110631	Gm42047	predicted gene, 42047 [Source:MGI Symbol;Acc:MGI:5624932]	1.08311	1.29629	1.47121	-1.88644		0.435193	0.0175831	3.31e-06	1.46e-10		0.998855	0.232494	0.00052053	1.59e-08		9.15647	9.27235	8.68216	8.914	8.36517		lncRNA
ENSMUSG00000041679	Lrrc29	leucine rich repeat containing 29 [Source:MGI Symbol;Acc:MGI:2443262]	1.01317	-1.46281	-1.73446	2.13958		0.918629	0.000928976	7.07e-07	1.49e-10		0.998855	0.0329727	0.000154181	1.61e-08		5.69576	5.70748	6.21121	6.01473	6.82228		protein_coding
ENSMUSG00000046598	Bdh1	3-hydroxybutyrate dehydrogenase, type 1 [Source:MGI Symbol;Acc:MGI:1919161]	-1.09307	-1.09779	-1.14063	1.28267		0.00293359	0.0373169	0.000412881	1.52e-10		0.155097	0.355817	0.0204159	1.64e-08		11.0292	10.8996	11.0766	11.0708	11.2687		protein_coding
ENSMUSG00000053253	Ndfip2	Nedd4 family interacting protein 2 [Source:MGI Symbol;Acc:MGI:1923523]	-1.00949	1.14625	1.13247	-1.25381		0.826126	8.64e-06	0.000378516	1.62e-10		0.998855	0.000864346	0.0192881	1.73e-08		12.8844	12.8709	12.6933	12.7254	12.5536		protein_coding
ENSMUSG00000035561	Aldh1b1	aldehyde dehydrogenase 1 family, member B1 [Source:MGI Symbol;Acc:MGI:1919785]	-1.08631	-1.03196	-1.08028	1.3787		0.0735681	0.522406	0.0813267	1.63e-10		0.732312	0.987975	0.537088	1.74e-08		9.22702	9.10499	9.47546	9.45992	9.57922		protein_coding
ENSMUSG00000031557	Plekha2	pleckstrin homology domain-containing, family A (phosphoinositide binding specific) member 2 [Source:MGI Symbol;Acc:MGI:1928144]	-1.09229	-1.09549	-1.01587	1.29689		0.0292031	0.00826494	0.68884	1.73e-10		0.517317	0.146676	0.998197	1.83e-08		9.9961	9.86802	10.0631	10.2222	10.2529		protein_coding
ENSMUSG00000086448	9330162012Rik	cDNA RIKEN 9330162012 gene [Source:MGI Symbol;Acc:MGI:3604449]	-1.02198	-1.33204	-1.25593	1.45371		0.74681	8.14e-08	3.55e-05	1.73e-10		0.998855	1.77e-05	0.00346232	1.83e-08		7.8369	7.80291	7.88316	8.01489	8.3546		lncRNA
ENSMUSG00000029471	Camkk2	calcium/calmodulin-dependent protein kinase kinase 2, beta [Source:MGI Symbol;Acc:MGI:2444812]	-1.02715	1.26242	1.23257	-1.30836		0.639772	3.87e-11	4.03e-06	8.09e-08		0.998855	1.85e-08	0.000603034	4.05e-06		13.3549	13.3162	13.2165	13.2317	12.9376		protein_coding
ENSMUSG00000059811	Atl2	atlastin GTPase 2 [Source:MGI Symbol;Acc:MGI:1929492]	1.02625	1.03431	1.12566	-1.20195		0.418813	0.304385	1.44e-05	1.85e-10		0.998855	0.917863	0.00173417	1.96e-08		12.0219	12.0596	11.7945	11.9663	11.8029		protein_coding
ENSMUSG00000073591	Pcdhb22	protocadherin beta 22 [Source:MGI Symbol;Acc:MGI:2136760]	1.01798	-1.20511	-1.15861	1.40747		0.723385	0.00016224	0.0116168	1.92e-10		0.998855	0.00902995	0.193393	2.02e-08		8.35046	8.37669	8.55011	8.65694	8.87673		protein_coding
ENSMUSG00000022403	St13	suppression of tumorigenicity 13 [Source:MGI Symbol;Acc:MGI:1917606]	1.01885	1.03895	1.09816	-1.20886		0.636944	0.146746	1.98e-05	2e-10		0.998855	0.695454	0.00222612	2.09e-08		12.6032	12.6304	12.3635	12.4933	12.3655		protein_coding
ENSMUSG00000046572	Zfp518b	zinc finger protein 518B [Source:MGI Symbol;Acc:MGI:2140750]	-1.09813	-1.0227	-1.12963	1.32561		0.0331654	0.697222	0.0032699	2.02e-10		0.548602	0.987975	0.0872418	2.1e-08		8.8016	8.66397	8.99047	8.89801	9.08232		protein_coding
ENSMUSG00000075316	Scn9a	sodium channel, voltage-gated, type IX, alpha [Source:MGI Symbol;Acc:MGI:107636]	-1.01725	-1.19504	-1.31758	1.57397		0.801542	0.0296731	0.000256384	2.14e-10		0.998855	0.312257	0.0146081	2.22e-08		7.41544	7.39202	7.73591	7.64454	8.05266		protein_coding
ENSMUSG00000103332	Pcdhga2	protocadherin gamma subfamily A, 2 [Source:MGI Symbol;Acc:MGI:1935214]	-1.00796	-1.25825	-1.21999	1.54969		0.904068	0.000649687	0.00334875	2.18e-10		0.998855	0.0251368	0.0881476	2.25e-08		9.72414	9.71207	9.96386	10.0589	10.3528		protein_coding
ENSMUSG00000036357	Gpr101	G protein-coupled receptor 101 [Source:MGI Symbol;Acc:MGI:2685211]	-1.04898	-1.43476	-1.607	1.72433		0.621532	0.0038393	1.8e-09	2.21e-10		0.998855	0.0875696	8.47e-07	2.27e-08		8.98344	8.91466	9.13125	9.01755	9.70954		protein_coding
ENSMUSG00000031232	Magt1	magnesium transporter 1 [Source:MGI Symbol;Acc:MGI:1914325]	1.06776	1.11633	1.11589	-1.34158		0.286214	0.00989368	0.0107123	2.23e-10		0.998855	0.163901	0.185473	2.28e-08		9.74288	9.8387	9.52379	9.57261	9.42152		protein_coding
ENSMUSG00000047749	Zc3hav1l	zinc finger CCCH-type, antiviral 1-like [Source:MGI Symbol;Acc:MGI:2443387]	-1.05277	-1.0704	-1.09729	1.44205		0.421077	0.330456	0.137948	2.27e-10		0.998855	0.941306	0.674839	2.31e-08		7.59121	7.51356	7.89406	7.91202	8.05344		protein_coding
ENSMUSG00000035274	Tpbg	trophoblast glycoprotein [Source:MGI Symbol;Acc:MGI:1341264]	1.00145	-1.07706	-1.13484	1.34561		0.97802	0.0365113	0.000885403	2.32e-10		0.998855	0.352144	0.0353915	2.35e-08		9.52612	9.526	9.8011	9.77481	9.96456		protein_coding
ENSMUSG00000092626	9130230N09Rik	RIKEN cDNA 9130230N09 gene [Source:MGI Symbol;Acc:MGI:1924921]	-1.05508	1.46214	1.40677	-1.61616		0.511896	4.75e-05	0.000123948	2.45e-10		0.998855	0.00346437	0.0088007	2.48e-08		6.3005	6.22869	6.03565	6.02157	5.5385		lncRNA
ENSMUSG00000022472	Desi1	desumoylating isopeptidase 1 [Source:MGI Symbol;Acc:MGI:106313]	-1.00697	1.14867	1.12923	-1.26962		0.846435	0.000505659	0.00527161	2.51e-10		0.998855	0.0208396	0.118565	2.53e-08		12.7949	12.7848	12.5923	12.6173	12.4493		protein_coding
ENSMUSG00000043183	Simc1	SUMO-interacting motifs containing 1 [Source:MGI Symbol;Acc:MGI:2442599]	-1.08731	-1.07887	-1.10301	1.30322		0.0603481	0.122741	0.0393946	2.55e-10		0.68437	0.641186	0.37567	2.56e-08		9.45104	9.33043	9.55324	9.57149	9.71991		protein_coding
ENSMUSG00000021759	Plpp1	phospholipid phosphatase 1 [Source:MGI Symbol;Acc:MGI:108412]	-1.08091	-1.08161	-1.12584	1.24015		0.0336759	0.0355913	7.79e-05	2.56e-10		0.550999	0.348718	0.00620587	2.56e-08		9.5967	9.48467	9.63426	9.62519	9.80402		protein_coding
ENSMUSG00000024782	Ak3	adenylate kinase 3 [Source:MGI Symbol;Acc:MGI:1860835]	1.10735	1.05571	1.09134	-1.23592		0.00153777	0.124428	0.0065026	2.57e-10		0.110816	0.645748	0.135564	2.56e-08		12.4487	12.596	12.3203	12.4179	12.2991		protein_coding
ENSMUSG00000000782	Tcf7	transcription factor 7, T cell specific [Source:MGI Symbol;Acc:MGI:98507]	-1.16126	1.33011	1.34817	-1.47739		0.00617588	2.03e-06	3.19e-07	2.59e-10		0.237729	0.000263287	7.95e-05	2.58e-08		9.46639	9.25085	9.05261	9.12122	8.6963		protein_coding
ENSMUSG00000062157	Ifnlr1	interferon lambda receptor 1 [Source:MGI Symbol;Acc:MGI:2429859]	1.02214	-1.46256	-2.24398	2.88606		0.913003	0.0230624	6.42e-07	2.64e-10		0.998855	0.272453	0.000143714	2.62e-08		3.89761	3.90882	4.84557	4.27382	5.45564		protein_coding
ENSMUSG00000026646	Suv39h2	suppressor of variegation 3-9 2 [Source:MGI Symbol;Acc:MGI:1890396]	-1.21548	-1.17963	-1.16513	1.44521		0.000794998	0.00273425	0.0280105	2.69e-10		0.0740263	0.0693074	0.31489	2.66e-08		8.01424	7.73362	7.97808	8.04573	8.27738		protein_coding
ENSMUSG00000057329	Bcl2	B cell leukemia/lymphoma 2 [Source:MGI Symbol;Acc:MGI:88138]	1.22652	1.02767	1.25445	-1.45706		0.00256858	0.655213	0.000161675	2.72e-10		0.145755	0.987975	0.0106756	2.69e-08		10.3036	10.5984	10.0462	10.3839	10.0636		protein_coding
ENSMUSG00000058743	Kcnj14	potassium inwardly-rectifying channel, subfamily J, member 14 [Source:MGI Symbol;Acc:MGI:2384820]	-1.01846	1.28137	1.22474	-1.51117		0.765554	0.000726176	0.0022317	2.74e-10		0.998855	0.0274001	0.0674096	2.69e-08		7.93583	7.90603	7.6256	7.60587	7.3227		protein_coding
ENSMUSG00000021287	Xrcc3	X-ray repair complementing defective repair in Chinese hamster cells 3 [Source:MGI Symbol;Acc:MGI:1921585]	-1.13469	1.0227	-1.05101	1.22138		7.93e-05	0.524486	0.162918	2.82e-10		0.0173034	0.987975	0.720506	2.76e-08		9.80838	9.62484	9.89936	9.84437	9.92338		protein_coding
ENSMUSG00000114836	Gm18517	predicted gene, 18517 [Source:MGI Symbol;Acc:MGI:5010702]	1.0612	1.10766	1.1289	-1.86338		0.433247	0.345566	0.300384	2.94e-10		0.998855	0.953774	0.902016	2.88e-08		6.87361	6.96114	6.15954	6.23634	6.0617		transcribed_processed_pseudogene
ENSMUSG00000019916	P4ha1	procollagen-proline, 2-oxoglutarate 4-dioxygenase (proline 4-hydroxylase), alpha 1 polypeptide [Source:MGI Symbol;Acc:MGI:97463]	-1.05369	1.07149	1.31414	-1.58316		0.444334	0.429509	5.7e-05	2.99e-10		0.998855	0.987975	0.00490614	2.92e-08		11.811	11.7357	11.1247	11.4689	11.0819		protein_coding
ENSMUSG00000104939	Gm33651	predicted gene, 33651 [Source:MGI Symbol;Acc:MGI:5592810]	-1.11614	1.51727	1.39994	-1.58196		0.190066	2.58e-07	0.000182614	3.04e-10		0.966998	4.68e-05	0.0115438	2.95e-08		7.07877	6.92501	6.81858	6.75101	6.27903		lncRNA
ENSMUSG00000037606	Osbpl5	oxysterol binding protein-like 5 [Source:MGI Symbol;Acc:MGI:1930265]	1.05875	-1.10699	-1.054	1.3129		0.204381	0.00522965	0.149224	3.08e-10		0.981423	0.108774	0.696931	2.97e-08		9.50527	9.58781	9.78512	9.90567	9.9881		protein_coding
ENSMUSG00000098832	Kdm4dl	lysine (K)-specific demethylase 4D-like [Source:MGI Symbol;Acc:MGI:3644125]	-1.43709	-1.06861	-1.17648	2.21447		0.0121603	0.548713	0.141622	3.07e-10		0.343358	0.987975	0.680525	2.97e-08		4.60017	4.06071	5.08477	4.98482	5.24053		unprocessed_pseudogene
ENSMUSG00000027351	Spred1	sprouty protein with EVH-1 domain 1, related sequence [Source:MGI Symbol;Acc:MGI:2150016]	1.10494	1.06569	1.23575	-1.40489		0.0903254	0.215763	6.08e-05	3.23e-10		0.781964	0.8152	0.00509992	3.11e-08		12.9096	13.0536	12.6068	12.8701	12.5722		protein_coding
ENSMUSG00000022526	Zfp251	zinc finger protein 251 [Source:MGI Symbol;Acc:MGI:1918841]	-1.01576	-1.16116	-1.1326	1.23964		0.716899	4.07e-05	0.00148189	3.57e-10		0.998855	0.00305682	0.0504704	3.42e-08		10.7794	10.7565	10.803	10.8887	11.076		protein_coding
ENSMUSG00000000530	Acvrl1	activin A receptor, type II-like 1 [Source:MGI Symbol;Acc:MGI:1338946]	-1.11807	1.39516	1.36413	-1.42015		0.0705134	1.5e-08	6.6e-11	3.62e-10		0.722912	3.92e-06	5.37e-08	3.46e-08		11.6194	11.4582	11.3851	11.4021	10.9616		protein_coding
ENSMUSG00000061414	Cracr2a	calcium release activated channel regulator 2A [Source:MGI Symbol;Acc:MGI:2685919]	-1.15595	-1.09875	-1.40267	1.58432		0.122321	0.314957	4.43e-05	3.74e-10		0.863648	0.927043	0.00407623	3.56e-08		6.58099	6.36734	6.85012	6.5463	7.0483		protein_coding
ENSMUSG00000043013	Onecut1	one cut domain, family member 1 [Source:MGI Symbol;Acc:MGI:1196423]	-1.14731	-4.2801	-7.21593	12.7507		0.825029	5.69e-05	2.23e-08	3.92e-10		0.998855	0.00404702	8.16e-06	3.72e-08		0.405126	0.165728	1.75387	1.00069	3.89933		protein_coding
ENSMUSG00000034333	Zbed4	zinc finger, BED type containing 4 [Source:MGI Symbol;Acc:MGI:2682302]	-1.16722	-1.10223	-1.18119	1.37547		0.000106978	0.073001	0.00333978	3.97e-10		0.0206772	0.505586	0.08812	3.75e-08		9.33347	9.11053	9.3817	9.33159	9.58068		protein_coding
ENSMUSG00000026172	Bcs1l	BCS1-like (yeast) [Source:MGI Symbol;Acc:MGI:1914071]	1.0405	1.19744	1.15293	-1.27835		0.474995	3.95e-06	0.000533179	3.98e-10		0.998855	0.000461357	0.0246823	3.75e-08		9.85805	9.91579	9.77395	9.76792	9.56893		protein_coding
ENSMUSG00000066197	Gpr139	G protein-coupled receptor 139 [Source:MGI Symbol;Acc:MGI:2685341]	-1.22105	1.6328	1.42735	-1.24923		0.0172222	8.53e-11	3.74e-05	0.00366285		0.403178	3.81e-08	0.0036181	0.030873		9.38709	9.09844	9.43689	9.29334	8.78771		protein_coding
ENSMUSG00000020599	Rgs9	regulator of G-protein signaling 9 [Source:MGI Symbol;Acc:MGI:1338824]	-1.07434	1.35057	1.25549	-1.26394		0.252954	9.05e-11	1.88e-09	1.91e-05		0.998855	3.94e-08	8.6e-07	0.000425629		14.5785	14.475	14.5226	14.467	14.1463		protein_coding
ENSMUSG00000019970	Sgk1	serum/glucocorticoid regulated kinase 1 [Source:MGI Symbol;Acc:MGI:1340062]	1.49491	-1.1656	1.10654	-1.55553		0.00134519	0.144693	0.180389	4.21e-10		0.102509	0.690904	0.748769	3.95e-08		13.484	14.064	13.1574	13.5742	13.4358		protein_coding
ENSMUSG00000026173	Plcd4	phospholipase C, delta 4 [Source:MGI Symbol;Acc:MGI:107469]	1.16453	-1.02198	1.0945	-1.27663		0.00119944	0.642734	0.0215688	4.24e-10		0.0947316	0.987975	0.274562	3.97e-08		9.92179	10.1428	9.70943	9.92107	9.79714		protein_coding
ENSMUSG00000051413	Plagl2	pleiomorphic adenoma gene-like 2 [Source:MGI Symbol;Acc:MGI:1933165]	-1.18779	-1.01961	-1.11169	1.3814		0.00234105	0.724163	0.0782612	4.38e-10		0.138026	0.987975	0.525782	4.09e-08		8.9763	8.72619	9.11633	9.04254	9.20327		protein_coding
ENSMUSG00000029484	Anxa3	annexin A3 [Source:MGI Symbol;Acc:MGI:1201378]	1.02708	1.0457	1.08943	-1.27095		0.550844	0.438832	0.0306926	4.57e-10		0.998855	0.987975	0.329503	4.26e-08		9.80021	9.84019	9.51134	9.61837	9.50295		protein_coding
ENSMUSG00000071652	Ints5	integrator complex subunit 5 [Source:MGI Symbol;Acc:MGI:1923578]	-1.1369	-1.09166	-1.11607	1.27276		0.0124035	0.0358011	0.00473933	4.63e-10		0.346151	0.349316	0.111476	4.3e-08		10.0985	9.91242	10.0873	10.1045	10.2707		protein_coding
ENSMUSG00000074968	Ano3	anoctamin 3 [Source:MGI Symbol;Acc:MGI:3613666]	-1.06286	1.29311	1.2782	-1.27801		0.168007	1.05e-10	4.98e-08	1.33e-08		0.936836	4.43e-08	1.68e-05	8.33e-07		13.8617	13.7738	13.7427	13.7756	13.4291		protein_coding
ENSMUSG00000052581	Lrrtm4	leucine rich repeat transmembrane neuronal 4 [Source:MGI Symbol;Acc:MGI:2389180]	-1.01164	-1.1668	-1.04233	1.25914		0.764508	8.02e-05	0.199608	4.82e-10		0.998855	0.00532414	0.776751	4.46e-08		10.7974	10.7803	10.8424	11.0548	11.122		protein_coding
ENSMUSG00000023991	Foxp4	forkhead box P4 [Source:MGI Symbol;Acc:MGI:1921373]	-1.051	-1.11268	-1.25267	1.45785		0.464235	0.106378	0.000128604	4.94e-10		0.998855	0.603371	0.00894255	4.56e-08		9.89104	9.81809	10.1607	10.0393	10.3723		protein_coding
ENSMUSG00000005547	Cyp2a5	cytochrome P450, family 2, subfamily a, polypeptide 5 [Source:MGI Symbol;Acc:MGI:88597]	-1.12525	1.616	1.57011	-1.74741		0.174192	5.93e-06	1.27e-06	4.99e-10		0.949565	0.000638627	0.000243125	4.58e-08		7.13505	6.96098	6.8058	6.81216	6.16965		protein_coding
ENSMUSG00000020069	Hnrnph3	heterogeneous nuclear ribonucleoprotein H3 [Source:MGI Symbol;Acc:MGI:1926462]	1.00784	1.09373	1.07167	-1.21401		0.855946	0.00278654	0.0188076	5.1e-10		0.998855	0.0701998	0.255614	4.68e-08		10.8643	10.8759	10.6771	10.6973	10.6044		protein_coding
ENSMUSG00000032258	Lca5	Leber congenital amaurosis 5 (human) [Source:MGI Symbol;Acc:MGI:1923032]	-1.07228	-1.07752	-1.09684	1.29527		0.0738103	0.131024	0.0379622	5.16e-10		0.732907	0.661489	0.369299	4.71e-08		8.89592	8.79493	9.01072	9.03441	9.17765		protein_coding
ENSMUSG00000026255	Efhd1	EF hand domain containing 1 [Source:MGI Symbol;Acc:MGI:1921607]	1.08568	1.09252	1.10059	-1.30533		0.0380134	0.0635345	0.039265	5.19e-10		0.572817	0.472052	0.37567	4.73e-08		10.8817	11.0004	10.6953	10.7555	10.6245		protein_coding
ENSMUSG00000013089	Etv5	ets variant 5 [Source:MGI Symbol;Acc:MGI:1096867]	1.17117	1.03094	1.20891	-1.44528		0.00689381	0.625223	0.00288703	5.36e-10		0.251888	0.987975	0.0798345	4.87e-08		11.9257	12.1536	11.6181	11.8975	11.6311		protein_coding
ENSMUSG00000066026	Dhrs3	dehydrogenase/reductase (SDR family) member 3 [Source:MGI Symbol;Acc:MGI:1315215]	-1.05975	1.25915	1.25788	-1.29455		0.233991	3.17e-08	5.9e-11	1.59e-09		0.998855	7.65e-06	4.92e-08	1.26e-07		9.84039	9.75662	9.67051	9.71806	9.39452		protein_coding
ENSMUSG00000038777	Sema6c	sema domain, transmembrane domain (TM), and cytoplasmic domain, (semaphorin) 6C [Source:MGI Symbol;Acc:MGI:1338032]	-1.04378	-1.16856	-1.21203	1.37277		0.490103	0.00458949	0.0092734	6.05e-10		0.998855	0.0988275	0.169054	5.45e-08		8.34527	8.28009	8.46448	8.46175	8.74665		protein_coding
ENSMUSG00000078779	Zfp59	zinc finger protein 59 [Source:MGI Symbol;Acc:MGI:99206]	-1.16658	-1.0973	-1.13597	1.38119		0.00281919	0.062872	0.0197773	6.04e-10		0.151675	0.469834	0.262363	5.45e-08		8.89887	8.67764	8.96053	8.96002	9.15424		protein_coding
ENSMUSG00000097806	Gm6556	predicted gene 6556 [Source:MGI Symbol;Acc:MGI:3647197]	-1.22733	1.50394	1.33587	-1.34669		0.00326492	1.5e-10	1.92e-05	5.69e-05		0.162505	5.97e-08	0.00215972	0.00104969		8.20244	7.90383	8.017	7.89548	7.48388		lncRNA
ENSMUSG00000046204	Pnma2	paraneoplastic antigen MA2 [Source:MGI Symbol;Acc:MGI:2444129]	-1.13305	-1.1265	-1.09694	1.26752		0.000137445	0.00158874	0.0245459	6.71e-10		0.0241066	0.048087	0.294384	6e-08		11.8406	11.6605	11.7826	11.8707	12.0118		protein_coding
ENSMUSG00000044303	Cdkn2a	cyclin dependent kinase inhibitor 2A [Source:MGI Symbol;Acc:MGI:104738]	-1.5859	-2.33035	-2.10467	3.84943		0.0815284	1.75e-05	6.93e-06	7.04e-10		0.75469	0.00152124	0.000932749	6.27e-08		3.12509	2.45176	3.13838	3.32746	4.41642		protein_coding
ENSMUSG00000087221	BC037032	cDNA Sequence BC037032 [Source:MGI Symbol;Acc:MGI:3040924]	-1.21492	-1.18553	-1.21304	1.62232		0.041333	0.0912126	0.0300614	7.04e-10		0.592624	0.560893	0.325759	6.27e-08		6.17386	5.89066	6.29088	6.31212	6.60148		lncRNA
ENSMUSG00000024176	Sox8	SRY (sex determining region Y)-box 8 [Source:MGI Symbol;Acc:MGI:98370]	-1.16996	1.01848	1.00562	1.25835		0.00041767	0.71379	0.888772	7.17e-10		0.0492717	0.987975	0.998197	6.37e-08		11.9054	11.6787	11.9889	12.0202	12.0196		protein_coding
ENSMUSG00000052593	Adam17	a disintegrin and metallopeptidase domain 17 [Source:MGI Symbol;Acc:MGI:1096335]	-1.01092	1.16754	1.2085	-1.2357		0.768079	1.15e-05	1.4e-07	7.39e-10		0.998855	0.0010941	3.88e-05	6.52e-08		9.90672	9.89179	9.76059	9.86068	9.59291		protein_coding
ENSMUSG00000035860	Cdhr3	cadherin-related family member 3 [Source:MGI Symbol;Acc:MGI:1916014]	1.20372	-1.97954	-1.69093	1.48882		0.0468601	1.71e-10	1.69e-05	5.95e-05		0.620065	6.72e-08	0.00194823	0.00108885		6.26172	6.52767	6.06531	6.34874	7.11163		protein_coding
ENSMUSG00000022488	Nckap1l	NCK associated protein 1 like [Source:MGI Symbol;Acc:MGI:1926063]	1.0815	1.1182	1.15597	-1.28957		0.0226294	0.00789974	0.00059923	7.83e-10		0.46453	0.142855	0.0267029	6.87e-08		9.74923	9.86279	9.60899	9.70615	9.50336		protein_coding
ENSMUSG00000038195	Rilp	Rab interacting lysosomal protein [Source:MGI Symbol;Acc:MGI:2144271]	1.0089	1.24342	1.23352	-1.54614		0.918243	0.0118181	0.000339482	8.06e-10		0.998855	0.182395	0.0179003	7.06e-08		7.71418	7.72336	7.36839	7.39904	7.11139		protein_coding
ENSMUSG00000057766	Ankrd29	ankyrin repeat domain 29 [Source:MGI Symbol;Acc:MGI:2687055]	1.01019	1.21175	1.18274	-1.40327		0.85922	0.00147599	0.000363482	8.32e-10		0.998855	0.0459934	0.0187221	7.27e-08		9.31464	9.33069	9.06849	9.08486	8.84768		protein_coding
ENSMUSG00000071256	Zfp213	zinc finger protein 213 [Source:MGI Symbol;Acc:MGI:3053094]	-1.13882	-1.08687	-1.2157	1.34396		0.00768002	0.118474	4.24e-05	8.47e-10		0.267477	0.631688	0.00392902	7.38e-08		9.04246	8.853	9.11297	9.00011	9.29107		protein_coding
ENSMUSG00000071477	Zfp777	zinc finger protein 777 [Source:MGI Symbol;Acc:MGI:1919556]	-1.14982	-1.12878	-1.25992	1.50776		0.050689	0.0839399	8.61e-05	8.82e-10		0.636473	0.542339	0.00663387	7.66e-08		10.4747	10.2725	10.6425	10.5335	10.8749		protein_coding
ENSMUSG00000054404	Slfn5	schlafen 5 [Source:MGI Symbol;Acc:MGI:1329004]	1.16056	1.10114	1.20081	-1.50892		0.0481649	0.11157	0.00137861	9.01e-10		0.625349	0.614595	0.0478105	7.8e-08		8.91828	9.13396	8.63215	8.80569	8.54841		protein_coding
ENSMUSG00000110656	Gm20735	predicted gene, 20735 [Source:MGI Symbol;Acc:MGI:5434091]	-1.07826	-1.05194	-1.21368	1.55671		0.380041	0.452732	0.00210699	9.03e-10		0.998855	0.987975	0.064637	7.8e-08		7.22293	7.10946	7.63255	7.4723	7.76314		lncRNA
ENSMUSG00000032066	Bco2	beta-carotene oxygenase 2 [Source:MGI Symbol;Acc:MGI:2177469]	-1.00047	1.23959	1.2643	-1.35815		0.994886	0.00010445	1.01e-06	9.16e-10		0.998885	0.00651716	0.000207635	7.89e-08		8.24656	8.24817	8.06857	8.14547	7.81683		protein_coding
ENSMUSG00000038388	Mpp6	membrane protein, palmitoylated 6 (MAGUK p55 subfamily member 6) [Source:MGI Symbol;Acc:MGI:1927340]	1.01701	1.05771	1.17058	-1.20762		0.716546	0.123223	4.49e-08	9.25e-10		0.998855	0.642399	1.55e-05	7.95e-08		11.1178	11.1426	10.903	11.0988	10.8788		protein_coding
ENSMUSG00000025478	Dpysl4	dihydropyrimidinase-like 4 [Source:MGI Symbol;Acc:MGI:1349764]	-1.00286	-1.14625	-1.12972	1.27845		0.954637	1.77e-05	0.000512905	9.56e-10		0.998855	0.00153079	0.023943	8.2e-08		10.759	10.7542	10.8639	10.9346	11.1187		protein_coding
ENSMUSG00000042804	Gpr153	G protein-coupled receptor 153 [Source:MGI Symbol;Acc:MGI:1916157]	1.04306	1.25338	1.09473	-1.31762		0.380018	7.74e-07	0.0584438	9.77e-10		0.998855	0.000120671	0.458529	8.34e-08		9.90738	9.96752	9.84773	9.70204	9.5785		protein_coding
ENSMUSG00000031853	Map3k21	mitogen-activated protein kinase kinase kinase 21 [Source:MGI Symbol;Acc:MGI:2385307]	-1.18628	-1.05985	-1.19694	1.92951		0.152365	0.608083	0.0383022	9.98e-10		0.914186	0.987975	0.371604	8.48e-08		6.36848	6.11825	6.93429	6.80831	7.0801		protein_coding
ENSMUSG00000019338	Zfp687	zinc finger protein 687 [Source:MGI Symbol;Acc:MGI:1925516]	-1.01545	-1.08163	-1.08026	1.21656		0.774679	0.00454517	0.00482017	1.02e-09		0.998855	0.0983687	0.112742	8.64e-08		10.6508	10.628	10.7499	10.8015	10.9208		protein_coding
ENSMUSG00000113679	Gm10432	predicted gene 10432 [Source:MGI Symbol;Acc:MGI:3642011]	-1.03453	1.40936	1.16544	-1.31258		0.50866	2.32e-10	0.0061725	4.96e-08		0.998855	8.82e-08	0.130917	2.65e-06		8.15883	8.10806	8.16772	7.94122	7.72829		lncRNA
ENSMUSG00000042514	Klhl14	kelch-like 14 [Source:MGI Symbol;Acc:MGI:1921249]	-1.23479	-1.01459	-1.07284	1.82261		0.0625529	0.876031	0.38113	1.12e-09		0.692342	0.987975	0.968701	9.41e-08		5.94047	5.63741	6.43085	6.40216	6.51234		protein_coding
ENSMUSG00000020327	Fgf22	fibroblast growth factor 22 [Source:MGI Symbol;Acc:MGI:1914362]	1.08324	-1.2593	-1.39749	1.5082		0.370042	0.000174407	3.44e-09	1.12e-09		0.998855	0.00955952	1.44e-06	9.45e-08		6.71478	6.82746	7.04062	6.94427	7.43066		protein_coding
ENSMUSG00000037625	Cldn11	claudin 11 [Source:MGI Symbol;Acc:MGI:106925]	1.04603	1.07999	1.02659	-1.28452		0.37475	0.0877104	0.573387	1.16e-09		0.998855	0.551892	0.998197	9.74e-08		13.3885	13.4533	13.155	13.1315	13.1012		protein_coding
ENSMUSG00000021377	Dek	DEK oncogene (DNA binding) [Source:MGI Symbol;Acc:MGI:1926209]	1.06482	1.08538	1.13155	-1.23085		0.119603	0.0178087	0.00218707	1.18e-09		0.857571	0.233632	0.0666648	9.83e-08		11.482	11.5728	11.3429	11.4529	11.2823		protein_coding
ENSMUSG00000031389	Arhgap4	Rho GTPase activating protein 4 [Source:MGI Symbol;Acc:MGI:2159577]	1.22026	1.20852	1.11711	-1.38649		0.000986528	0.0219671	0.126232	1.2e-09		0.0849414	0.264597	0.649589	1e-07		7.26278	7.5524	7.30416	7.24064	7.08777		protein_coding
ENSMUSG00000034171	Faah	fatty acid amide hydrolase [Source:MGI Symbol;Acc:MGI:109609]	1.11663	-1.0933	-1.08532	1.27599		0.0416139	0.0442819	0.00870306	1.22e-09		0.594197	0.390245	0.163468	1.01e-07		9.91759	10.0771	10.2501	10.3115	10.4364		protein_coding
ENSMUSG00000064181	Rab3ip	RAB3A interacting protein [Source:MGI Symbol;Acc:MGI:105933]	1.00033	1.03581	1.12211	-1.21242		0.992615	0.351834	0.000820754	1.25e-09		0.998855	0.958434	0.0332859	1.03e-07		10.7352	10.7358	10.4613	10.6261	10.4671		protein_coding
ENSMUSG00000027674	Pex5l	peroxisomal biogenesis factor 5-like [Source:MGI Symbol;Acc:MGI:1916672]	1.14739	1.15825	1.18586	-1.43546		0.0127262	0.0064122	0.000547354	1.3e-09		0.352432	0.125349	0.025164	1.07e-07		13.0014	13.1998	12.8418	12.9254	12.6872		protein_coding
ENSMUSG00000037664	Cdkn1c	cyclin-dependent kinase inhibitor 1C (P57) [Source:MGI Symbol;Acc:MGI:104564]	-1.23338	-1.21442	-1.23449	1.71903		0.00656672	0.0124359	0.0101387	1.3e-09		0.246244	0.187155	0.178818	1.07e-07		7.37751	7.0739	7.52882	7.55463	7.8671		protein_coding
ENSMUSG00000038517	Tbkbp1	TBK1 binding protein 1 [Source:MGI Symbol;Acc:MGI:1920424]	-1.00055	-1.18193	-1.21619	1.26798		0.989375	0.000335068	4.6e-05	1.33e-09		0.998855	0.0154002	0.00419545	1.09e-07		10.582	10.5806	10.6343	10.6425	10.9328		protein_coding
ENSMUSG00000061353	Cxcl12	chemokine (C-X-C motif) ligand 12 [Source:MGI Symbol;Acc:MGI:103556]	-1.05756	1.26295	1.14917	-1.34089		0.427876	9.28e-08	0.00541233	1.33e-09		0.998855	1.97e-05	0.120432	1.09e-07		11.3157	11.2351	11.1	11.0136	10.8205		protein_coding
ENSMUSG00000041959	S100a10	S100 calcium binding protein A10 (calpactin) [Source:MGI Symbol;Acc:MGI:1339468]	-1.0578	1.23728	1.09589	-1.41992		0.292896	0.00855238	0.19227	1.34e-09		0.998855	0.149951	0.766624	1.09e-07		10.8818	10.801	10.5546	10.4289	10.3047		protein_coding
ENSMUSG00000117314	C030013G03Rik	RIKEN cDNA C030013G03 gene [Source:MGI Symbol;Acc:MGI:1924664]	-1.18786	1.26355	1.50587	-1.90841		0.0651701	0.0445514	0.000128007	1.35e-09		0.705553	0.39139	0.00892659	1.09e-07		7.62438	7.38082	6.7386	7.03746	6.45217		lncRNA
ENSMUSG00000024827	Gldc	glycine decarboxylase [Source:MGI Symbol;Acc:MGI:1341155]	1.0216	1.14569	1.15338	-1.26897		0.665694	0.000458408	0.000161843	1.41e-09		0.998855	0.0194669	0.0106756	1.14e-07		10.735	10.7658	10.5704	10.6299	10.4309		protein_coding
ENSMUSG00000021115	Vrk1	vaccinia related kinase 1 [Source:MGI Symbol;Acc:MGI:1261847]	-1.05662	1.33938	1.23826	-1.24573		0.271163	3.12e-10	1.08e-06	1.53e-05		0.998855	1.16e-07	0.000217444	0.000354967		10.8747	10.7944	10.8516	10.7876	10.4876		protein_coding
ENSMUSG00000072623	Zfp9	zinc finger protein 9 [Source:MGI Symbol;Acc:MGI:99210]	-1.04495	-1.16784	-1.20157	1.3511		0.461334	0.00185004	0.000330306	1.45e-09		0.998855	0.0538934	0.0175639	1.18e-07		9.78726	9.72384	9.88504	9.89381	10.1678		protein_coding
ENSMUSG00000022802	Lmln	leishmanolysin-like (metallopeptidase M8 family) [Source:MGI Symbol;Acc:MGI:2444736]	-1.12272	-1.12634	-1.07214	1.33145		0.0394124	0.0251314	0.202364	1.49e-09		0.58247	0.284716	0.781069	1.2e-07		9.19814	9.03071	9.22272	9.34526	9.45261		protein_coding
ENSMUSG00000074793	Hspa12b	heat shock protein 12B [Source:MGI Symbol;Acc:MGI:1919880]	1.17786	1.21307	1.32447	-1.55029		0.0128233	0.000237153	3.81e-06	1.51e-09		0.354529	0.0118598	0.000580376	1.21e-07		8.70674	8.94236	8.54294	8.71798	8.31754		protein_coding
ENSMUSG00000030145	Zfp248	zinc finger protein 248 [Source:MGI Symbol;Acc:MGI:1919970]	-1.0839	-1.19968	-1.14697	1.28588		0.0731281	2e-06	0.00203716	1.52e-09		0.730656	0.000262174	0.0628993	1.22e-07		8.97951	8.86513	8.91574	9.03031	9.2377		protein_coding
ENSMUSG00000021322	Aoah	acyloxyacyl hydrolase [Source:MGI Symbol;Acc:MGI:1350928]	-1.20324	1.92348	1.67886	-2.69404		0.188472	0.000562638	0.00912369	1.56e-09		0.965282	0.022604	0.16778	1.24e-07		5.05932	4.7919	4.2523	4.11053	3.37479		protein_coding
ENSMUSG00000025789	St8sia2	ST8 alpha-N-acetyl-neuraminide alpha-2,8-sialyltransferase 2 [Source:MGI Symbol;Acc:MGI:106020]	-1.27751	1.53207	1.35607	-1.30984		0.00569871	3.41e-10	4.67e-05	0.000811076		0.226321	1.26e-07	0.00423436	0.00927483		9.1895	8.8361	9.0148	8.88874	8.45618		protein_coding
ENSMUSG00000109450	Gm39043	predicted gene, 39043 [Source:MGI Symbol;Acc:MGI:5621928]	-1.04708	1.59745	1.81426	-1.78068		0.52248	1.72e-06	2.32e-10	1.67e-09		0.998855	0.000231169	1.65e-07	1.32e-07		9.21233	9.14429	8.94062	9.17353	8.32079		lncRNA
ENSMUSG00000035131	Brinp3	bone morphogenetic protein/retinoic acid inducible neural specific 3 [Source:MGI Symbol;Acc:MGI:2443035]	1.01679	-1.0922	-1.16683	1.31088		0.734112	0.0640248	0.000219325	1.69e-09		0.998855	0.473897	0.0131136	1.34e-07		9.82159	9.84558	10.0607	10.0149	10.2457		protein_coding
ENSMUSG00000025817	Nudt5	nudix (nucleoside diphosphate linked moiety X)-type motif 5 [Source:MGI Symbol;Acc:MGI:1858232]	1.07229	1.08546	1.16182	-1.35496		0.270144	0.106119	0.000898625	1.7e-09		0.998855	0.603125	0.0355394	1.34e-07		9.77401	9.87606	9.50684	9.65486	9.44431		protein_coding
ENSMUSG00000047109	Cldn14	claudin 14 [Source:MGI Symbol;Acc:MGI:1860425]	-1.11429	-1.16117	-1.1077	1.67947		0.314077	0.051419	0.177216	1.7e-09		0.998855	0.421695	0.743819	1.34e-07		6.92533	6.76328	7.25519	7.37085	7.52465		protein_coding
ENSMUSG00000054321	Taf4b	TATA-box binding protein associated factor 4b [Source:MGI Symbol;Acc:MGI:2152345]	-1.07755	-1.17413	-1.14969	1.37976		0.288076	0.00219599	0.00805796	1.7e-09		0.998855	0.0600154	0.155229	1.34e-07		7.85659	7.7477	7.93062	8.01402	8.22034		protein_coding
ENSMUSG00000103677	Pcdhga4	protocadherin gamma subfamily A, 4 [Source:MGI Symbol;Acc:MGI:1935216]	-1.01627	-1.20261	-1.07387	1.3934		0.775489	0.0023483	0.255899	1.75e-09		0.998855	0.0627449	0.851928	1.37e-07		10.0048	9.98094	10.1451	10.359	10.469		protein_coding
ENSMUSG00000024388	Myo7b	myosin VIIB [Source:MGI Symbol;Acc:MGI:107709]	-1.2802	2.45763	2.03185	-2.94339		0.0928672	6.24e-07	0.000268871	1.78e-09		0.788423	0.000100996	0.0151334	1.39e-07		5.21982	4.84461	4.5532	4.32606	3.31037		protein_coding
ENSMUSG00000074227	Spint2	serine protease inhibitor, Kunitz type 2 [Source:MGI Symbol;Acc:MGI:1338031]	-1.17792	-1.18064	-1.28076	1.48544		0.00578837	0.00250592	3.18e-06	1.89e-09		0.227884	0.0652904	0.000502797	1.47e-07		9.94594	9.7089	9.99255	9.92481	10.2902		protein_coding
ENSMUSG00000072966	Gprasp2	G protein-coupled receptor associated sorting protein 2 [Source:MGI Symbol;Acc:MGI:2442071]	1.0766	-1.24568	-1.19099	1.26336		0.0867404	1.07e-07	8.77e-08	1.9e-09		0.769737	2.21e-05	2.74e-05	1.48e-07		12.2334	12.3399	12.3119	12.4264	12.6862		protein_coding
ENSMUSG00000037355	Uvssa	UV stimulated scaffold protein A [Source:MGI Symbol;Acc:MGI:1918351]	-1.13549	-1.05899	-1.05488	1.34993		0.125857	0.335058	0.429783	1.93e-09		0.871439	0.945114	0.998197	1.49e-07		8.75913	8.57508	8.87587	8.93191	9.01733		protein_coding
ENSMUSG00000054226	Tprkb	Tp53rk binding protein [Source:MGI Symbol;Acc:MGI:1917036]	1.10285	1.09822	1.08611	-1.24944		0.0231158	0.00120009	0.00172124	1.93e-09		0.470969	0.0400101	0.0559394	1.49e-07		12.447	12.5884	12.3542	12.3876	12.276		protein_coding
ENSMUSG00000018476	Kdm6b	KDM1 lysine (K)-specific demethylase 6B [Source:MGI Symbol;Acc:MGI:2448492]	-1.20132	-1.16821	-1.21142	1.55898		0.0149546	0.0259472	0.00607908	1.95e-09		0.376785	0.289313	0.12965	1.5e-07		10.0837	9.81876	10.1868	10.1843	10.4688		protein_coding
ENSMUSG00000022766	Serpind1	serine (or cysteine) peptidase inhibitor, clade D, member 1 [Source:MGI Symbol;Acc:MGI:96051]	-1.09187	1.47796	1.26812	-1.52829		0.301126	4.42e-09	0.00240863	1.97e-09		0.998855	1.33e-06	0.070706	1.52e-07		8.37363	8.24822	8.15196	7.97902	7.64325		protein_coding
ENSMUSG00000031732	Phlpp2	PH domain and leucine rich repeat protein phosphatase 2 [Source:MGI Symbol;Acc:MGI:2444928]	-1.08342	-1.13879	-1.09612	1.26142		0.0801874	0.0025826	0.0289307	2.01e-09		0.751097	0.0665124	0.319953	1.54e-07		10.6824	10.5667	10.6654	10.7708	10.9108		protein_coding
ENSMUSG00000079773	AC087559.2	AC087559.2	-2.00294	-2.38166	-2.44921	4.49074		0.0116318	0.020253	0.000305661	2.07e-09		0.336572	0.251332	0.0165349	1.59e-07		6.14475	5.13795	6.01201	6.02022	7.32073		protein_coding
ENSMUSG00000067071	Hes6	hairy and enhancer of split 6 [Source:MGI Symbol;Acc:MGI:1859852]	-1.03783	-1.24957	-1.30879	1.35722		0.564363	0.000151119	2.02e-05	2.21e-09		0.998855	0.00858013	0.00225066	1.69e-07		8.7682	8.71591	8.78801	8.76966	9.16619		protein_coding
ENSMUSG00000021303	Gng4	guanine nucleotide binding protein (G protein), gamma 4 [Source:MGI Symbol;Acc:MGI:102703]	1.01366	-1.21886	-1.31623	1.31312		0.834685	0.00176339	2.45e-10	3.01e-06		0.998855	0.0519683	1.71e-07	9.04e-05		9.91543	9.93542	9.99378	9.93308	10.3374		protein_coding
ENSMUSG00000025666	Tmem47	transmembrane protein 47 [Source:MGI Symbol;Acc:MGI:2177570]	1.09551	1.09221	1.12435	-1.3474		0.142259	0.0295779	0.00166672	2.25e-09		0.901502	0.311647	0.0546466	1.71e-07		12.1844	12.3162	11.9649	12.0566	11.8948		protein_coding
ENSMUSG00000037364	Srrt	serrate RNA effector molecule homolog (Arabidopsis) [Source:MGI Symbol;Acc:MGI:1933527]	1.05119	1.16877	1.18499	-1.40021		0.358045	0.00085068	0.00102337	2.29e-09		0.998855	0.0307807	0.0388591	1.74e-07		12.6162	12.6883	12.3796	12.449	12.2117		protein_coding
ENSMUSG00000035498	Cdcp1	CUB domain containing protein 1 [Source:MGI Symbol;Acc:MGI:2442010]	1.17217	1.70926	1.76913	-2.39002		0.236405	0.000247398	2.17e-05	2.45e-09		0.998855	0.0122805	0.00233305	1.86e-07		5.27587	5.50554	4.96991	5.06462	4.2554		protein_coding
ENSMUSG00000050394	Armcx6	armadillo repeat containing, X-linked 6 [Source:MGI Symbol;Acc:MGI:2147993]	-1.00018	-1.14891	-1.16521	1.33114		0.99682	0.00328042	0.00441605	2.52e-09		0.999429	0.0787911	0.106269	1.91e-07		8.71711	8.71853	8.88295	8.91054	9.13899		protein_coding
ENSMUSG00000052566	Hook2	hook microtubule tethering protein 2 [Source:MGI Symbol;Acc:MGI:2181664]	-1.02515	-1.12468	-1.20032	1.3564		0.68619	0.0312747	0.000593094	2.53e-09		0.998855	0.322925	0.0265358	1.91e-07		8.52079	8.48472	8.70728	8.66209	8.93537		protein_coding
ENSMUSG00000051113	Fam71e1	family with sequence similarity 71, member E1 [Source:MGI Symbol;Acc:MGI:1922788]	-1.02914	-1.26244	-1.30918	1.53327		0.733604	0.00248838	2.95e-05	2.55e-09		0.998855	0.0651177	0.00295778	1.92e-07		7.48922	7.44448	7.68137	7.67463	8.07495		protein_coding
ENSMUSG00000020681	Ace	angiotensin I converting enzyme (peptidyl-dipeptidase A) 1 [Source:MGI Symbol;Acc:MGI:87874]	-1.12999	1.40917	1.26223	-1.20165		0.0450603	5.5e-10	9.38e-06	0.000555195		0.610475	1.94e-07	0.00123263	0.00681724		10.5415	10.3645	10.5469	10.4377	10.1089		protein_coding
ENSMUSG00000069227	Gprin1	G protein-regulated inducer of neurite outgrowth 1 [Source:MGI Symbol;Acc:MGI:1349455]	-1.07054	-1.18597	-1.2693	1.37833		0.18215	0.00126056	5.19e-07	2.79e-09		0.959435	0.0412407	0.000117949	2.09e-07		10.5976	10.4995	10.6678	10.6199	10.972		protein_coding
ENSMUSG00000031382	Asb11	ankyrin repeat and SOCS box-containing 11 [Source:MGI Symbol;Acc:MGI:1916104]	1.01319	1.21588	1.24735	-1.31713		0.807231	2.09e-06	1.23e-06	2.83e-09		0.998855	0.000269328	0.000240753	2.12e-07		8.8768	8.89492	8.73334	8.81769	8.50637		protein_coding
ENSMUSG00000097023	Mir9-3hg	Mir9-3 host gene [Source:MGI Symbol;Acc:MGI:2142071]	-1.0596	-1.09415	-1.16167	1.44509		0.548486	0.130108	0.000712976	2.91e-09		0.998855	0.659404	0.0303146	2.17e-07		10.5938	10.5099	10.8638	10.8264	11.0511		lncRNA
ENSMUSG00000034755	Pcdh11x	protocadherin 11 X-linked [Source:MGI Symbol;Acc:MGI:2442849]	1.03107	-1.17767	-1.10983	1.32828		0.574552	0.0131593	0.0232642	3.02e-09		0.998855	0.193214	0.286951	2.24e-07		9.73256	9.77713	9.90177	10.0371	10.1958		protein_coding
ENSMUSG00000032412	Atp1b3	ATPase, Na+/K+ transporting, beta 3 polypeptide [Source:MGI Symbol;Acc:MGI:107788]	1.05407	1.08553	1.09178	-1.24727		0.206939	0.0111816	0.00279249	3.07e-09		0.983165	0.176141	0.0780611	2.27e-07		12.4147	12.4909	12.2423	12.3002	12.181		protein_coding
ENSMUSG00000056498	Tmem154	transmembrane protein 154 [Source:MGI Symbol;Acc:MGI:2444725]	-1.10052	-1.16578	-1.14621	1.59135		0.332328	0.0457856	0.100196	3.08e-09		0.998855	0.398259	0.58743	2.27e-07		6.11668	5.97448	6.37856	6.44891	6.66023		protein_coding
ENSMUSG00000049100	Pcdh10	protocadherin 10 [Source:MGI Symbol;Acc:MGI:1338042]	-1.04535	-1.17081	-1.07605	1.2853		0.328652	0.000652231	0.0408417	3.11e-09		0.998855	0.0251766	0.382484	2.29e-07		12.7858	12.7217	12.8081	12.9798	13.0929		protein_coding
ENSMUSG00000002814	Top3a	topoisomerase (DNA) III alpha [Source:MGI Symbol;Acc:MGI:1197527]	-1.05398	-1.13607	-1.13	1.35447		0.282684	0.0271366	0.015068	3.18e-09		0.998855	0.296309	0.226326	2.33e-07		8.11017	8.03256	8.23851	8.29509	8.4821		protein_coding
ENSMUSG00000024831	Ighmbp2	immunoglobulin mu binding protein 2 [Source:MGI Symbol;Acc:MGI:99954]	-1.02517	-1.03988	-1.099	1.25975		0.630479	0.406825	0.00912118	3.23e-09		0.998855	0.987975	0.16778	2.37e-07		9.0896	9.05243	9.28194	9.25137	9.39627		protein_coding
ENSMUSG00000042099	Kank3	KN motif and ankyrin repeat domains 3 [Source:MGI Symbol;Acc:MGI:1098615]	1.12032	1.07454	1.08717	-1.27144		0.0276254	0.129531	0.0791717	3.3e-09		0.505444	0.658837	0.529137	2.41e-07		9.99389	10.1576	9.86786	9.9331	9.81989		protein_coding
ENSMUSG00000035258	Abi3bp	ABI gene family, member 3 (NESH) binding protein [Source:MGI Symbol;Acc:MGI:2444583]	-1.02353	1.52008	1.38146	-1.635		0.746712	2.01e-07	0.000207081	3.56e-09		0.998855	3.76e-05	0.0126589	2.6e-07		9.08978	9.05615	8.90363	8.81555	8.35814		protein_coding
ENSMUSG00000021180	Rps6ka5	ribosomal protein S6 kinase, polypeptide 5 [Source:MGI Symbol;Acc:MGI:1920336]	-1.02401	1.27309	1.2556	-1.31106		0.542158	3.12e-07	1.64e-06	3.74e-09		0.998855	5.48e-05	0.00029386	2.72e-07		11.6049	11.5704	11.4798	11.5097	11.1885		protein_coding
ENSMUSG00000026005	Rpe	ribulose-5-phosphate-3-epimerase [Source:MGI Symbol;Acc:MGI:1913896]	-1.0009	1.07939	1.0977	-1.24579		0.985166	0.088528	0.0116339	3.89e-09		0.998855	0.553885	0.193572	2.83e-07		10.2566	10.2566	10.001	10.0744	9.9473		protein_coding
ENSMUSG00000039954	Stk32a	serine/threonine kinase 32A [Source:MGI Symbol;Acc:MGI:2442403]	-1.09085	1.3054	1.33648	-1.28433		0.0279528	1.12e-08	4.57e-10	3.2e-07		0.508845	3.11e-06	2.84e-07	1.31e-05		10.9896	10.8638	10.8398	10.9234	10.512		protein_coding
ENSMUSG00000047786	Lix1	limb and CNS expressed 1 [Source:MGI Symbol;Acc:MGI:1913893]	-1.07466	1.07303	1.08343	-1.21545		0.212523	0.0242258	0.0260116	3.94e-09		0.985304	0.278649	0.30297	2.86e-07		11.3218	11.2183	10.9899	11.0531	10.9458		protein_coding
ENSMUSG00000043165	Lor	loricrin [Source:MGI Symbol;Acc:MGI:96816]	-1.18465	-1.24896	-1.45832	1.80144		0.114115	0.0118084	4.18e-05	4.02e-09		0.841607	0.182328	0.00390337	2.91e-07		6.72328	6.47027	6.95611	6.78406	7.33633		protein_coding
ENSMUSG00000004849	Ap1s1	adaptor protein complex AP-1, sigma 1 [Source:MGI Symbol;Acc:MGI:1098244]	-1.10355	1.20833	1.14506	-1.22364		0.00462836	8.54e-06	3.96e-06	4.26e-09		0.200819	0.000856829	0.000598028	3.06e-07		14.5421	14.3999	14.3336	14.3057	14.1179		protein_coding
ENSMUSG00000058298	Mcm9	minichromosome maintenance 9 homologous recombination repair factor [Source:MGI Symbol;Acc:MGI:1918817]	-1.09692	1.00369	-1.07841	1.27478		0.0617919	0.930256	0.0717962	4.3e-09		0.690142	0.987975	0.507771	3.08e-07		8.98261	8.84723	9.15486	9.0904	9.20834		protein_coding
ENSMUSG00000018171	Vmp1	vacuole membrane protein 1 [Source:MGI Symbol;Acc:MGI:1923159]	1.05357	1.03443	1.09392	-1.25901		0.338095	0.328204	0.00583908	4.36e-09		0.998855	0.939575	0.126225	3.11e-07		13.0746	13.15	12.8183	12.9485	12.8267		protein_coding
ENSMUSG00000043424	Eif3j2	eukaryotic translation initiation factor 3, subunit J2 [Source:MGI Symbol;Acc:MGI:3704486]	1.04314	1.119	1.36037	-1.63859		0.679349	0.333701	0.000192151	4.35e-09		0.998855	0.943703	0.0120101	3.11e-07		8.96008	9.02261	8.42195	8.75411	8.31689		protein_coding
ENSMUSG00000017550	Atad5	ATPase family, AAA domain containing 5 [Source:MGI Symbol;Acc:MGI:2442925]	-1.02679	-1.17471	-1.23273	1.47464		0.693504	0.0388776	0.00361494	4.38e-09		0.998855	0.363762	0.0928581	3.12e-07		7.52519	7.48606	7.76497	7.74648	8.05846		protein_coding
ENSMUSG00000046191	Pcdhb20	protocadherin beta 20 [Source:MGI Symbol;Acc:MGI:2136758]	-1.03728	-1.05784	-1.07894	1.26927		0.47559	0.0751409	0.077293	4.45e-09		0.998855	0.513077	0.522895	3.16e-07		8.98133	8.92642	9.14181	9.16309	9.28006		protein_coding
ENSMUSG00000032750	Gab3	growth factor receptor bound protein 2-associated protein 3 [Source:MGI Symbol;Acc:MGI:2387324]	-1.11282	-1.36062	-1.13106	1.56292		0.288143	9.2e-05	0.176885	4.64e-09		0.998855	0.00588203	0.743419	3.28e-07		6.32817	6.17118	6.32813	6.64547	6.83299		protein_coding
ENSMUSG00000022490	Ppp1r1a	protein phosphatase 1, regulatory inhibitor subunit 1A [Source:MGI Symbol;Acc:MGI:1889595]	-1.11289	1.31256	1.15585	-1.35408		0.0300999	2.82e-05	0.00274881	4.78e-09		0.524046	0.0022628	0.0770984	3.37e-07		12.8054	12.651	12.5581	12.4242	12.223		protein_coding
ENSMUSG00000017667	Zfp334	zinc finger protein 334 [Source:MGI Symbol;Acc:MGI:2388656]	-1.11642	-1.07081	-1.14144	1.34844		0.00711208	0.18175	0.0063296	4.87e-09		0.256894	0.760227	0.133289	3.42e-07		10.2294	10.0701	10.3542	10.312	10.5111		protein_coding
ENSMUSG00000033852	Gm28042	predicted gene, 28042 [Source:MGI Symbol;Acc:MGI:5547778]	-1.19746	1.5582	1.43429	-1.7446		0.0364103	9.28e-07	4.03e-05	4.86e-09		0.565563	0.000140022	0.00381776	3.42e-07		8.6631	8.4028	8.19317	8.12378	7.60876		protein_coding
ENSMUSG00000048503	Tmem136	transmembrane protein 136 [Source:MGI Symbol;Acc:MGI:2685030]	-1.07275	-1.03551	-1.05189	1.20827		0.0320995	0.335145	0.119362	4.9e-09		0.539792	0.945114	0.635231	3.44e-07		9.6938	9.59332	9.76681	9.79397	9.87548		protein_coding
ENSMUSG00000021271	Zfp839	zinc finger protein 839 [Source:MGI Symbol;Acc:MGI:1920055]	-1.12173	-1.01887	-1.10425	1.31133		0.0430468	0.6516	0.0165496	5.17e-09		0.60133	0.987975	0.238504	3.62e-07		9.27032	9.10357	9.42013	9.35362	9.50523		protein_coding
ENSMUSG00000097320	Tmem147os	transmembrane protein 147, opposite strand [Source:MGI Symbol;Acc:MGI:3642392]	-1.04892	-1.08931	-1.14665	1.31937		0.453822	0.0509269	0.000388473	5.21e-09		0.998855	0.41961	0.0196455	3.64e-07		9.23719	9.16727	9.39671	9.37114	9.57828		lncRNA
ENSMUSG00000044433	Camsap3	calmodulin regulated spectrin-associated protein family, member 3 [Source:MGI Symbol;Acc:MGI:1916947]	-1.02611	-1.11146	-1.12015	1.28696		0.623231	0.0172664	0.00257204	5.25e-09		0.998855	0.230166	0.0740061	3.66e-07		9.57415	9.53582	9.7002	9.73851	9.90978		protein_coding
ENSMUSG00000052798	Nup107	nucleoporin 107 [Source:MGI Symbol;Acc:MGI:2143854]	-1.09011	-1.09102	-1.05808	1.20223		0.00569507	0.0163869	0.107663	5.34e-09		0.226321	0.222562	0.6067	3.71e-07		9.82313	9.69768	9.79055	9.88435	9.97352		protein_coding
ENSMUSG00000041907	Gpr45	G protein-coupled receptor 45 [Source:MGI Symbol;Acc:MGI:2135882]	-1.10023	-1.07254	-1.1358	1.26211		0.0381399	0.0813318	0.000287322	5.61e-09		0.573898	0.534439	0.0159567	3.89e-07		8.94472	8.80763	8.99273	8.96058	9.15314		protein_coding
ENSMUSG00000019986	Ahi1	Abelson helper integration site 1 [Source:MGI Symbol;Acc:MGI:87971]	1.02904	-1.21026	-1.22075	1.2019		0.527251	0.000690953	7.58e-10	1.46e-06		0.998855	0.0262782	3.95e-07	4.85e-05		12.7514	12.7928	12.7345	12.7717	13.0671		protein_coding
ENSMUSG00000042508	Dmtf1	cyclin D binding myb-like transcription factor 1 [Source:MGI Symbol;Acc:MGI:1344415]	1.07157	1.09883	1.13777	-1.23955		0.09449	0.0511379	0.00195929	5.74e-09		0.792746	0.420381	0.0612889	3.97e-07		11.1179	11.2184	10.9955	11.0955	10.9168		protein_coding
ENSMUSG00000032231	Anxa2	annexin A2 [Source:MGI Symbol;Acc:MGI:88246]	1.19515	1.04936	1.11196	-1.40679		0.0119259	0.433707	0.076029	5.76e-09		0.340509	0.987975	0.519578	3.98e-07		8.97249	9.23074	8.75947	8.89261	8.74684		protein_coding
ENSMUSG00000025571	Tnrc6c	trinucleotide repeat containing 6C [Source:MGI Symbol;Acc:MGI:2443265]	-1.24286	-1.02011	-1.07722	1.39113		0.000970384	0.698112	0.125191	5.84e-09		0.0842075	0.987975	0.647174	4.03e-07		11.788	11.4741	11.8736	11.8448	11.9596		protein_coding
ENSMUSG00000097230	Gm26853	predicted gene, 26853 [Source:MGI Symbol;Acc:MGI:5477347]	1.13993	1.40093	1.30089	-1.69021		0.131122	0.000555071	0.0176169	5.88e-09		0.880939	0.0223805	0.247336	4.05e-07		5.98634	6.17385	5.85005	5.79481	5.42415		lncRNA
ENSMUSG00000108391	Gm9768	predicted gene 9768 [Source:MGI Symbol;Acc:MGI:3704239]	-1.28262	1.02071	-1.34683	1.74424		0.0426967	0.820335	0.000657533	5.97e-09		0.599725	0.987975	0.0286134	4.1e-07		6.72343	6.3579	7.14807	6.73612	7.17901		TEC
ENSMUSG00000045348	Nyap1	neuronal tyrosine-phosphorylated phosphoinositide 3-kinase adaptor 1 [Source:MGI Symbol;Acc:MGI:2443880]	-1.16424	-1.04702	-1.16036	1.33324		0.00543899	0.324654	0.00468154	6.06e-09		0.220952	0.936891	0.110977	4.15e-07		11.702	11.4822	11.7829	11.6844	11.9065		protein_coding
ENSMUSG00000050973	Gdpgp1	GDP-D-glucose phosphorylase 1 [Source:MGI Symbol;Acc:MGI:2443429]	-1.08459	-1.03458	-1.06898	1.26428		0.0671981	0.461489	0.0848561	6.07e-09		0.710129	0.987975	0.547703	4.15e-07		8.53515	8.41636	8.65737	8.66125	8.7672		protein_coding
ENSMUSG00000038235	F11r	F11 receptor [Source:MGI Symbol;Acc:MGI:1321398]	1.01877	1.1434	1.14198	-1.25546		0.686159	0.000153238	0.000209511	6.23e-09		0.998855	0.00860031	0.0126767	4.24e-07		9.3208	9.34814	9.16656	9.21338	9.02737		protein_coding
ENSMUSG00000091003	Gm7244	predicted gene 7244 [Source:MGI Symbol;Acc:MGI:3644192]	1.00204	2.45236	1.92293	-2.62899		0.986047	7.13e-07	0.000168575	6.23e-09		0.998855	0.000112243	0.010862	4.24e-07		5.55415	5.56183	5.41764	5.11547	4.18193		processed_pseudogene
ENSMUSG00000084880	Tomm6os	translocase of outer mitochondrial membrane 6, opposite strand [Source:MGI Symbol;Acc:MGI:3705171]	-1.06268	-1.12023	-1.16927	1.42356		0.324724	0.106185	0.0168375	6.42e-09		0.998855	0.603125	0.240576	4.36e-07		7.50416	7.41206	7.71099	7.69733	7.93367		lncRNA
ENSMUSG00000030222	Rerg	RAS-like, estrogen-regulated, growth-inhibitor [Source:MGI Symbol;Acc:MGI:2665139]	1.01985	1.13463	1.26251	-1.2812		0.706564	0.0112702	3.59e-09	6.44e-09		0.998855	0.177202	1.48e-06	4.36e-07		11.013	11.0411	10.8184	11.0221	10.6931		protein_coding
ENSMUSG00000039357	Fut11	fucosyltransferase 11 [Source:MGI Symbol;Acc:MGI:1920318]	1.03505	1.0486	1.09245	-1.23519		0.359712	0.19412	0.00226433	6.61e-09		0.998855	0.779259	0.0679644	4.47e-07		9.80089	9.8516	9.56601	9.67514	9.55452		protein_coding
ENSMUSG00000026220	Slc16a14	solute carrier family 16 (monocarboxylic acid transporters), member 14 [Source:MGI Symbol;Acc:MGI:1919031]	1.01039	-1.5982	-1.50051	1.96383		0.904411	8.86e-05	0.000247716	6.65e-09		0.998855	0.00571728	0.0143293	4.48e-07		6.64302	6.65269	6.90036	7.04153	7.63852		protein_coding
ENSMUSG00000033083	Tbc1d4	TBC1 domain family, member 4 [Source:MGI Symbol;Acc:MGI:2429660]	1.09836	1.1527	1.19805	-1.3887		0.0379959	0.0133585	0.0019176	6.7e-09		0.572817	0.194859	0.060324	4.51e-07		10.0992	10.2341	9.91664	10.0223	9.76851		protein_coding
ENSMUSG00000050410	Tcf19	transcription factor 19 [Source:MGI Symbol;Acc:MGI:103180]	-1.20626	-1.10777	-1.23624	1.71165		0.0168355	0.258759	0.020523	7.11e-09		0.398656	0.872066	0.267028	4.78e-07		7.69526	7.42148	8.0022	7.89392	8.20931		protein_coding
ENSMUSG00000108079	Gm44210	predicted gene, 44210 [Source:MGI Symbol;Acc:MGI:5690602]	-1.03952	1.29725	1.16118	-1.37591		0.455388	1.03e-05	0.00528262	7.21e-09		0.998855	0.00100124	0.11861	4.83e-07		8.60765	8.54857	8.42013	8.30917	8.10206		lncRNA
ENSMUSG00000022332	Khdrbs3	KH domain containing, RNA binding, signal transduction associated 3 [Source:MGI Symbol;Acc:MGI:1313312]	1.00355	1.12471	1.13884	-1.23365		0.951965	0.00392823	0.000776664	7.56e-09		0.998855	0.0889809	0.0320495	5.05e-07		11.3894	11.3949	11.213	11.2808	11.1008		protein_coding
ENSMUSG00000036819	Jmjd4	jumonji domain containing 4 [Source:MGI Symbol;Acc:MGI:2144404]	-1.03056	-1.1489	-1.09656	1.2292		0.470341	0.000107822	0.00574333	7.58e-09		0.998855	0.00668592	0.125209	5.06e-07		10.2446	10.2004	10.2495	10.3671	10.5074		protein_coding
ENSMUSG00000074364	Ehd2	EH-domain containing 2 [Source:MGI Symbol;Acc:MGI:2154274]	1.16181	1.1371	1.2134	-1.41751		0.0340684	0.0184844	0.000200709	7.71e-09		0.554124	0.238966	0.0124108	5.14e-07		8.41753	8.63319	8.26873	8.41393	8.13969		protein_coding
ENSMUSG00000021185	Dglucy	D-glutamate cyclase [Source:MGI Symbol;Acc:MGI:2444813]	-1.0321	1.24281	1.23445	-1.25764		0.552117	1.16e-06	8.28e-07	7.76e-09		0.998855	0.000169055	0.000178391	5.16e-07		9.38587	9.33992	9.27598	9.31481	9.0174		protein_coding
ENSMUSG00000054850	Smim10l2a	small integral membrane protein 10 like 2A [Source:MGI Symbol;Acc:MGI:2443645]	-1.09005	-1.10049	-1.15219	1.2662		0.0325157	0.00544894	1.46e-05	7.79e-09		0.543825	0.111597	0.00174109	5.17e-07		10.2879	10.1631	10.318	10.3014	10.5137		protein_coding
ENSMUSG00000001436	Slc19a1	solute carrier family 19 (folate transporter), member 1 [Source:MGI Symbol;Acc:MGI:103182]	-1.06937	-1.01781	-1.08588	1.26223		0.10635	0.672295	0.0155712	8.22e-09		0.827056	0.987975	0.230554	5.44e-07		9.65814	9.55971	9.82369	9.77948	9.90674		protein_coding
ENSMUSG00000028517	Plpp3	phospholipid phosphatase 3 [Source:MGI Symbol;Acc:MGI:1915166]	1.0211	1.08702	1.07227	-1.20376		0.623769	0.00289128	0.0102688	8.35e-09		0.998855	0.0723377	0.180395	5.52e-07		13.7321	13.7622	13.5669	13.5968	13.5037		protein_coding
ENSMUSG00000028194	Ddah1	dimethylarginine dimethylaminohydrolase 1 [Source:MGI Symbol;Acc:MGI:1916469]	1.05215	1.16471	1.12605	-1.23653		0.264192	2.28e-05	0.00204916	8.7e-09		0.998855	0.0019091	0.0632115	5.73e-07		12.3386	12.412	12.2773	12.2782	12.1145		protein_coding
ENSMUSG00000054381	Zfp747	zinc finger protein 747 [Source:MGI Symbol;Acc:MGI:2443581]	-1.05058	-1.14128	-1.29089	1.41344		0.360035	0.0170636	2.35e-05	8.73e-09		0.998855	0.228602	0.00247469	5.74e-07		8.3926	8.3192	8.5804	8.452	8.82962		protein_coding
ENSMUSG00000038069	Cdkn2aip	CDKN2A interacting protein [Source:MGI Symbol;Acc:MGI:1918175]	-1.15857	-1.07238	-1.09795	1.26431		0.000681583	0.0630941	0.0301877	8.88e-09		0.0690573	0.470621	0.326287	5.83e-07		9.64428	9.43281	9.621	9.63725	9.78065		protein_coding
ENSMUSG00000079669	Gm17396	predicted gene, 17396 [Source:MGI Symbol;Acc:MGI:4937030]	1.06223	1.32137	1.20271	-1.33257		0.215984	1.1e-06	0.000474759	8.95e-09		0.989716	0.00016206	0.0227237	5.86e-07		7.89375	7.97704	7.91569	7.83105	7.56826		lncRNA
ENSMUSG00000018474	Chd3	chromodomain helicase DNA binding protein 3 [Source:MGI Symbol;Acc:MGI:1344395]	-1.0527	-1.12976	-1.20258	1.31727		0.380989	0.00130027	1.17e-05	9.02e-09		0.998855	0.0420124	0.00147862	5.9e-07		14.2722	14.1981	14.3713	14.331	14.6047		protein_coding
ENSMUSG00000042185	Nfrkb	nuclear factor related to kappa B binding protein [Source:MGI Symbol;Acc:MGI:2442410]	-1.07466	-1.08181	-1.14052	1.31965		0.172762	0.097975	0.00334581	9.22e-09		0.946152	0.57856	0.0881398	6.01e-07		10.433	10.3283	10.567	10.5404	10.7386		protein_coding
ENSMUSG00000025077	Dclre1a	DNA cross-link repair 1A [Source:MGI Symbol;Acc:MGI:1930042]	-1.03401	-1.0831	-1.08667	1.28591		0.469115	0.0750609	0.060328	9.3e-09		0.998855	0.51274	0.465888	6.05e-07		8.15212	8.1038	8.30209	8.34648	8.47484		protein_coding
ENSMUSG00000105686	Gm35394	predicted gene, 35394 [Source:MGI Symbol;Acc:MGI:5594553]	-1.16969	1.4743	1.26366	-1.48888		0.0225386	2.88e-08	0.000550684	9.46e-09		0.464231	7.06e-06	0.0252475	6.14e-07		7.17984	6.95331	6.88868	6.72041	6.38598		lncRNA
ENSMUSG00000024539	Ptpn2	protein tyrosine phosphatase, non-receptor type 2 [Source:MGI Symbol;Acc:MGI:97806]	1.13814	-1.03857	1.17705	-1.32407		0.00375117	0.43498	0.00136871	9.97e-09		0.175632	0.987975	0.0476864	6.46e-07		9.41151	9.59963	9.09166	9.43059	9.20132		protein_coding
ENSMUSG00000111348	Gm19531	predicted gene, 19531 [Source:MGI Symbol;Acc:MGI:5011716]	-1.00085	1.16455	1.03496	-1.46929		0.989336	0.0417489	0.552337	1e-08		0.998855	0.378648	0.998197	6.49e-07		8.30575	8.30362	7.9237	7.80123	7.75928		lncRNA
ENSMUSG00000032259	Drd2	dopamine receptor D2 [Source:MGI Symbol;Acc:MGI:94924]	-1.11144	1.40743	1.347	-1.36789		0.121378	2.01e-09	1.49e-07	1.62e-06		0.86167	6.79e-07	4.09e-05	5.31e-05		13.585	13.4325	13.4258	13.4122	12.9898		protein_coding
ENSMUSG00000020898	Ctc1	CTS telomere maintenance complex component 1 [Source:MGI Symbol;Acc:MGI:1916214]	-1.00911	-1.0571	-1.08431	1.23286		0.819819	0.0959989	0.0155766	1.12e-08		0.998855	0.574674	0.230554	7.21e-07		10.6159	10.6016	10.7763	10.7895	10.9135		protein_coding
ENSMUSG00000076617	Ighm	immunoglobulin heavy constant mu [Source:MGI Symbol;Acc:MGI:96448]	-1.01383	1.27239	1.17667	-1.33845		0.812916	8.41e-06	0.00051441	1.12e-08		0.998855	0.000846555	0.0239797	7.21e-07		9.95375	9.93475	9.81402	9.74975	9.52296		IG_C_gene
ENSMUSG00000001946	Esam	endothelial cell-specific adhesion molecule [Source:MGI Symbol;Acc:MGI:1916774]	1.11717	1.09148	1.12833	-1.25668		0.0117786	0.0563055	0.000661403	1.14e-08		0.338388	0.44211	0.028721	7.3e-07		10.3116	10.4711	10.2207	10.3173	10.1511		protein_coding
ENSMUSG00000048728	Zfp454	zinc finger protein 454 [Source:MGI Symbol;Acc:MGI:2679253]	-1.22405	-1.19114	-1.19021	1.45411		0.00183174	0.0240253	0.00741169	1.15e-08		0.121391	0.277679	0.147778	7.34e-07		8.03625	7.74514	7.98601	8.03451	8.29617		protein_coding
ENSMUSG00000059213	Ddn	dendrin [Source:MGI Symbol;Acc:MGI:108101]	-1.08694	1.34364	1.14674	-1.28668		0.191664	2.23e-09	0.00322732	4.14e-05		0.969927	7.39e-07	0.0865902	0.000811161		16.1883	16.0681	16.0824	15.9035	15.7135		protein_coding
ENSMUSG00000001891	Ugp2	UDP-glucose pyrophosphorylase 2 [Source:MGI Symbol;Acc:MGI:2183447]	-1.03647	1.11965	1.14491	-1.29314		0.629411	0.00124154	0.000301934	1.16e-08		0.998855	0.0409107	0.0164838	7.41e-07		12.1862	12.1347	11.8786	11.9603	11.7725		protein_coding
ENSMUSG00000026864	Hspa5	heat shock protein 5 [Source:MGI Symbol;Acc:MGI:95835]	1.13174	-1.06688	1.05524	-1.31934		0.0361959	0.179302	0.245958	1.2e-08		0.565563	0.755399	0.839487	7.6e-07		13.8167	13.9954	13.454	13.6745	13.6046		protein_coding
ENSMUSG00000038236	Hoxa7	homeobox A7 [Source:MGI Symbol;Acc:MGI:96179]	-1.87023	-2.54032	-2.94698	6.28672		0.0895629	0.000329565	6.11e-05	1.2e-08		0.779393	0.0152309	0.00511282	7.62e-07		1.8353	0.952168	2.1678	1.98713	3.56371		protein_coding
ENSMUSG00000045733	Sprn	shadow of prion protein [Source:MGI Symbol;Acc:MGI:3582583]	1.0435	-1.08346	-1.13559	1.23104		0.162044	0.062738	0.000401893	1.24e-08		0.930535	0.469638	0.0200808	7.84e-07		11.254	11.3147	11.4505	11.4328	11.6237		protein_coding
ENSMUSG00000032267	Usp28	ubiquitin specific peptidase 28 [Source:MGI Symbol;Acc:MGI:2442293]	1.05898	1.14002	1.27516	-1.44581		0.268418	0.0452057	8.43e-05	1.28e-08		0.998855	0.395061	0.00653163	8.1e-07		10.8304	10.9132	10.5225	10.7338	10.39		protein_coding
ENSMUSG00000066456	Hmgn3	high mobility group nucleosomal binding domain 3 [Source:MGI Symbol;Acc:MGI:2138069]	-1.04593	-1.17381	-1.1057	1.20418		0.286901	9.07e-06	0.00701936	1.29e-08		0.998855	0.000899486	0.142596	8.13e-07		10.7628	10.6984	10.6881	10.8231	10.9764		protein_coding
ENSMUSG00000001507	Itga3	integrin alpha 3 [Source:MGI Symbol;Acc:MGI:96602]	-1.00151	-1.09098	-1.08266	1.2589		0.9736	0.0615148	0.0913656	1.32e-08		0.998855	0.46581	0.565038	8.33e-07		9.42033	9.41642	9.57475	9.6358	9.75715		protein_coding
ENSMUSG00000036295	Lrrn3	leucine rich repeat protein 3, neuronal [Source:MGI Symbol;Acc:MGI:106036]	1.02959	-1.36476	-1.10416	1.31574		0.50402	2.6e-09	0.0901587	2.8e-08		0.998855	8.37e-07	0.561632	1.59e-06		11.163	11.2056	11.1045	11.4599	11.6103		protein_coding
ENSMUSG00000023068	Nus1	NUS1 dehydrodolichyl diphosphate synthase subunit [Source:MGI Symbol;Acc:MGI:1196365]	1.11117	1.06096	1.12585	-1.22421		0.00746829	0.117243	0.000670482	1.4e-08		0.26393	0.628131	0.0289166	8.76e-07		12.3623	12.5145	12.2596	12.395	12.2316		protein_coding
ENSMUSG00000026830	Ermn	ermin, ERM-like protein [Source:MGI Symbol;Acc:MGI:1925017]	1.07589	1.14967	1.17659	-1.35639		0.226581	0.0155207	0.000646596	1.4e-08		0.998855	0.214714	0.028285	8.79e-07		12.881	12.9866	12.6997	12.7828	12.5556		protein_coding
ENSMUSG00000050382	Kif7	kinesin family member 7 [Source:MGI Symbol;Acc:MGI:1098239]	-1.08874	-1.1753	-1.27889	1.48368		0.211444	0.0261335	0.00163078	1.41e-08		0.985293	0.289959	0.0539447	8.79e-07		6.93781	6.81422	7.10263	7.03098	7.39281		protein_coding
ENSMUSG00000032418	Me1	malic enzyme 1, NADP(+)-dependent, cytosolic [Source:MGI Symbol;Acc:MGI:97043]	1.04199	1.11422	1.09247	-1.25733		0.441581	0.000753448	0.000662752	1.43e-08		0.998855	0.02805	0.0287282	8.94e-07		10.9553	11.0151	10.7919	10.8137	10.6931		protein_coding
ENSMUSG00000029314	Gpat3	glycerol-3-phosphate acyltransferase 3 [Source:MGI Symbol;Acc:MGI:3603816]	-1.17429	-1.01631	-1.05234	1.21315		0.000477385	0.694508	0.17995	1.46e-08		0.0536435	0.987975	0.747965	9.1e-07		9.25158	9.01972	9.2291	9.22685	9.30854		protein_coding
ENSMUSG00000040820	Hlcs	holocarboxylase synthetase (biotin- [propriony-Coenzyme A-carboxylase (ATP-hydrolysing)] ligase) [Source:MGI Symbol;Acc:MGI:894646]	-1.1337	-1.05534	-1.09551	1.27289		0.0103615	0.133879	0.0477093	1.48e-08		0.315983	0.668534	0.416966	9.23e-07		9.9918	9.80939	10.0323	10.0288	10.168		protein_coding
ENSMUSG00000042631	Xkr7	X-linked Kx blood group related 7 [Source:MGI Symbol;Acc:MGI:3526711]	-1.44125	-1.26274	-1.22634	1.87453		0.000732025	0.0260773	0.0465606	1.49e-08		0.0710908	0.289864	0.411017	9.24e-07		5.84987	5.31791	5.83967	5.93262	6.2375		protein_coding
ENSMUSG00000028106	Rprd2	regulation of nuclear pre-mRNA domain containing 2 [Source:MGI Symbol;Acc:MGI:1922387]	-1.02666	-1.16358	-1.107	1.2665		0.639557	0.000822527	0.0447455	1.49e-08		0.998855	0.0300541	0.402374	9.26e-07		11.0155	10.9773	11.0513	11.1731	11.3276		protein_coding
ENSMUSG00000056856	Jakmip3	janus kinase and microtubule interacting protein 3 [Source:MGI Symbol;Acc:MGI:1921254]	-1.13483	-1.02967	-1.04649	1.26207		0.00379404	0.44071	0.271479	1.5e-08		0.176147	0.987975	0.869045	9.29e-07		10.5848	10.4018	10.6471	10.6734	10.7469		protein_coding
ENSMUSG00000009687	Fxyd5	FXYD domain-containing ion transport regulator 5 [Source:MGI Symbol;Acc:MGI:1201785]	1.10364	1.08292	1.17082	-1.33256		0.0655581	0.160389	0.00588174	1.53e-08		0.70618	0.722313	0.126982	9.42e-07		8.65662	8.80024	8.4539	8.61609	8.39462		protein_coding
ENSMUSG00000038618	Rassf7	Ras association (RalGDS/AF-6) domain family (N-terminal) member 7 [Source:MGI Symbol;Acc:MGI:1914235]	-1.21902	-1.17875	-1.23735	1.62758		0.0480651	0.0265371	0.0012961	1.54e-08		0.625024	0.292235	0.0457068	9.48e-07		6.99366	6.70459	7.12611	7.10195	7.41978		protein_coding
ENSMUSG00000026429	Ube2t	ubiquitin-conjugating enzyme E2T [Source:MGI Symbol;Acc:MGI:1914446]	-1.05152	-1.56157	-1.438	1.72359		0.712197	1.71e-07	0.000299092	1.61e-08		0.998855	3.32e-05	0.0163842	9.93e-07		5.57422	5.50512	5.59764	5.76313	6.29893		protein_coding
ENSMUSG00000021451	Sema4d	sema domain, immunoglobulin domain (Ig), transmembrane domain (TM) and short cytoplasmic domain, (semaphorin) 4D [Source:MGI Symbol;Acc:MGI:109244]	-1.03892	1.00073	-1.06131	1.25289		0.294842	0.984884	0.181251	1.63e-08		0.998855	0.994441	0.749615	9.96e-07		11.5964	11.5408	11.8192	11.782	11.8753		protein_coding
ENSMUSG00000117011	E130008D07Rik	RIKEN cDNA E130008D07 gene [Source:MGI Symbol;Acc:MGI:3584523]	1.03976	-1.02828	-1.02698	1.28178		0.366819	0.600758	0.604947	1.63e-08		0.998855	0.987975	0.998197	9.96e-07		8.5201	8.57525	8.84586	8.89821	8.94505		lncRNA
ENSMUSG00000010064	Slc38a3	solute carrier family 38, member 3 [Source:MGI Symbol;Acc:MGI:1923507]	1.13986	1.15329	1.11815	-1.30976		0.0185312	0.00432456	0.00207205	1.72e-08		0.420458	0.0950155	0.0636822	1.05e-06		11.663	11.8518	11.6201	11.6253	11.4715		protein_coding
ENSMUSG00000026628	Atf3	activating transcription factor 3 [Source:MGI Symbol;Acc:MGI:109384]	-1.60499	-1.46639	-1.53616	1.91177		0.019703	0.000157179	0.00128812	1.72e-08		0.436006	0.00879038	0.0455511	1.05e-06		6.84173	6.16103	6.4975	6.47834	7.1067		protein_coding
ENSMUSG00000026659	Dusp12	dual specificity phosphatase 12 [Source:MGI Symbol;Acc:MGI:1890614]	1.05082	1.07537	1.09903	-1.30004		0.302575	0.142295	0.0609934	1.74e-08		0.998855	0.686581	0.468162	1.06e-06		9.58543	9.65852	9.33625	9.41642	9.28723		protein_coding
ENSMUSG00000024201	Kdm4b	lysine (K)-specific demethylase 4B [Source:MGI Symbol;Acc:MGI:2442355]	1.03221	1.16663	1.23155	-1.37256		0.594733	0.00205969	1.18e-06	1.74e-08		0.998855	0.0578473	0.000232226	1.06e-06		12.3668	12.4124	12.1301	12.2578	11.9648		protein_coding
ENSMUSG00000042548	Asxl1	additional sex combs like 1 [Source:MGI Symbol;Acc:MGI:2684063]	-1.05024	-1.05	-1.10227	1.28667		0.313371	0.352661	0.0296309	1.75e-08		0.998855	0.95877	0.323765	1.06e-06		10.933	10.8616	11.1068	11.0865	11.235		protein_coding
ENSMUSG00000022769	Sdf2l1	stromal cell-derived factor 2-like 1 [Source:MGI Symbol;Acc:MGI:2149842]	1.08942	1.0089	1.06176	-1.42459		0.13473	0.917491	0.437952	1.78e-08		0.887581	0.987975	0.998197	1.08e-06		9.01344	9.13982	8.59384	8.71634	8.63721		protein_coding
ENSMUSG00000028115	Bnipl	BCL2/adenovirus E1B 19kD interacting protein like [Source:MGI Symbol;Acc:MGI:2384749]	-1.04063	1.68847	1.22277	-1.90332		0.701026	0.000356329	0.101011	1.79e-08		0.998855	0.0161558	0.589824	1.08e-06		5.43427	5.38036	5.16599	4.74516	4.45931		protein_coding
ENSMUSG00000097794	Gm2990	predicted gene 2990 [Source:MGI Symbol;Acc:MGI:3781168]	-1.13035	1.5257	1.33334	-1.67229		0.136984	0.000520344	0.0020512	1.87e-08		0.891066	0.0212877	0.0632161	1.13e-06		6.62769	6.45245	6.27735	6.12793	5.72246		lncRNA
ENSMUSG00000021278	Amn	amnionless [Source:MGI Symbol;Acc:MGI:1934943]	-1.23666	-1.53346	-1.89153	2.20601		0.0790143	0.000217414	4.44e-06	1.88e-08		0.747927	0.01119	0.00065036	1.13e-06		6.1692	5.86039	6.33674	6.08356	7.01318		protein_coding
ENSMUSG00000032921	Odf4	outer dense fiber of sperm tails 4 [Source:MGI Symbol;Acc:MGI:2182079]	-1.04657	2.88137	2.23958	-2.68083		0.773951	4.43e-09	3.8e-06	1.92e-08		0.998855	1.33e-06	0.000580376	1.15e-06		4.91872	4.8642	4.9198	4.59982	3.43918		protein_coding
ENSMUSG00000033458	Fan1	FANCD2/FANCI-associated nuclease 1 [Source:MGI Symbol;Acc:MGI:3045266]	-1.10571	1.00176	-1.05799	1.25812		0.0641502	0.966326	0.174096	1.92e-08		0.701411	0.987975	0.740452	1.15e-06		9.00256	8.85624	9.14219	9.10842	9.19863		protein_coding
ENSMUSG00000045193	Cirbp	cold inducible RNA binding protein [Source:MGI Symbol;Acc:MGI:893588]	1.0254	-1.2099	-1.27563	1.48077		0.782241	0.00063499	3.64e-06	1.92e-08		0.998855	0.0248302	0.000562606	1.15e-06		12.146	12.182	12.4252	12.3984	12.7575		protein_coding
ENSMUSG00000042078	Svop	SV2 related protein [Source:MGI Symbol;Acc:MGI:1915916]	-1.05814	-1.08777	-1.11498	1.25947		0.118539	0.0204922	0.00700281	1.94e-08		0.854204	0.253211	0.14238	1.16e-06		12.9481	12.8664	13.0296	13.0437	13.2084		protein_coding
ENSMUSG00000033966	Cdkl4	cyclin-dependent kinase-like 4 [Source:MGI Symbol;Acc:MGI:3587025]	-1.03249	-1.09603	-1.08939	1.29576		0.570948	0.0890171	0.116202	1.96e-08		0.998855	0.555214	0.627096	1.17e-06		9.26634	9.21984	9.41321	9.47208	9.60424		protein_coding
ENSMUSG00000027716	Trpc3	transient receptor potential cation channel, subfamily C, member 3 [Source:MGI Symbol;Acc:MGI:109526]	1.03344	1.23128	1.21422	-1.24174		0.428091	5.23e-06	1.24e-06	1.97e-08		0.998855	0.00058821	0.000240753	1.17e-06		10.8315	10.8789	10.8186	10.8481	10.5755		protein_coding
ENSMUSG00000034111	Tmed8	transmembrane p24 trafficking protein 8 [Source:MGI Symbol;Acc:MGI:1923480]	-1.06922	-1.10583	-1.05867	1.25223		0.194716	0.00803354	0.144712	1.98e-08		0.973056	0.14403	0.686895	1.17e-06		10.9695	10.8727	11.0034	11.1164	11.2064		protein_coding
ENSMUSG00000028441	1110017D15Rik	RIKEN cDNA 1110017D15 gene [Source:MGI Symbol;Acc:MGI:1920971]	1.01483	-1.53734	-1.51059	1.5553		0.869632	1.8e-07	6.98e-07	1.98e-08		0.998855	3.48e-05	0.000153239	1.17e-06		6.66003	6.68418	6.65573	6.72869	7.33247		protein_coding
ENSMUSG00000032680	6820408C15Rik	RIKEN cDNA 6820408C15 gene [Source:MGI Symbol;Acc:MGI:3045333]	-1.08111	-1.30989	-1.27375	1.38542		0.211528	7.14e-07	7.23e-05	1.99e-08		0.985293	0.000112243	0.00588263	1.17e-06		7.27472	7.15704	7.19578	7.28787	7.64359		protein_coding
ENSMUSG00000034898	Filip1	filamin A interacting protein 1 [Source:MGI Symbol;Acc:MGI:1917848]	-1.1324	-1.07064	-1.06254	1.33088		0.0469076	0.0886671	0.222991	2.02e-08		0.620065	0.554115	0.809526	1.19e-06		10.6897	10.5095	10.7758	10.8368	10.9317		protein_coding
ENSMUSG00000051444	Bbs12	Bardet-Biedl syndrome 12 (human) [Source:MGI Symbol;Acc:MGI:2686651]	1.26604	1.18086	1.24089	-1.61771		0.0259791	0.101292	0.0447497	2.06e-08		0.493514	0.588115	0.402374	1.21e-06		7.31559	7.65965	7.15218	7.27388	6.96984		protein_coding
ENSMUSG00000028630	Dyrk2	dual-specificity tyrosine-(Y)-phosphorylation regulated kinase 2 [Source:MGI Symbol;Acc:MGI:1330301]	-1.1438	-1.13686	-1.15323	1.33381		0.0205912	0.00774058	0.00250405	2.09e-08		0.44642	0.141338	0.0726762	1.23e-06		9.41135	9.21816	9.39836	9.42933	9.64318		protein_coding
ENSMUSG00000032349	Elovl5	ELOVL family member 5, elongation of long chain fatty acids (yeast) [Source:MGI Symbol;Acc:MGI:1916051]	1.1147	1.08458	1.12453	-1.27538		0.0116357	0.0264504	0.00116985	2.1e-08		0.336572	0.291955	0.0428138	1.23e-06		12.2042	12.3611	12.0789	12.1809	12.019		protein_coding
ENSMUSG00000037211	Spry1	sprouty RTK signaling antagonist 1 [Source:MGI Symbol;Acc:MGI:1345139]	-1.15898	1.00454	-1.16603	1.3782		0.00164378	0.933107	0.00797438	2.15e-08		0.114474	0.987975	0.154482	1.25e-06		8.84056	8.6231	9.04604	8.86759	9.09805		protein_coding
ENSMUSG00000068735	Trp53i11	transformation related protein 53 inducible protein 11 [Source:MGI Symbol;Acc:MGI:2670995]	1.02643	-1.14367	-1.28715	1.27711		0.650655	0.0246331	2.96e-09	6.35e-05		0.998855	0.281599	1.27e-06	0.00114764		10.4219	10.4596	10.5703	10.4495	10.822		protein_coding
ENSMUSG00000049106	Dcaf5	DDB1 and CUL4 associated factor 5 [Source:MGI Symbol;Acc:MGI:2444785]	-1.07174	-1.07694	-1.06666	1.24538		0.12959	0.0351384	0.0956072	2.19e-08		0.877753	0.345973	0.57684	1.27e-06		11.8203	11.7202	11.8816	11.9454	12.0462		protein_coding
ENSMUSG00000029726	Mepce	methylphosphate capping enzyme [Source:MGI Symbol;Acc:MGI:106477]	-1.10282	-1.01104	-1.10819	1.23877		0.0312943	0.822251	0.00420126	2.28e-08		0.535005	0.987975	0.102426	1.32e-06		11.2831	11.1413	11.387	11.3041	11.4602		protein_coding
ENSMUSG00000006930	Hap1	huntingtin-associated protein 1 [Source:MGI Symbol;Acc:MGI:1261831]	-1.01949	-1.18112	-1.43016	1.36613		0.778257	0.0165219	3.13e-09	5.16e-06		0.998855	0.22376	1.32e-06	0.000142152		12.3812	12.3532	12.5149	12.2885	12.8124		protein_coding
ENSMUSG00000043885	Slc36a4	solute carrier family 36 (proton/amino acid symporter), member 4 [Source:MGI Symbol;Acc:MGI:2442595]	-1.01838	-1.10394	-1.08881	1.21419		0.643677	0.00956252	0.00550512	2.29e-08		0.998855	0.160958	0.121605	1.33e-06		11.5491	11.5229	11.6116	11.6814	11.8119		protein_coding
ENSMUSG00000036737	Oxsr1	oxidative-stress responsive 1 [Source:MGI Symbol;Acc:MGI:1917378]	1.18133	1.06377	1.14279	-1.28955		3.65e-05	0.0786474	0.00017621	2.33e-08		0.00991419	0.524664	0.0112026	1.35e-06		11.8367	12.0773	11.7514	11.9044	11.719		protein_coding
ENSMUSG00000039057	Myo16	myosin XVI [Source:MGI Symbol;Acc:MGI:2685951]	-1.1535	-1.04468	-1.08568	1.28636		0.00821691	0.337063	0.0933819	2.45e-08		0.27625	0.946738	0.569906	1.41e-06		9.91085	9.70389	9.95579	9.95085	10.0762		protein_coding
ENSMUSG00000030854	Ptpn5	protein tyrosine phosphatase, non-receptor type 5 [Source:MGI Symbol;Acc:MGI:97807]	-1.06438	1.18972	1.18392	-1.2656		0.212996	3.94e-07	3e-08	2.48e-08		0.985569	6.73e-05	1.04e-05	1.43e-06		15.3895	15.2995	15.1622	15.2048	14.9688		protein_coding
ENSMUSG00000022324	Matn2	matrilin 2 [Source:MGI Symbol;Acc:MGI:109613]	1.03549	-1.20266	-1.30699	1.42011		0.600397	0.00970698	5.55e-06	2.49e-08		0.998855	0.161973	0.000777971	1.43e-06		8.95377	9.00412	9.19478	9.12481	9.52009		protein_coding
ENSMUSG00000055805	Fmnl1	formin-like 1 [Source:MGI Symbol;Acc:MGI:1888994]	-1.00744	1.12637	1.25686	-1.41956		0.913839	0.0360445	2.29e-05	2.49e-08		0.998855	0.350102	0.00242612	1.43e-06		11.6901	11.6793	11.2979	11.5056	11.1829		protein_coding
ENSMUSG00000030247	Kcnj8	potassium inwardly-rectifying channel, subfamily J, member 8 [Source:MGI Symbol;Acc:MGI:1100508]	1.14305	1.00841	1.21251	-1.38835		0.00694514	0.887233	0.00137137	2.64e-08		0.252842	0.987975	0.0477291	1.51e-06		8.64333	8.83653	8.32958	8.64315	8.37148		protein_coding
ENSMUSG00000032352	Lrrc1	leucine rich repeat containing 1 [Source:MGI Symbol;Acc:MGI:2442313]	1.18318	1.09352	1.2629	-1.32309		3.26e-05	0.0381569	2.89e-06	2.68e-08		0.00912588	0.360137	0.000468294	1.54e-06		10.0257	10.2677	9.94555	10.2026	9.87222		protein_coding
ENSMUSG00000003814	Calr	calreticulin [Source:MGI Symbol;Acc:MGI:88252]	1.05434	1.04274	1.06492	-1.22445		0.27789	0.225952	0.0999739	2.72e-08		0.998855	0.83161	0.587238	1.56e-06		13.9415	14.018	13.7379	13.8178	13.7347		protein_coding
ENSMUSG00000035109	Shc4	SHC (Src homology 2 domain containing) family, member 4 [Source:MGI Symbol;Acc:MGI:2655364]	1.06963	1.16195	1.17804	-1.23994		0.117425	0.00198878	1.26e-05	2.79e-08		0.851894	0.056356	0.00156303	1.59e-06		8.48298	8.5813	8.43558	8.50654	8.27809		protein_coding
ENSMUSG00000040723	Rcsd1	RCSD domain containing 1 [Source:MGI Symbol;Acc:MGI:2676394]	1.09782	1.01357	1.08585	-1.29918		0.0313605	0.804425	0.0727376	2.84e-08		0.535146	0.987975	0.510194	1.62e-06		9.03129	9.16369	8.75945	8.90688	8.79617		protein_coding
ENSMUSG00000026999	Nup35	nucleoporin 35 [Source:MGI Symbol;Acc:MGI:1916732]	-1.04353	1.08224	1.1909	-1.41362		0.501375	0.304541	0.00486719	2.91e-08		0.998855	0.918117	0.113603	1.65e-06		10.6812	10.6204	10.1868	10.3744	10.1291		protein_coding
ENSMUSG00000053684	BC048403	cDNA sequence BC048403 [Source:MGI Symbol;Acc:MGI:2670984]	-1.09677	1.04206	-1.01823	1.20379		0.030081	0.28911	0.566272	2.92e-08		0.523991	0.905973	0.998197	1.65e-06		9.1829	9.04818	9.32698	9.29204	9.32585		protein_coding
ENSMUSG00000037966	Ninj1	ninjurin 1 [Source:MGI Symbol;Acc:MGI:1196617]	-1.05433	-1.20342	-1.22717	1.35569		0.254743	0.000880432	0.000264167	3e-08		0.998855	0.0315505	0.0149442	1.7e-06		9.66128	9.58416	9.70917	9.72966	10.0336		protein_coding
ENSMUSG00000035355	Kcnh4	potassium voltage-gated channel, subfamily H (eag-related), member 4 [Source:MGI Symbol;Acc:MGI:2156184]	-1.06298	1.40014	1.30301	-1.44161		0.488028	5.88e-09	6.16e-08	5.22e-07		0.998855	1.74e-06	2.02e-05	1.99e-05		10.9687	10.8802	10.7907	10.7365	10.362		protein_coding
ENSMUSG00000063087	Gm10125	predicted gene 10125 [Source:MGI Symbol;Acc:MGI:3642044]	1.00227	1.196	1.11782	-1.24931		0.963789	8.26e-05	0.0152484	3.15e-08		0.998855	0.00542795	0.227614	1.78e-06		8.87409	8.87745	8.76818	8.71895	8.56633		lncRNA
ENSMUSG00000032245	Cln6	ceroid-lipofuscinosis, neuronal 6 [Source:MGI Symbol;Acc:MGI:2159324]	-1.05833	1.02872	-1.10785	1.39194		0.411318	0.607278	0.0588906	3.19e-08		0.998855	0.987975	0.459887	1.79e-06		8.52081	8.43572	8.90742	8.76876	8.92476		protein_coding
ENSMUSG00000036856	Wnt4	wingless-type MMTV integration site family, member 4 [Source:MGI Symbol;Acc:MGI:98957]	1.02059	1.47002	1.03536	-1.80801		0.841292	9.27e-06	0.715762	3.19e-08		0.998855	0.000911139	0.998197	1.79e-06		7.32957	7.36068	7.01119	6.55835	6.52062		protein_coding
ENSMUSG00000043398	Gpr135	G protein-coupled receptor 135 [Source:MGI Symbol;Acc:MGI:2676315]	-1.0305	-1.11029	-1.19124	1.29624		0.50245	0.0266089	7.74e-05	3.2e-08		0.998855	0.292449	0.00617977	1.8e-06		8.6422	8.59849	8.77062	8.72085	8.98225		protein_coding
ENSMUSG00000027827	Kcnab1	potassium voltage-gated channel, shaker-related subfamily, beta member 1 [Source:MGI Symbol;Acc:MGI:109155]	-1.03925	1.22051	1.21873	-1.24601		0.421103	6.36e-09	7.39e-07	1.92e-07		0.998855	1.87e-06	0.000160207	8.51e-06		14.4346	14.379	14.3012	14.3487	14.0709		protein_coding
ENSMUSG00000048546	Tob2	transducer of ERBB2, 2 [Source:MGI Symbol;Acc:MGI:1888525]	-1.10683	-1.05213	-1.16877	1.41869		0.111259	0.439486	0.0175414	3.39e-08		0.834019	0.987975	0.246676	1.9e-06		10.8435	10.6965	11.0797	10.9776	11.2105		protein_coding
ENSMUSG00000038797	Zscan2	zinc finger and SCAN domain containing 2 [Source:MGI Symbol;Acc:MGI:99176]	-1.09861	-1.01671	-1.15395	1.30618		0.0393195	0.743018	0.00797938	3.43e-08		0.582306	0.987975	0.154482	1.92e-06		8.63205	8.49356	8.81015	8.6764	8.89217		protein_coding
ENSMUSG00000024780	Cdc37l1	cell division cycle 37-like 1 [Source:MGI Symbol;Acc:MGI:1914322]	1.15474	-1.03693	1.08197	-1.22333		0.00104172	0.349469	0.00919614	3.52e-08		0.0869821	0.957123	0.168572	1.97e-06		12.5908	12.7986	12.407	12.6226	12.5165		protein_coding
ENSMUSG00000030340	Scnn1a	sodium channel, nonvoltage-gated 1 alpha [Source:MGI Symbol;Acc:MGI:101782]	1.14011	-1.54172	-1.29485	1.46448		0.102809	5.97e-08	0.00201863	3.53e-08		0.816931	1.33e-05	0.0625083	1.97e-06		6.84606	7.0282	6.91227	7.21411	7.59371		protein_coding
ENSMUSG00000025140	Pycr1	pyrroline-5-carboxylate reductase 1 [Source:MGI Symbol;Acc:MGI:2384795]	1.11129	1.28101	1.19018	-1.39446		0.0916429	0.000239927	0.00247714	3.61e-08		0.78657	0.0119628	0.0721461	2.01e-06		7.38342	7.53215	7.36446	7.30797	7.06015		protein_coding
ENSMUSG00000111990	Gm47033	predicted gene, 47033 [Source:MGI Symbol;Acc:MGI:6095730]	-1.24951	-1.17183	-1.35643	2.75974		0.331156	0.410325	0.0688039	3.63e-08		0.998855	0.987975	0.496534	2.01e-06		3.29925	2.99612	4.16054	4.01645	4.45685		lncRNA
ENSMUSG00000021123	Rdh12	retinol dehydrogenase 12 [Source:MGI Symbol;Acc:MGI:1925224]	-1.08595	-1.18113	-1.10649	1.3879		0.172665	0.0047605	0.0796702	3.72e-08		0.946063	0.101149	0.531087	2.06e-06		7.22247	7.10578	7.29043	7.43229	7.58591		protein_coding
ENSMUSG00000015484	Fam163a	family with sequence similarity 163, member A [Source:MGI Symbol;Acc:MGI:3618859]	1.20833	1.21006	1.19974	-1.50628		0.00755145	0.00394202	0.0145112	3.78e-08		0.265454	0.0891238	0.22197	2.09e-06		8.66469	8.93892	8.57428	8.61173	8.35411		protein_coding
ENSMUSG00000030528	Blm	Bloom syndrome, RecQ like helicase [Source:MGI Symbol;Acc:MGI:1328362]	-1.13028	-1.18228	-1.14392	1.46527		0.115615	0.0106782	0.0974188	3.89e-08		0.846033	0.171665	0.580116	2.15e-06		7.51952	7.34213	7.60027	7.69919	7.90272		protein_coding
ENSMUSG00000045094	Arhgef37	Rho guanine nucleotide exchange factor (GEF) 37 [Source:MGI Symbol;Acc:MGI:3045339]	1.1109	-1.21042	-1.09437	1.45682		0.37027	0.00822677	0.245731	4.17e-08		0.998855	0.146076	0.839314	2.29e-06		6.87565	7.02438	7.24506	7.44116	7.57742		protein_coding
ENSMUSG00000029168	Dpysl5	dihydropyrimidinase-like 5 [Source:MGI Symbol;Acc:MGI:1929772]	-1.01006	-1.04263	1.03002	1.33592		0.842527	0.427342	0.582415	4.24e-08		0.998855	0.987975	0.998197	2.33e-06		10.4972	10.4821	10.7918	10.9448	10.9091		protein_coding
ENSMUSG00000109224	Tmem147os	transmembrane protein 147, opposite strand [Source:MGI Symbol;Acc:MGI:3642392]	-1.08706	-1.1069	-1.16792	1.44437		0.349389	0.0988504	0.01541	4.25e-08		0.998855	0.580863	0.228973	2.33e-06		7.4802	7.35649	7.69526	7.66691	7.903		lncRNA
ENSMUSG00000068696	Gpr88	G-protein coupled receptor 88 [Source:MGI Symbol;Acc:MGI:1927653]	-1.09541	1.24803	1.24774	-1.22442		0.0639041	8.16e-09	6.74e-08	1.79e-05		0.700746	2.34e-06	2.15e-05	0.000403394		15.5275	15.396	15.3756	15.4249	15.1131		protein_coding
ENSMUSG00000002059	Rab34	RAB34, member RAS oncogene family [Source:MGI Symbol;Acc:MGI:104606]	-1.04445	-1.11773	-1.15814	1.32701		0.447754	0.0262216	0.00771558	4.49e-08		0.998855	0.29044	0.151662	2.45e-06		9.73435	9.67041	9.87083	9.86844	10.0888		protein_coding
ENSMUSG00000038005	Hpf1	histone PARylation factor 1 [Source:MGI Symbol;Acc:MGI:1919862]	1.03297	1.07651	1.10935	-1.21524		0.457747	0.0557986	0.000859251	4.5e-08		0.998855	0.440739	0.0345533	2.45e-06		10.9124	10.9599	10.737	10.8293	10.6877		protein_coding
ENSMUSG00000027962	Vcam1	vascular cell adhesion molecule 1 [Source:MGI Symbol;Acc:MGI:98926]	-1.11313	1.12914	1.15206	-1.22532		0.19015	0.000248508	0.00089661	4.52e-08		0.966998	0.0122991	0.0355394	2.46e-06		10.8879	10.7335	10.5674	10.646	10.4496		protein_coding
ENSMUSG00000031217	Efnb1	ephrin B1 [Source:MGI Symbol;Acc:MGI:102708]	-1.14021	-1.13491	-1.20964	1.43214		0.0206314	0.0362205	0.00153054	4.53e-08		0.446708	0.350678	0.0517578	2.46e-06		8.83469	8.64399	8.93198	8.89038	9.17305		protein_coding
ENSMUSG00000067825	Pex26	peroxisomal biogenesis factor 26 [Source:MGI Symbol;Acc:MGI:1921293]	-1.08305	-1.12738	-1.11258	1.29926		0.119903	0.0186353	0.0210173	4.57e-08		0.85787	0.239927	0.270533	2.48e-06		9.96457	9.84878	10.0058	10.0741	10.2365		protein_coding
ENSMUSG00000097487	Ptges3l	prostaglandin E synthase 3 like [Source:MGI Symbol;Acc:MGI:1916146]	-1.01846	1.05671	1.14205	-1.39959		0.770505	0.451673	0.129235	4.62e-08		0.998855	0.987975	0.655687	2.5e-06		7.29421	7.27087	6.81858	6.97608	6.79178		protein_coding
ENSMUSG00000037224	Zfyve28	zinc finger, FYVE domain containing 28 [Source:MGI Symbol;Acc:MGI:2684992]	1.00918	1.2085	1.22075	-1.20736		0.875075	8.94e-09	1.16e-08	6.32e-05		0.998855	2.54e-06	4.55e-06	0.00114411		11.8468	11.8597	11.8135	11.8777	11.5973		protein_coding
ENSMUSG00000029211	Gabra4	gamma-aminobutyric acid (GABA) A receptor, subunit alpha 4 [Source:MGI Symbol;Acc:MGI:95616]	1.12167	1.03328	1.14377	-1.33882		0.053955	0.463849	0.00117673	4.71e-08		0.653234	0.987975	0.0429243	2.54e-06		13.177	13.3428	12.9208	13.117	12.9308		protein_coding
ENSMUSG00000067872	Ccdc87	coiled-coil domain containing 87 [Source:MGI Symbol;Acc:MGI:3026882]	-1.03668	-1.07303	-1.27933	1.60133		0.675389	0.387956	0.00129693	4.82e-08		0.998855	0.984108	0.0457068	2.6e-06		5.93571	5.89018	6.4103	6.21092	6.5714		protein_coding
ENSMUSG00000032554	Trf	transferrin [Source:MGI Symbol;Acc:MGI:98821]	1.01206	1.29454	1.18826	-1.34874		0.860644	1.59e-05	0.00241344	4.85e-08		0.998855	0.00141817	0.0707193	2.61e-06		14.7656	14.7829	14.6755	14.6015	14.3603		protein_coding
ENSMUSG00000027463	Slc52a3	solute carrier protein family 52, member 3 [Source:MGI Symbol;Acc:MGI:1916948]	1.25745	1.13093	1.10627	-1.55412		0.00422035	0.105778	0.261284	4.88e-08		0.189824	0.602551	0.858868	2.61e-06		6.65157	6.9832	6.47459	6.49136	6.35248		protein_coding
ENSMUSG00000106743	Gm42847	predicted gene 42847 [Source:MGI Symbol;Acc:MGI:5662984]	-1.06732	-1.15473	-1.16565	1.45583		0.363889	0.0442059	0.0323007	5.04e-08		0.998855	0.389882	0.33754	2.69e-06		7.0155	6.91957	7.20652	7.24264	7.4716		TEC
ENSMUSG00000046613	Vwa5b2	von Willebrand factor A domain containing 5B2 [Source:MGI Symbol;Acc:MGI:2681859]	1.05157	-1.24645	-1.28541	1.3721		0.459735	0.00011188	1.71e-05	5.11e-08		0.998855	0.00684061	0.00196914	2.72e-06		9.42881	9.50129	9.59061	9.59625	9.96647		protein_coding
ENSMUSG00000022514	Il1rap	interleukin 1 receptor accessory protein [Source:MGI Symbol;Acc:MGI:104975]	1.16568	-1.00903	1.08383	-1.24682		3.17e-06	0.852151	0.0489398	5.12e-08		0.00210021	0.987975	0.421104	2.72e-06		10.7214	10.9431	10.5628	10.7422	10.6332		protein_coding
ENSMUSG00000031536	Polb	polymerase (DNA directed), beta [Source:MGI Symbol;Acc:MGI:97740]	1.01577	1.07025	1.077	-1.25285		0.761295	0.118689	0.128474	5.17e-08		0.998855	0.631977	0.654169	2.74e-06		10.9071	10.9304	10.6549	10.7133	10.6143		protein_coding
ENSMUSG00000022594	Lynx1	Ly6/neurotoxin 1 [Source:MGI Symbol;Acc:MGI:1345180]	-1.05303	1.28605	1.19198	-1.25225		0.20703	1.32e-08	0.000101092	5.25e-08		0.983165	3.58e-06	0.00751569	2.78e-06		14.1533	14.0787	14.0691	14.0091	13.7633		protein_coding
ENSMUSG00000024544	Ldlrad4	low density lipoprotein receptor class A domain containing 4 [Source:MGI Symbol;Acc:MGI:1277150]	1.1598	1.07726	1.13654	-1.30419		0.00185129	0.0961629	0.0174653	5.28e-08		0.122248	0.574952	0.245805	2.79e-06		10.5199	10.7333	10.4089	10.5362	10.3591		protein_coding
ENSMUSG00000070436	Serpinh1	serine (or cysteine) peptidase inhibitor, clade H, member 1 [Source:MGI Symbol;Acc:MGI:88283]	-1.0577	1.04473	1.01997	-1.29304		0.446037	0.463286	0.731108	5.31e-08		0.998855	0.987975	0.998197	2.8e-06		9.5535	9.47355	9.11845	9.13317	9.11193		protein_coding
ENSMUSG00000032038	St3gal4	ST3 beta-galactoside alpha-2,3-sialyltransferase 4 [Source:MGI Symbol;Acc:MGI:1316743]	1.04583	1.05905	1.04318	-1.29284		0.413869	0.168572	0.207926	5.48e-08		0.998855	0.737745	0.78926	2.89e-06		10.6049	10.6702	10.3343	10.3616	10.3078		protein_coding
ENSMUSG00000018217	Pmp22	peripheral myelin protein 22 [Source:MGI Symbol;Acc:MGI:97631]	-1.02407	1.20563	1.12308	-1.26678		0.619211	0.000132522	0.00543963	5.67e-08		0.998855	0.00781738	0.120717	2.98e-06		11.0112	10.9769	10.8576	10.8047	10.6451		protein_coding
ENSMUSG00000041147	Brca2	breast cancer 2, early onset [Source:MGI Symbol;Acc:MGI:109337]	-1.02026	-1.04942	-1.18796	1.37904		0.807935	0.386054	0.0025942	5.75e-08		0.998855	0.982613	0.0743232	3.01e-06		7.77158	7.74189	8.08418	7.95548	8.21316		protein_coding
ENSMUSG00000038152	5033430I15Rik	RIKEN cDNA 5033430I15 gene [Source:MGI Symbol;Acc:MGI:1923250]	-1.0761	1.43383	1.22331	-1.38257		0.119591	4.75e-08	0.00377146	5.83e-08		0.857571	1.1e-05	0.0954359	3.05e-06		8.19153	8.08344	8.09275	7.91081	7.6303		lncRNA
ENSMUSG00000015468	Notch4	notch 4 [Source:MGI Symbol;Acc:MGI:107471]	1.26504	1.07802	1.20483	-1.45627		0.00109593	0.174764	0.0099193	5.86e-08		0.0895646	0.74824	0.176292	3.06e-06		8.64233	8.97968	8.49882	8.70816	8.44529		protein_coding
ENSMUSG00000061288	Taok3	TAO kinase 3 [Source:MGI Symbol;Acc:MGI:3041177]	-1.00716	-1.05198	-1.10568	1.24256		0.871718	0.182531	0.00500693	5.91e-08		0.998855	0.761348	0.115412	3.08e-06		10.7534	10.7421	10.9342	10.9124	11.0655		protein_coding
ENSMUSG00000027861	Casq2	calsequestrin 2 [Source:MGI Symbol;Acc:MGI:1309469]	-1.017	1.18434	1.26879	-1.32102		0.741274	0.00367481	1.13e-06	5.98e-08		0.998855	0.0852264	0.00022391	3.11e-06		8.94811	8.92525	8.71916	8.86778	8.53069		protein_coding
ENSMUSG00000037466	Tedc1	tubulin epsilon and delta complex 1 [Source:MGI Symbol;Acc:MGI:2144738]	-1.12272	-1.18401	-1.15579	1.53138		0.196398	0.0221422	0.0658634	5.98e-08		0.973711	0.265627	0.484768	3.11e-06		6.34276	6.17593	6.49673	6.58336	6.80297		protein_coding
ENSMUSG00000033904	Ccp110	centriolar coiled coil protein 110 [Source:MGI Symbol;Acc:MGI:2141942]	1.06873	1.10086	1.12503	-1.29119		0.121462	0.0876889	0.00697356	6.12e-08		0.861959	0.55186	0.141925	3.18e-06		11.9388	12.035	11.7565	11.8376	11.6749		protein_coding
ENSMUSG00000019841	Rev3l	REV3 like, DNA directed polymerase zeta catalytic subunit [Source:MGI Symbol;Acc:MGI:1337131]	-1.08388	-1.02138	-1.07943	1.25427		0.0941507	0.738093	0.196668	6.17e-08		0.792535	0.987975	0.772531	3.19e-06		10.5444	10.4281	10.6757	10.646	10.7641		protein_coding
ENSMUSG00000038776	Ephx1	epoxide hydrolase 1, microsomal [Source:MGI Symbol;Acc:MGI:95405]	1.07311	1.09863	1.11775	-1.2265		0.0708286	0.0430444	0.00531745	6.31e-08		0.724148	0.3852	0.119065	3.25e-06		10.8494	10.951	10.7445	10.8184	10.6654		protein_coding
ENSMUSG00000051851	Rtl8c	retrotransposon Gag like 8C [Source:MGI Symbol;Acc:MGI:1920115]	-1.04905	-1.05873	-1.08034	1.2408		0.235359	0.177507	0.0205104	6.41e-08		0.998855	0.752032	0.267028	3.31e-06		11.2662	11.1965	11.3782	11.3987	11.5174		protein_coding
ENSMUSG00000039671	Zmynd8	zinc finger, MYND-type containing 8 [Source:MGI Symbol;Acc:MGI:1918025]	1.04246	1.15729	1.18459	-1.31128		0.397414	0.000153134	0.000178182	6.53e-08		0.998855	0.00860031	0.0113064	3.36e-06		11.9574	12.0172	11.789	11.8724	11.6352		protein_coding
ENSMUSG00000022323	Rida	reactive intermediate imine deaminase A homolog [Source:MGI Symbol;Acc:MGI:1095401]	1.25006	1.02947	1.05589	-1.40707		0.00269577	0.465691	0.242031	6.67e-08		0.14795	0.987975	0.834342	3.43e-06		11.401	11.7233	11.2242	11.3099	11.2393		protein_coding
ENSMUSG00000055116	Arntl	aryl hydrocarbon receptor nuclear translocator-like [Source:MGI Symbol;Acc:MGI:1096381]	1.06006	1.12055	1.21308	-1.28269		0.237277	0.0214354	7.61e-05	6.73e-08		0.998855	0.261264	0.00610795	3.45e-06		10.8145	10.8986	10.6555	10.8199	10.5487		protein_coding
ENSMUSG00000113831	Gm49602	predicted gene, 49602 [Source:MGI Symbol;Acc:MGI:6215013]	-1.09274	-1.08719	-1.20674	1.47439		0.112789	0.231101	0.0142675	6.77e-08		0.838303	0.837165	0.219652	3.46e-06		7.88838	7.75974	8.15058	8.04962	8.33065		lncRNA
ENSMUSG00000026885	Ttll11	tubulin tyrosine ligase-like family, member 11 [Source:MGI Symbol;Acc:MGI:1921660]	-1.01718	1.20547	1.13973	-1.20415		0.624986	1.32e-08	2.46e-05	7.28e-07		0.998855	3.58e-06	0.00255158	2.65e-05		11.1607	11.1358	11.0898	11.0584	10.8773		protein_coding
ENSMUSG00000014956	Ppp1cb	protein phosphatase 1 catalytic subunit beta [Source:MGI Symbol;Acc:MGI:104871]	1.03342	1.04827	1.09557	-1.29731		0.598923	0.157004	0.0309462	7.15e-08		0.998855	0.716503	0.330563	3.65e-06		13.5684	13.6159	13.2602	13.3735	13.2494		protein_coding
ENSMUSG00000045608	Dbx2	developing brain homeobox 2 [Source:MGI Symbol;Acc:MGI:107445]	1.09628	1.08519	1.07958	-1.29186		0.0439574	0.0878576	0.056907	7.21e-08		0.60743	0.552507	0.452205	3.67e-06		9.70748	9.84092	9.54229	9.5835	9.48077		protein_coding
ENSMUSG00000055560	Zfp459	zinc finger protein 459 [Source:MGI Symbol;Acc:MGI:3040701]	-1.01933	-1.34804	-1.40524	1.62732		0.851114	0.000346338	5.49e-05	7.2e-08		0.998855	0.015853	0.00478491	3.67e-06		6.13972	6.11306	6.339	6.32486	6.82779		protein_coding
ENSMUSG00000043388	Tmem130	transmembrane protein 130 [Source:MGI Symbol;Acc:MGI:3607706]	-1.05995	-1.09635	-1.19999	1.23971		0.128939	0.0699824	1.94e-06	7.53e-08		0.876633	0.49605	0.000339485	3.82e-06		12.4449	12.3608	12.4899	12.4094	12.68		protein_coding
ENSMUSG00000068762	Gstm6	glutathione S-transferase, mu 6 [Source:MGI Symbol;Acc:MGI:1309467]	1.05219	1.24975	1.19895	-1.31673		0.38278	1.19e-06	0.000331788	7.52e-08		0.998855	0.000173681	0.0176059	3.82e-06		8.98743	9.06134	8.93935	8.9265	8.67493		protein_coding
ENSMUSG00000028161	Ppp3ca	protein phosphatase 3, catalytic subunit, alpha isoform [Source:MGI Symbol;Acc:MGI:107164]	-1.04172	1.23434	1.2257	-1.22913		0.314004	1.48e-08	3.76e-07	9.41e-07		0.998855	3.9e-06	9.22e-05	3.3e-05		16.5003	16.4414	16.3994	16.4389	16.1529		protein_coding
ENSMUSG00000015405	Ace2	angiotensin I converting enzyme (peptidyl-dipeptidase A) 2 [Source:MGI Symbol;Acc:MGI:1917258]	1.21978	1.14186	1.19836	-1.34118		0.00338658	0.0231444	0.000677296	7.75e-08		0.165578	0.272862	0.0290628	3.91e-06		7.28738	7.57103	7.29062	7.41207	7.15664		protein_coding
ENSMUSG00000025537	Phkg1	phosphorylase kinase gamma 1 [Source:MGI Symbol;Acc:MGI:97579]	-1.09018	1.19456	1.15096	-1.2676		0.144144	3.6e-05	0.000761999	7.87e-08		0.903503	0.00280144	0.0317123	3.96e-06		9.86925	9.7454	9.61074	9.60733	9.4122		protein_coding
ENSMUSG00000028885	Smpdl3b	sphingomyelin phosphodiesterase, acid-like 3B [Source:MGI Symbol;Acc:MGI:1916022]	-1.14194	-1.11232	-1.10581	1.44053		0.0740532	0.0313301	0.0533022	7.96e-08		0.732907	0.323297	0.439059	4.01e-06		8.83332	8.6405	8.96634	9.02429	9.17791		protein_coding
ENSMUSG00000040943	Tet2	tet methylcytosine dioxygenase 2 [Source:MGI Symbol;Acc:MGI:2443298]	-1.04427	-1.19712	-1.10315	1.33273		0.484679	0.00668006	0.053053	8.01e-08		0.998855	0.128707	0.438438	4.02e-06		10.5206	10.4579	10.564	10.7317	10.8813		protein_coding
ENSMUSG00000053062	Jam2	junction adhesion molecule 2 [Source:MGI Symbol;Acc:MGI:1933820]	1.13521	1.09359	1.0557	-1.31691		0.0209401	0.0218373	0.077696	8.05e-08		0.450157	0.263518	0.524314	4.04e-06		11.1902	11.3736	11.0569	11.056	10.9848		protein_coding
ENSMUSG00000016552	Foxred2	FAD-dependent oxidoreductase domain containing 2 [Source:MGI Symbol;Acc:MGI:106315]	-1.02402	-1.09041	-1.16032	1.32049		0.689615	0.116196	0.00665354	8.2e-08		0.998855	0.625724	0.137679	4.09e-06		9.35033	9.31468	9.54255	9.503	9.72643		protein_coding
ENSMUSG00000029755	Dlx5	distal-less homeobox 5 [Source:MGI Symbol;Acc:MGI:101926]	-1.15686	-1.09441	-1.1704	1.34677		0.0348706	0.155013	0.000998145	8.19e-08		0.558644	0.712364	0.0381665	4.09e-06		9.55924	9.3476	9.60078	9.55298	9.7876		protein_coding
ENSMUSG00000006307	Kmt2b	lysine (K)-specific methyltransferase 2B [Source:MGI Symbol;Acc:MGI:109565]	-1.13282	-1.05579	-1.17305	1.36788		0.0787638	0.33781	0.00171445	8.36e-08		0.747698	0.947248	0.0558651	4.16e-06		11.6418	11.4616	11.787	11.6848	11.9229		protein_coding
ENSMUSG00000021071	Trim9	tripartite motif-containing 9 [Source:MGI Symbol;Acc:MGI:2137354]	1.03506	1.12386	1.17387	-1.30771		0.525549	0.00173349	0.00100432	8.35e-08		0.998855	0.0515372	0.0383076	4.16e-06		12.8754	12.9251	12.6584	12.771	12.5472		protein_coding
ENSMUSG00000040867	Begain	brain-enriched guanylate kinase-associated [Source:MGI Symbol;Acc:MGI:3044626]	-1.10882	-1.16112	-1.24292	1.35623		0.0851943	0.00155131	5.4e-05	8.4e-08		0.767212	0.0475108	0.00475957	4.16e-06		11.9057	11.7563	11.9324	11.8839	12.2054		protein_coding
ENSMUSG00000092060	Bend4	BEN domain containing 4 [Source:MGI Symbol;Acc:MGI:3648414]	-1.25709	-1.15667	-1.1374	1.44832		0.0011616	0.0355141	0.0607799	8.39e-08		0.0930096	0.348138	0.46745	4.16e-06		8.49106	8.16142	8.43567	8.51099	8.70393		protein_coding
ENSMUSG00000045639	Zfp629	zinc finger protein 629 [Source:MGI Symbol;Acc:MGI:2444524]	-1.03722	-1.13375	-1.12586	1.26072		0.451039	0.00952148	0.0158956	8.49e-08		0.998855	0.160598	0.233584	4.2e-06		10.2519	10.1987	10.3037	10.3634	10.5425		protein_coding
ENSMUSG00000072591	5930412G12Rik	RIKEN cDNA 5930412G12 gene [Source:MGI Symbol;Acc:MGI:2442398]	1.186	1.33563	1.22109	-1.82318		0.101535	0.000722558	0.025351	8.5e-08		0.811771	0.0272943	0.298762	4.2e-06		6.33175	6.58236	6.08398	6.00021	5.72595		lncRNA
ENSMUSG00000042761	Mrap2	melanocortin 2 receptor accessory protein 2 [Source:MGI Symbol;Acc:MGI:3609239]	1.00106	-1.25975	-1.35123	1.41453		0.989324	2.59e-06	1.06e-08	4.17e-07		0.998855	0.00032726	4.21e-06	1.66e-05		8.61261	8.61436	8.73249	8.68113	9.12483		protein_coding
ENSMUSG00000020317	Theg	testicular haploid expressed gene [Source:MGI Symbol;Acc:MGI:1338756]	1.02567	1.69209	1.71005	-2.36481		0.855383	0.0123834	0.00420743	8.72e-08		0.998855	0.187069	0.10243	4.3e-06		4.69265	4.73912	4.2054	4.27826	3.51245		protein_coding
ENSMUSG00000002458	Rgs19	regulator of G-protein signaling 19 [Source:MGI Symbol;Acc:MGI:1915153]	-1.06862	-1.25157	-1.18775	1.23489		0.0541955	3.65e-07	5.99e-05	8.74e-08		0.654472	6.3e-05	0.00506155	4.31e-06		9.19211	9.09601	9.02949	9.15365	9.40917		protein_coding
ENSMUSG00000027287	Snap23	synaptosomal-associated protein 23 [Source:MGI Symbol;Acc:MGI:109356]	1.08477	1.00805	1.08387	-1.27082		0.212497	0.894964	0.083435	8.8e-08		0.985304	0.987975	0.543396	4.33e-06		9.07639	9.1952	8.81051	8.96492	8.85619		protein_coding
ENSMUSG00000033147	Slc22a15	solute carrier family 22 (organic anion/cation transporter), member 15 [Source:MGI Symbol;Acc:MGI:3607704]	-1.06495	-1.01102	-1.00268	1.2517		0.181241	0.802909	0.950324	9.02e-08		0.959435	0.987975	0.999464	4.43e-06		8.49872	8.40608	8.66334	8.7262	8.73848		protein_coding
ENSMUSG00000046470	Sox18	SRY (sex determining region Y)-box 18 [Source:MGI Symbol;Acc:MGI:103559]	1.20913	1.16412	1.18488	-1.53634		0.010448	0.0829798	0.116377	9.04e-08		0.317744	0.539868	0.627458	4.43e-06		7.8677	8.13947	7.6916	7.76758	7.52903		protein_coding
ENSMUSG00000025915	Sgk3	serum/glucocorticoid regulated kinase 3 [Source:MGI Symbol;Acc:MGI:2182368]	1.03574	1.05503	1.24199	-1.29374		0.500937	0.345352	5.26e-06	9.06e-08		0.998855	0.95358	0.000749649	4.44e-06		10.8213	10.8723	10.5295	10.8144	10.5092		protein_coding
ENSMUSG00000025821	Zfp282	zinc finger protein 282 [Source:MGI Symbol;Acc:MGI:2141413]	-1.12837	-1.0907	-1.18245	1.33159		0.0343368	0.101353	0.000469822	9.14e-08		0.557137	0.588143	0.0225955	4.47e-06		9.52118	9.34577	9.58647	9.51901	9.7694		protein_coding
ENSMUSG00000074480	Mex3a	mex3 RNA binding family member A [Source:MGI Symbol;Acc:MGI:1919890]	-1.07533	-1.38808	-1.36327	1.581		0.388962	0.000473916	0.00127444	9.21e-08		0.998855	0.0199485	0.0451561	4.5e-06		7.03939	6.9345	7.07392	7.15187	7.60686		protein_coding
ENSMUSG00000071855	Ccdc112	coiled-coil domain containing 112 [Source:MGI Symbol;Acc:MGI:1918800]	-1.13562	-1.10675	-1.17108	1.37674		0.0113748	0.097702	0.00807867	9.41e-08		0.33134	0.57797	0.155324	4.58e-06		8.92325	8.73941	9.0065	8.97529	9.21219		protein_coding
ENSMUSG00000001833	7-Sep	septin 7 [Source:MGI Symbol;Acc:MGI:1335094]	1.06909	1.04523	1.08648	-1.31304		0.315794	0.295055	0.0402306	9.5e-08		0.998855	0.910293	0.379024	4.62e-06		13.8446	13.941	13.5636	13.6691	13.557		protein_coding
ENSMUSG00000047281	Sfn	stratifin [Source:MGI Symbol;Acc:MGI:1891831]	-1.10689	1.60356	1.30621	-1.45052		0.220189	1.8e-08	0.000403985	1.44e-07		0.995368	4.68e-06	0.0201406	6.7e-06		7.25916	7.11014	7.2124	6.96504	6.58608		protein_coding
ENSMUSG00000022987	Zfp641	zinc finger protein 641 [Source:MGI Symbol;Acc:MGI:2442788]	-1.07496	-1.01792	-1.10217	1.28888		0.104675	0.760523	0.0440525	9.79e-08		0.822833	0.987975	0.398984	4.75e-06		8.84613	8.74049	9.03283	8.96848	9.11708		protein_coding
ENSMUSG00000074682	Zcchc3	zinc finger, CCHC domain containing 3 [Source:MGI Symbol;Acc:MGI:1915167]	-1.04265	-1.07513	-1.23458	1.3597		0.406426	0.233689	0.000102068	9.79e-08		0.998855	0.84015	0.00755368	4.75e-06		8.61506	8.55189	8.84263	8.69389	9.00658		protein_coding
ENSMUSG00000040113	Mettl11b	methyltransferase like 11B [Source:MGI Symbol;Acc:MGI:2685053]	1.20533	1.09466	1.27654	-1.70932		0.0682816	0.416893	0.00399253	9.81e-08		0.714027	0.987975	0.0987101	4.75e-06		6.56312	6.83954	6.14526	6.41389	6.06943		protein_coding
ENSMUSG00000058174	Gm5148	predicted gene 5148 [Source:MGI Symbol;Acc:MGI:3646006]	-1.01485	-1.06101	-1.15699	1.362		0.832357	0.283456	0.0193087	9.95e-08		0.998855	0.900235	0.259656	4.81e-06		8.78229	8.76026	9.07413	8.99856	9.2165		protein_coding
ENSMUSG00000042770	Hebp1	heme binding protein 1 [Source:MGI Symbol;Acc:MGI:1333880]	-1.1158	1.21043	1.08323	-1.26917		0.0804063	6.86e-06	0.143424	1.01e-07		0.751678	0.000711958	0.683768	4.86e-06		11.2055	11.0477	10.9317	10.8205	10.7127		protein_coding
ENSMUSG00000040759	Cmtm5	CKLF-like MARVEL transmembrane domain containing 5 [Source:MGI Symbol;Acc:MGI:2447164]	-1.08713	1.13039	1.05624	-1.20895		0.237505	0.00575555	0.149529	1.03e-07		0.998855	0.115893	0.696984	4.98e-06		11.8372	11.7169	11.5716	11.5233	11.4515		protein_coding
ENSMUSG00000053963	Stum	mechanosensory transduction mediator [Source:MGI Symbol;Acc:MGI:2138735]	-1.05357	-1.08042	-1.13091	1.26437		0.227852	0.0609167	0.00390051	1.04e-07		0.998855	0.462724	0.0974457	5.01e-06		13.2453	13.1699	13.3485	13.3324	13.5176		protein_coding
ENSMUSG00000085148	Mir22hg	Mir22 host gene (non-protein coding) [Source:MGI Symbol;Acc:MGI:1914348]	1.01143	-1.29682	-1.31111	1.4327		0.868483	1.57e-05	4.28e-05	1.04e-07		0.998855	0.00140879	0.0039616	5.01e-06		9.97575	9.9918	10.0874	10.1211	10.5203		lncRNA
ENSMUSG00000025504	Eps8l2	EPS8-like 2 [Source:MGI Symbol;Acc:MGI:2138828]	1.41495	1.11384	1.21976	-1.8645		0.00284343	0.178388	0.0115494	1.05e-07		0.152149	0.753091	0.193031	5.01e-06		7.74126	8.24252	7.45081	7.63331	7.35001		protein_coding
ENSMUSG00000020099	Unc5b	unc-5 netrin receptor B [Source:MGI Symbol;Acc:MGI:894703]	-1.05156	1.34173	1.16473	-1.29797		0.408906	2.94e-05	0.0299017	1.1e-07		0.998855	0.0023461	0.325196	5.27e-06		11.0567	10.9841	10.9836	10.8293	10.6167		protein_coding
ENSMUSG00000032422	Snx14	sorting nexin 14 [Source:MGI Symbol;Acc:MGI:2155664]	1.10194	1.04988	1.0948	-1.22197		0.0313679	0.241964	0.0198286	1.11e-07		0.535146	0.849728	0.262523	5.31e-06		11.449	11.5895	11.322	11.4321	11.3086		protein_coding
ENSMUSG00000004113	Cacna1b	calcium channel, voltage-dependent, N type, alpha 1B subunit [Source:MGI Symbol;Acc:MGI:88296]	-1.0207	-1.09945	-1.14183	1.26245		0.723232	0.0413501	0.00111149	1.21e-07		0.998855	0.377103	0.0412201	5.74e-06		11.5365	11.5067	11.6578	11.6532	11.8522		protein_coding
ENSMUSG00000042289	Hsd3b7	hydroxy-delta-5-steroid dehydrogenase, 3 beta- and steroid delta-isomerase 7 [Source:MGI Symbol;Acc:MGI:2141879]	1.10603	1.03707	1.00754	-1.31698		0.0708395	0.523883	0.899483	1.21e-07		0.724148	0.987975	0.998197	5.74e-06		8.93567	9.082	8.68859	8.69561	8.69081		protein_coding
ENSMUSG00000033590	Myo5c	myosin VC [Source:MGI Symbol;Acc:MGI:2442485]	-1.07114	1.70536	1.73423	-1.79691		0.507074	7.94e-07	1.33e-07	1.24e-07		0.998855	0.000122181	3.72e-05	5.86e-06		7.45539	7.3536	7.23084	7.30471	6.51521		protein_coding
ENSMUSG00000048216	Gpr85	G protein-coupled receptor 85 [Source:MGI Symbol;Acc:MGI:1927851]	-1.0144	-1.14662	-1.04933	1.21129		0.692118	1.04e-05	0.145813	1.26e-07		0.998855	0.0010023	0.689716	5.97e-06		10.5898	10.5693	10.6003	10.7784	10.8549		protein_coding
ENSMUSG00000047777	Phf13	PHD finger protein 13 [Source:MGI Symbol;Acc:MGI:2446217]	-1.15281	-1.03078	-1.1464	1.28874		0.00125352	0.514318	0.00880648	1.26e-07		0.0970865	0.987975	0.164669	5.98e-06		9.70707	9.50159	9.77572	9.67211	9.87805		protein_coding
ENSMUSG00000053164	Gpr21	G protein-coupled receptor 21 [Source:MGI Symbol;Acc:MGI:2441890]	1.03391	-1.17046	-1.0981	1.53169		0.667084	0.055846	0.26906	1.31e-07		0.998855	0.440899	0.865745	6.17e-06		6.51669	6.56016	6.89697	7.04115	7.18512		protein_coding
ENSMUSG00000071531	Gprin2	G protein regulated inducer of neurite outgrowth 2 [Source:MGI Symbol;Acc:MGI:2444560]	-1.09421	-1.12052	-1.27191	1.34402		0.235323	0.136244	0.000209587	1.31e-07		0.998855	0.673017	0.0126767	6.17e-06		7.24593	7.11548	7.32474	7.19378	7.55196		protein_coding
ENSMUSG00000022220	Adcy4	adenylate cyclase 4 [Source:MGI Symbol;Acc:MGI:99674]	-1.00773	1.33485	1.28755	-1.54015		0.935144	4.37e-05	0.00053812	1.32e-07		0.998855	0.00324829	0.0247735	6.22e-06		7.12144	7.1125	6.85689	6.85759	6.49536		protein_coding
ENSMUSG00000022122	Ednrb	endothelin receptor type B [Source:MGI Symbol;Acc:MGI:102720]	1.00111	1.093	1.09852	-1.33708		0.98825	0.0719176	0.0580364	1.34e-07		0.998855	0.502853	0.456725	6.27e-06		11.3792	11.3809	11.0417	11.0987	10.9704		protein_coding
ENSMUSG00000029838	Ptn	pleiotrophin [Source:MGI Symbol;Acc:MGI:97804]	-1.05994	1.08149	1.05108	-1.20087		0.249693	0.0188685	0.0968281	1.34e-07		0.998855	0.241762	0.579402	6.27e-06		13.9012	13.8173	13.6179	13.6263	13.5622		protein_coding
ENSMUSG00000062078	Qk	quaking [Source:MGI Symbol;Acc:MGI:97837]	1.0516	1.12806	1.12283	-1.28572		0.34199	0.0238466	0.0218671	1.36e-07		0.998855	0.276753	0.275721	6.35e-06		13.4988	13.5714	13.3344	13.3774	13.2179		protein_coding
ENSMUSG00000025877	Hk3	hexokinase 3 [Source:MGI Symbol;Acc:MGI:2670962]	1.13024	1.37876	1.16476	-1.70294		0.225481	0.0029029	0.165706	1.41e-07		0.998855	0.0724774	0.726778	6.57e-06		6.42287	6.60301	6.24917	6.05472	5.83557		protein_coding
ENSMUSG00000103144	Pcdhga1	protocadherin gamma subfamily A, 1 [Source:MGI Symbol;Acc:MGI:1935212]	1.02343	-1.26107	-1.2687	1.41847		0.771449	0.00254864	0.00264247	1.41e-07		0.998855	0.0659325	0.0748708	6.57e-06		8.59775	8.63057	8.75115	8.79286	9.14209		protein_coding
ENSMUSG00000027184	Caprin1	cell cycle associated protein 1 [Source:MGI Symbol;Acc:MGI:1858234]	1.05529	1.09402	1.15536	-1.28325		0.299544	0.0467676	0.00060248	1.45e-07		0.998855	0.403159	0.0267763	6.74e-06		12.9928	13.0705	12.7921	12.9206	12.7196		protein_coding
ENSMUSG00000054690	Emcn	endomucin [Source:MGI Symbol;Acc:MGI:1891716]	-1.05562	1.11706	1.17677	-1.29597		0.455019	0.0270745	0.000154197	1.46e-07		0.998855	0.296125	0.0103346	6.77e-06		8.89318	8.81569	8.55466	8.67952	8.44976		protein_coding
ENSMUSG00000034173	Zbed5	zinc finger, BED type containing 5 [Source:MGI Symbol;Acc:MGI:1919220]	-1.19837	1.02509	-1.12126	1.36426		0.00317916	0.652541	0.0716349	1.48e-07		0.161141	0.987975	0.507228	6.84e-06		8.51547	8.25667	8.69098	8.54018	8.71427		protein_coding
ENSMUSG00000036617	Etl4	enhancer trap locus 4 [Source:MGI Symbol;Acc:MGI:95454]	1.05403	1.18571	1.22942	-1.30213		0.213676	0.00238606	0.000835011	1.48e-07		0.98664	0.0633496	0.0337862	6.84e-06		10.7369	10.8132	10.6291	10.7314	10.4404		protein_coding
ENSMUSG00000045968	Teddm2	transmembrane epididymal family member 2 [Source:MGI Symbol;Acc:MGI:1923273]	1.11611	-1.62865	-1.36511	1.77944		0.303698	2.03e-07	0.00144719	1.5e-07		0.998855	3.79e-05	0.0494906	6.9e-06		6.03494	6.19139	6.27153	6.57543	7.03531		protein_coding
ENSMUSG00000041797	Abca9	ATP-binding cassette, sub-family A (ABC1), member 9 [Source:MGI Symbol;Acc:MGI:2386796]	1.21751	1.11761	1.2336	-1.54119		0.00316617	0.166696	0.0093787	1.51e-07		0.16085	0.733077	0.170219	6.93e-06		8.8817	9.16542	8.65339	8.84584	8.54838		protein_coding
ENSMUSG00000110483	Gm45702	predicted gene 45702 [Source:MGI Symbol;Acc:MGI:5804817]	1.02074	1.37184	1.2286	-1.52737		0.801306	9.52e-06	0.00749743	1.53e-07		0.998855	0.000930207	0.148953	7.05e-06		7.56445	7.5936	7.39278	7.28072	6.99143		lncRNA
ENSMUSG00000019936	Epyc	epiphycan [Source:MGI Symbol;Acc:MGI:107942]	-1.09691	1.59878	1.52751	-1.56361		0.228161	5.26e-07	4.23e-06	1.57e-07		0.998855	8.8e-05	0.000625294	7.21e-06		6.26162	6.12658	6.11235	6.08805	5.48954		protein_coding
ENSMUSG00000091817	Gm17091	predicted gene 17091 [Source:MGI Symbol;Acc:MGI:4937918]	-1.1166	2.1999	1.77955	-2.54995		0.447722	1.07e-06	0.00416855	1.58e-07		0.998855	0.000158816	0.101885	7.21e-06		4.98359	4.81152	4.56593	4.29774	3.4716		unprocessed_pseudogene
ENSMUSG00000090063	Dlx6os1	distal-less homeobox 6, opposite strand 1 [Source:MGI Symbol;Acc:MGI:2443217]	-1.00948	1.13305	1.18849	-1.30611		0.892263	0.0199761	0.000345638	1.6e-07		0.998855	0.249002	0.0181389	7.32e-06		10.365	10.352	10.0981	10.2165	9.97437		lncRNA
ENSMUSG00000061702	Tmem91	transmembrane protein 91 [Source:MGI Symbol;Acc:MGI:2443589]	-1.0959	-1.13689	-1.22954	1.27875		0.0418438	0.00502224	0.00012799	1.62e-07		0.595058	0.105568	0.00892659	7.37e-06		10.4775	10.3452	10.4676	10.4036	10.7097		protein_coding
ENSMUSG00000002504	Slc9a3r2	solute carrier family 9 (sodium/hydrogen exchanger), member 3 regulator 2 [Source:MGI Symbol;Acc:MGI:1890662]	1.17756	-1.02024	1.07392	-1.30412		0.000765759	0.692957	0.203062	1.64e-07		0.0723173	0.987975	0.782251	7.45e-06		10.4884	10.7239	10.2642	10.4454	10.3497		protein_coding
ENSMUSG00000009681	Bcr	breakpoint cluster region [Source:MGI Symbol;Acc:MGI:88141]	-1.08045	1.23796	1.19593	-1.22123		0.260673	3.17e-08	6.6e-05	0.000635911		0.998855	7.65e-06	0.00546396	0.00760728		14.0193	13.9076	13.8793	13.8792	13.6286		protein_coding
ENSMUSG00000033720	Sfxn5	sideroflexin 5 [Source:MGI Symbol;Acc:MGI:2137681]	1.0144	1.09562	1.0594	-1.20446		0.707939	0.0171734	0.0560083	1.71e-07		0.998855	0.22943	0.449049	7.77e-06		13.1041	13.1248	12.9399	12.941	12.8654		protein_coding
ENSMUSG00000036285	Noa1	nitric oxide associated 1 [Source:MGI Symbol;Acc:MGI:1914306]	-1.07614	-1.06564	-1.11079	1.20044		0.0364388	0.110231	0.00525078	1.72e-07		0.565563	0.611187	0.118176	7.79e-06		9.77392	9.66665	9.79298	9.78194	9.94213		protein_coding
ENSMUSG00000022537	Tmem44	transmembrane protein 44 [Source:MGI Symbol;Acc:MGI:1924489]	-1.10543	1.34692	1.2041	-1.20978		0.0294561	3.26e-08	5.48e-05	9.03e-05		0.519383	7.81e-06	0.00478491	0.00153512		11.794	11.6492	11.7562	11.644	11.3839		protein_coding
ENSMUSG00000020604	Arsg	arylsulfatase G [Source:MGI Symbol;Acc:MGI:1921258]	1.00139	1.12069	1.0571	-1.24946		0.977266	0.00957085	0.213516	1.73e-07		0.998855	0.160984	0.796311	7.82e-06		11.5601	11.5622	11.3571	11.3224	11.2494		protein_coding
ENSMUSG00000074776	Gm10754	predicted gene 10754 [Source:MGI Symbol;Acc:MGI:3642925]	-1.10725	1.30788	1.34851	-1.4326		0.127187	0.00148996	1.48e-06	1.73e-07		0.873629	0.0463105	0.000271453	7.82e-06		8.41586	8.27062	8.08996	8.18232	7.76017		lncRNA
ENSMUSG00000038292	Ccdc155	coiled-coil domain containing 155 [Source:MGI Symbol;Acc:MGI:2687329]	-1.00734	1.52565	1.24778	-1.63266		0.947462	3.97e-06	0.0228164	1.77e-07		0.998855	0.000461357	0.283207	7.98e-06		6.50393	6.49348	6.34842	6.10732	5.80208		protein_coding
ENSMUSG00000032359	Ctsh	cathepsin H [Source:MGI Symbol;Acc:MGI:107285]	-1.00731	1.0424	1.06692	-1.22792		0.898542	0.352262	0.192225	1.78e-07		0.998855	0.958741	0.766624	8.03e-06		9.99124	9.9816	9.69763	9.77951	9.69389		protein_coding
ENSMUSG00000058656	Samd12	sterile alpha motif domain containing 12 [Source:MGI Symbol;Acc:MGI:2444518]	-1.04719	-1.14174	-1.12571	1.2858		0.416863	0.0111224	0.00713719	1.8e-07		0.998855	0.175992	0.144131	8.09e-06		11.0407	10.974	11.097	11.1673	11.3459		protein_coding
ENSMUSG00000116165	Pdxp	pyridoxal (pyridoxine, vitamin B6) phosphatase [Source:MGI Symbol;Acc:MGI:1919282]	-1.09992	-1.06934	-1.11962	1.22018		0.00299519	0.107788	0.00108593	1.82e-07		0.157101	0.605864	0.0404974	8.17e-06		13.197	13.0594	13.2017	13.185	13.3558		protein_coding
ENSMUSG00000057716	Tmem178b	transmembrane protein 178B [Source:MGI Symbol;Acc:MGI:3647581]	-1.03552	-1.07083	-1.13649	1.24235		0.451644	0.226782	0.0146801	1.82e-07		0.998855	0.832558	0.223021	8.18e-06		11.8995	11.849	12.0148	11.9789	12.171		protein_coding
ENSMUSG00000043614	Vps37d	vacuolar protein sorting 37D [Source:MGI Symbol;Acc:MGI:2159402]	-1.11706	-1.1205	-1.40108	1.48414		0.118368	0.134259	7.51e-06	1.84e-07		0.854204	0.669118	0.00100614	8.24e-06		8.5922	8.43053	8.78945	8.51654	9.01152		protein_coding
ENSMUSG00000027577	Chrna4	cholinergic receptor, nicotinic, alpha polypeptide 4 [Source:MGI Symbol;Acc:MGI:87888]	1.24433	1.20344	1.24345	-1.55924		0.012371	0.00120547	0.00159739	1.85e-07		0.345938	0.0401497	0.0532574	8.25e-06		9.29015	9.60551	9.18335	9.28082	8.97276		protein_coding
ENSMUSG00000052848	C130026L21Rik	RIKEN cDNA C130026L21 gene [Source:MGI Symbol;Acc:MGI:3041189]	-1.25018	-1.03696	-1.18696	1.42073		0.00520849	0.620091	0.0113225	1.85e-07		0.21592	0.987975	0.191752	8.26e-06		6.82749	6.50348	6.9087	6.76663	7.01936		lncRNA
ENSMUSG00000054034	Tceal5	transcription elongation factor A (SII)-like 5 [Source:MGI Symbol;Acc:MGI:3036236]	-1.0343	-1.09195	-1.09901	1.24815		0.460013	0.0505682	0.00177911	1.86e-07		0.998855	0.417839	0.0572074	8.27e-06		11.802	11.7529	11.8982	11.9383	12.0822		protein_coding
ENSMUSG00000047261	Gap43	growth associated protein 43 [Source:MGI Symbol;Acc:MGI:95639]	-1.0723	-1.08308	-1.10127	1.20456		0.110237	0.0119091	0.00928367	1.86e-07		0.833405	0.183486	0.169138	8.29e-06		13.4829	13.3822	13.4874	13.513	13.6598		protein_coding
ENSMUSG00000042589	Cux2	cut-like homeobox 2 [Source:MGI Symbol;Acc:MGI:107321]	1.14131	-1.22908	-1.35188	1.2309		0.0329859	0.00129102	2.3e-08	0.000156013		0.54628	0.0418248	8.35e-06	0.00243165		9.36819	9.55848	9.51157	9.42445	9.86723		protein_coding
ENSMUSG00000064339	mt-Rnr2	mitochondrially encoded 16S rRNA [Source:MGI Symbol;Acc:MGI:102492]	1.04209	1.06811	1.09213	-1.36822		0.643857	0.220115	0.0540077	1.97e-07		0.998855	0.821836	0.442034	8.72e-06		18.064	18.1235	17.718	17.7997	17.6802		Mt_rRNA
ENSMUSG00000029602	Rasal1	RAS protein activator like 1 (GAP1 like) [Source:MGI Symbol;Acc:MGI:1330842]	-1.03316	-1.22258	-1.39984	1.386		0.615491	0.00835015	2.47e-08	9.57e-07		0.998855	0.147407	8.77e-06	3.35e-05		10.3194	10.272	10.4046	10.2592	10.7524		protein_coding
ENSMUSG00000025076	Casp7	caspase 7 [Source:MGI Symbol;Acc:MGI:109383]	-1.1311	-1.23645	-1.35043	1.54696		0.0732972	0.00763734	0.000506341	1.98e-07		0.731405	0.140236	0.0237695	8.78e-06		7.2216	7.04224	7.31727	7.23882	7.68451		protein_coding
ENSMUSG00000045215	Asxl3	additional sex combs like 3, transcriptional regulator [Source:MGI Symbol;Acc:MGI:2685175]	-1.10852	1.00286	-1.03573	1.33023		0.053014	0.969328	0.594724	2.01e-07		0.646944	0.987975	0.998197	8.89e-06		8.00072	7.85334	8.21677	8.21372	8.27239		protein_coding
ENSMUSG00000115777	Gm32815	predicted gene, 32815 [Source:MGI Symbol;Acc:MGI:5591974]	-1.02613	1.62286	1.4967	-1.65038		0.784923	3.87e-05	3.47e-05	2.06e-07		0.998855	0.00296063	0.00340008	9.1e-06		5.90589	5.87287	5.80128	5.73464	5.15808		lncRNA
ENSMUSG00000039106	Htr5a	5-hydroxytryptamine (serotonin) receptor 5A [Source:MGI Symbol;Acc:MGI:96283]	-1.04763	-1.01835	-1.1617	1.30721		0.365499	0.755848	0.00330325	2.07e-07		0.998855	0.987975	0.0876171	9.11e-06		8.72489	8.65518	8.96699	8.82801	9.05199		protein_coding
ENSMUSG00000097466	D430036J16Rik	RIKEN cDNA D430036J16 gene [Source:MGI Symbol;Acc:MGI:2441977]	1.07153	1.26641	1.27862	-1.26315		0.237671	3.88e-08	5.25e-06	6.63e-06		0.998855	9.14e-06	0.000749649	0.00017512		8.91414	9.01144	8.96891	9.03152	8.68608		lncRNA
ENSMUSG00000036225	Kctd1	potassium channel tetramerisation domain containing 1 [Source:MGI Symbol;Acc:MGI:1918269]	-1.03053	1.13398	1.18768	-1.28682		0.556192	0.00470012	1.48e-05	2.09e-07		0.998855	0.100435	0.0017577	9.18e-06		12.1808	12.1372	11.907	12.0235	11.7825		protein_coding
ENSMUSG00000024556	Me2	malic enzyme 2, NAD(+)-dependent, mitochondrial [Source:MGI Symbol;Acc:MGI:2147351]	1.00653	1.13514	1.22687	-1.26613		0.901608	0.00138448	2.8e-07	2.12e-07		0.998855	0.0437213	7.07e-05	9.32e-06		11.0909	11.1004	10.8952	11.0567	10.7687		protein_coding
ENSMUSG00000027263	Tubgcp4	tubulin, gamma complex associated protein 4 [Source:MGI Symbol;Acc:MGI:1196293]	1.1033	1.05992	1.12479	-1.28409		0.0441181	0.177166	0.00775264	2.13e-07		0.60743	0.751408	0.152043	9.35e-06		9.83344	9.9763	9.65071	9.78632	9.62249		protein_coding
ENSMUSG00000001021	S100a3	S100 calcium binding protein A3 [Source:MGI Symbol;Acc:MGI:1338849]	-1.15613	1.50846	1.25071	-1.55696		0.075816	7.94e-05	0.0163534	2.24e-07		0.73818	0.00528355	0.237214	9.82e-06		6.73968	6.52944	6.44513	6.22077	5.90466		protein_coding
ENSMUSG00000026450	Chit1	chitinase 1 (chitotriosidase) [Source:MGI Symbol;Acc:MGI:1919134]	1.01815	-1.80385	-1.75082	2.1278		0.92041	3.95e-05	7.96e-06	2.26e-07		0.998855	0.00301015	0.00105866	9.87e-06		4.12498	4.1453	4.33652	4.43023	5.25064		protein_coding
ENSMUSG00000003420	Fcgrt	Fc receptor, IgG, alpha chain transporter [Source:MGI Symbol;Acc:MGI:103017]	1.02587	1.13228	1.10877	-1.26271		0.649317	0.00986623	0.0619246	2.26e-07		0.998855	0.163652	0.471455	9.89e-06		9.8241	9.86097	9.65657	9.67475	9.53259		protein_coding
ENSMUSG00000024411	Aqp4	aquaporin 4 [Source:MGI Symbol;Acc:MGI:107387]	-1.02715	1.1078	1.15078	-1.29669		0.698913	0.0146144	0.000806305	2.28e-07		0.998855	0.205917	0.0328907	9.93e-06		12.0696	12.0311	11.7555	11.8602	11.6652		protein_coding
ENSMUSG00000041607	Mbp	myelin basic protein [Source:MGI Symbol;Acc:MGI:96925]	1.05465	1.07576	1.04255	-1.21054		0.174905	0.097571	0.234288	2.28e-07		0.949636	0.577784	0.823009	9.93e-06		18.4319	18.5087	18.29	18.2945	18.242		protein_coding
ENSMUSG00000042116	Vwa1	von Willebrand factor A domain containing 1 [Source:MGI Symbol;Acc:MGI:2179729]	-1.00107	1.16898	1.03705	-1.30156		0.983203	0.010738	0.472173	2.32e-07		0.998855	0.172148	0.998197	1.01e-05		10.7987	10.7974	10.5942	10.4713	10.4257		protein_coding
ENSMUSG00000020228	Helb	helicase (DNA) B [Source:MGI Symbol;Acc:MGI:2152895]	-1.14305	-1.04362	-1.05006	1.27328		0.00827604	0.321491	0.279148	2.33e-07		0.276834	0.934015	0.87666	1.01e-05		8.42156	8.2284	8.4665	8.50747	8.5866		protein_coding
ENSMUSG00000045934	Mtmr11	myotubularin related protein 11 [Source:MGI Symbol;Acc:MGI:2652817]	1.08959	1.13854	1.21628	-1.34399		0.157993	0.0289175	0.00123298	2.35e-07		0.922709	0.307652	0.0444417	1.02e-05		8.14833	8.27523	7.98782	8.13365	7.85391		protein_coding
ENSMUSG00000021798	Ldb3	LIM domain binding 3 [Source:MGI Symbol;Acc:MGI:1344412]	-1.13926	-1.10412	-1.05468	1.26217		0.00202455	0.00785069	0.310402	2.38e-07		0.127106	0.142572	0.910518	1.02e-05		8.98938	8.80101	8.94594	9.0627	9.14498		protein_coding
ENSMUSG00000042724	Map3k9	mitogen-activated protein kinase kinase kinase 9 [Source:MGI Symbol;Acc:MGI:2449952]	-1.02147	-1.22319	-1.1853	1.30428		0.762345	0.000170604	0.00324179	2.37e-07		0.998855	0.00941723	0.0868361	1.02e-05		9.0548	9.0233	9.0654	9.1623	9.41565		protein_coding
ENSMUSG00000038695	Josd2	Josephin domain containing 2 [Source:MGI Symbol;Acc:MGI:1913374]	-1.02759	1.18624	1.08602	-1.29479		0.685267	0.000939805	0.190313	2.39e-07		0.998855	0.0332164	0.76347	1.03e-05		11.4972	11.458	11.2838	11.2058	11.0941		protein_coding
ENSMUSG00000022199	Slc22a17	solute carrier family 22 (organic cation transporter), member 17 [Source:MGI Symbol;Acc:MGI:1926225]	-1.05978	-1.08131	-1.1666	1.25593		0.253247	0.0877629	6.67e-05	2.42e-07		0.998855	0.552119	0.00551288	1.04e-05		14.5987	14.5149	14.6827	14.6229	14.8528		protein_coding
ENSMUSG00000067081	Asb18	ankyrin repeat and SOCS box-containing 18 [Source:MGI Symbol;Acc:MGI:2655109]	-1.03624	-1.07787	-1.03915	1.42952		0.64618	0.273428	0.545167	2.54e-07		0.998855	0.889466	0.998197	1.09e-05		7.44356	7.39128	7.7505	7.85192	7.91402		protein_coding
ENSMUSG00000011427	Zfp790	zinc finger protein 790 [Source:MGI Symbol;Acc:MGI:1923431]	-1.17365	-1.12829	-1.09916	1.27358		0.0029848	0.0162083	0.0704099	2.55e-07		0.156804	0.220945	0.502474	1.09e-05		9.7765	9.5459	9.67266	9.75995	9.90417		protein_coding
ENSMUSG00000044287	Nrn1l	neuritin 1-like [Source:MGI Symbol;Acc:MGI:2443642]	-1.19762	1.60368	1.1466	-1.35137		0.0204081	4.73e-08	0.073742	1.93e-05		0.444778	1.1e-05	0.513256	0.000429409		7.73147	7.46858	7.6735	7.23561	7.05069		protein_coding
ENSMUSG00000043987	Cep164	centrosomal protein 164 [Source:MGI Symbol;Acc:MGI:2384878]	-1.12536	-1.10958	-1.10927	1.30609		0.0450211	0.0469398	0.0377264	2.57e-07		0.610475	0.403568	0.368262	1.1e-05		9.38857	9.21771	9.4041	9.45488	9.61169		protein_coding
ENSMUSG00000040441	Slc26a10	solute carrier family 26, member 10 [Source:MGI Symbol;Acc:MGI:2143920]	1.15252	1.19162	1.19849	-1.54988		0.068138	0.0399588	0.0384601	2.58e-07		0.713651	0.369647	0.372747	1.1e-05		9.19098	9.39581	8.96917	9.02624	8.77227		protein_coding
ENSMUSG00000050211	Pla2g4e	phospholipase A2, group IVE [Source:MGI Symbol;Acc:MGI:1919144]	-1.07771	-1.15563	-1.25428	1.5593		0.543149	0.0702913	0.00330818	2.59e-07		0.998855	0.496768	0.0876327	1.1e-05		7.17758	7.06616	7.45351	7.38454	7.7228		protein_coding
ENSMUSG00000058070	Eml1	echinoderm microtubule associated protein like 1 [Source:MGI Symbol;Acc:MGI:1915769]	1.0057	1.21561	1.22999	-1.21258		0.888528	1.88e-07	1.69e-07	2.59e-07		0.998855	3.61e-05	4.54e-05	1.1e-05		11.9949	12.0031	11.9586	12.0253	11.7339		protein_coding
ENSMUSG00000094595	Fsbp	fibrinogen silencer binding protein [Source:MGI Symbol;Acc:MGI:5301008]	-1.12883	1.39782	1.23793	-1.33899		0.032715	4.86e-08	0.0033602	2.1e-06		0.544686	1.11e-05	0.0883793	6.61e-05		8.30219	8.12613	8.14122	8.01575	7.71684		protein_coding
ENSMUSG00000032239	Rp9	retinitis pigmentosa 9 (human) [Source:MGI Symbol;Acc:MGI:2157166]	-1.11258	-1.07159	-1.1035	1.20679		0.00170247	0.124443	0.00492308	2.61e-07		0.116122	0.645748	0.11441	1.11e-05		10.0481	9.8927	10.0183	10.0245	10.175		protein_coding
ENSMUSG00000047146	Tet1	tet methylcytosine dioxygenase 1 [Source:MGI Symbol;Acc:MGI:1098693]	-1.11334	-1.06866	-1.04235	1.36027		0.0925706	0.385785	0.536855	2.61e-07		0.787757	0.982322	0.998197	1.11e-05		8.79117	8.63674	8.93371	9.02057	9.08852		protein_coding
ENSMUSG00000038781	Stap2	signal transducing adaptor family member 2 [Source:MGI Symbol;Acc:MGI:2147039]	1.23456	1.30681	1.33107	-1.55394		0.030979	0.0123484	0.00748565	2.65e-07		0.532637	0.186877	0.148808	1.12e-05		5.83505	6.1431	5.84014	5.91469	5.51676		protein_coding
ENSMUSG00000052557	Gan	giant axonal neuropathy [Source:MGI Symbol;Acc:MGI:1890619]	-1.20561	-1.06375	-1.11256	1.37809		0.00583466	0.285734	0.104918	2.65e-07		0.228891	0.901629	0.599835	1.12e-05		10.0432	9.77323	10.0979	10.0834	10.245		protein_coding
ENSMUSG00000067279	Ppp1r3c	protein phosphatase 1, regulatory subunit 3C [Source:MGI Symbol;Acc:MGI:1858229]	-1.08709	1.00494	1.09702	-1.26164		0.0675916	0.903319	0.0327133	2.71e-07		0.710486	0.987975	0.33983	1.14e-05		11.9651	11.8448	11.4687	11.6444	11.5186		protein_coding
ENSMUSG00000031551	Ido1	indoleamine 2,3-dioxygenase 1 [Source:MGI Symbol;Acc:MGI:96416]	-1.1718	1.29564	1.19152	-1.26678		0.00150597	2.3e-05	0.000115188	2.75e-07		0.109477	0.0019175	0.0083217	1.16e-05		10.9125	10.6836	10.6691	10.5969	10.3522		protein_coding
ENSMUSG00000058966	Fam57b	family with sequence similarity 57, member B [Source:MGI Symbol;Acc:MGI:1916202]	-1.02243	-1.03421	-1.12362	1.23531		0.704637	0.438727	0.00838199	2.78e-07		0.998855	0.987975	0.159139	1.17e-05		9.94057	9.90783	10.1165	10.0468	10.2223		protein_coding
ENSMUSG00000035394	Cfap53	cilia and flagella associated protein 53 [Source:MGI Symbol;Acc:MGI:1921703]	-1.34155	-1.8874	-1.40075	2.04197		0.0548006	2.81e-05	0.0239449	2.81e-07		0.657967	0.0022628	0.290875	1.18e-05		4.39692	3.97653	4.03371	4.52217	5.01806		protein_coding
ENSMUSG00000005267	Zfp287	zinc finger protein 287 [Source:MGI Symbol;Acc:MGI:2176561]	-1.08465	-1.13481	-1.10437	1.28622		0.0489884	0.013782	0.0419232	2.83e-07		0.628657	0.198872	0.387992	1.19e-05		9.3176	9.20092	9.33248	9.42142	9.57375		protein_coding
ENSMUSG00000035713	Usp35	ubiquitin specific peptidase 35 [Source:MGI Symbol;Acc:MGI:2685339]	-1.0134	1.00861	-1.08228	1.2184		0.79701	0.823691	0.0098735	2.85e-07		0.998855	0.987975	0.175665	1.19e-05		9.48821	9.46825	9.71792	9.64155	9.76417		protein_coding
ENSMUSG00000020423	Btg2	B cell translocation gene 2, anti-proliferative [Source:MGI Symbol;Acc:MGI:108384]	-1.53534	1.17557	-1.11792	1.49587		0.00136592	0.0667339	0.396816	2.86e-07		0.103141	0.483039	0.979616	1.2e-05		10.0251	9.40649	10.1731	9.82844	9.99664		protein_coding
ENSMUSG00000030757	Zkscan2	zinc finger with KRAB and SCAN domains 2 [Source:MGI Symbol;Acc:MGI:2444060]	-1.1252	1.09113	-1.10247	1.39031		0.00277634	0.326872	0.20736	2.89e-07		0.150135	0.93865	0.788365	1.21e-05		10.0465	9.87549	10.4287	10.2115	10.3605		protein_coding
ENSMUSG00000052406	Rexo4	REX4, 3'-5' exonuclease [Source:MGI Symbol;Acc:MGI:2684957]	1.02019	1.10582	1.1306	-1.25707		0.65785	0.0333465	0.01394	2.9e-07		0.998855	0.335427	0.216307	1.21e-05		11.0525	11.0817	10.8487	10.9302	10.7599		protein_coding
ENSMUSG00000090122	Kcne1l	potassium voltage-gated channel, Isk-related family, member 1-like, pseudogene [Source:MGI Symbol;Acc:MGI:1913490]	-1.04082	1.17991	1.08129	-1.23695		0.434304	0.00038167	0.107818	2.94e-07		0.998855	0.0169405	0.607058	1.23e-05		9.10126	9.04273	8.92863	8.85247	8.7464		protein_coding
ENSMUSG00000025413	Ttc4	tetratricopeptide repeat domain 4 [Source:MGI Symbol;Acc:MGI:1919604]	1.1172	1.08975	1.10309	-1.28339		0.0234107	0.0832328	0.0795728	2.99e-07		0.47444	0.540849	0.530649	1.25e-05		11.1364	11.2966	11.0124	11.0794	10.9453		protein_coding
ENSMUSG00000099703	ENSMUSG00000099703		-1.21562	-1.55494	-1.41657	1.7153		0.183638	5.38e-05	0.00815666	3.01e-07		0.959435	0.00386734	0.1562	1.25e-05		5.83423	5.54856	5.6482	5.82704	6.34196
ENSMUSG00000098650	Gm28048	predicted gene, 28048 [Source:MGI Symbol;Acc:MGI:5547784]	-1.01909	1.11159	1.30616	-1.41958		0.75228	0.160328	0.000239195	3.02e-07		0.998855	0.722297	0.0139574	1.26e-05		11.8812	11.8541	11.4534	11.7356	11.3576		protein_coding
ENSMUSG00000042567	Nek10	NIMA (never in mitosis gene a)- related kinase 10 [Source:MGI Symbol;Acc:MGI:2685128]	1.06424	-1.46572	-1.34786	1.58752		0.506458	9.89e-05	0.000441443	3.03e-07		0.998855	0.00624056	0.0216042	1.26e-05		6.62444	6.71747	6.7798	6.95374	7.39465		protein_coding
ENSMUSG00000000823	Zfp512b	zinc finger protein 512B [Source:MGI Symbol;Acc:MGI:2685478]	-1.00288	-1.08183	-1.1087	1.29038		0.962126	0.154732	0.00849941	3.03e-07		0.998855	0.711542	0.160609	1.26e-05		11.4497	11.4453	11.6515	11.6656	11.8224		protein_coding
ENSMUSG00000048583	Igf2	insulin-like growth factor 2 [Source:MGI Symbol;Acc:MGI:96434]	-1.00611	1.19403	1.13101	-1.30986		0.906297	0.00263441	0.0168532	3.05e-07		0.998855	0.0674321	0.240594	1.26e-05		10.6341	10.6245	10.4428	10.4142	10.2438		protein_coding
ENSMUSG00000090671	Gm5067	predicted gene 5067 [Source:MGI Symbol;Acc:MGI:3644982]	-1.04034	1.0316	-1.01404	1.63328		0.714002	0.802696	0.880085	3.08e-07		0.998855	0.987975	0.998197	1.27e-05		5.59835	5.54296	6.24054	6.22831	6.25441		processed_pseudogene
ENSMUSG00000078439	Smim24	small integral membrane protein 24 [Source:MGI Symbol;Acc:MGI:1919523]	1.07283	-1.28718	-1.67726	1.69389		0.59337	0.0126557	1.25e-06	3.11e-07		0.998855	0.188714	0.000241525	1.28e-05		4.68982	4.79561	5.15181	4.81095	5.56605		protein_coding
ENSMUSG00000032744	Heyl	hairy/enhancer-of-split related with YRPW motif-like [Source:MGI Symbol;Acc:MGI:1860511]	-1.31129	1.03773	-1.25147	1.53895		0.00307107	0.561743	0.00229818	3.19e-07		0.159046	0.987975	0.0685816	1.31e-05		8.60452	8.21102	8.84007	8.51242	8.84445		protein_coding
ENSMUSG00000110080	Gm6145	predicted gene 6145 [Source:MGI Symbol;Acc:MGI:3779559]	-1.01687	1.16246	1.14935	-1.26791		0.72657	0.00174446	0.00261448	3.25e-07		0.998855	0.0516342	0.0743301	1.33e-05		9.80999	9.78717	9.61301	9.64601	9.45341		lncRNA
ENSMUSG00000030254	Rad18	RAD18 E3 ubiquitin protein ligase [Source:MGI Symbol;Acc:MGI:1890476]	1.0339	-1.28172	-1.18682	1.30153		0.571456	1.17e-05	0.00271697	3.42e-07		0.998855	0.00110319	0.076398	1.4e-05		7.92429	7.97318	7.94594	8.10713	8.3622		protein_coding
ENSMUSG00000059834	Sclt1	sodium channel and clathrin linker 1 [Source:MGI Symbol;Acc:MGI:1914411]	1.09165	1.17299	1.15494	-1.26905		0.126744	0.00147435	0.000574328	3.46e-07		0.872988	0.0459934	0.0259747	1.41e-05		8.34009	8.47106	8.3056	8.3323	8.13366		protein_coding
ENSMUSG00000036249	Rbm43	RNA binding motif protein 43 [Source:MGI Symbol;Acc:MGI:1918934]	-1.01996	-1.07519	-1.08459	1.20334		0.5854	0.0335773	0.0228271	3.51e-07		0.998855	0.337242	0.283234	1.43e-05		9.71754	9.69044	9.80521	9.84169	9.9677		protein_coding
ENSMUSG00000097381	A230087F16Rik	RIKEN cDNA A230087F16 gene [Source:MGI Symbol;Acc:MGI:2444635]	-1.10713	-1.47012	-1.31828	1.85218		0.442107	0.000709394	0.0259388	3.51e-07		0.998855	0.0268576	0.302603	1.43e-05		5.81807	5.65955	5.95036	6.15599	6.56769		lncRNA
ENSMUSG00000028527	Ak4	adenylate kinase 4 [Source:MGI Symbol;Acc:MGI:87979]	1.06703	1.02212	1.06589	-1.49606		0.533447	0.74567	0.307623	3.52e-07		0.998855	0.987975	0.907909	1.43e-05		9.99256	10.0869	9.48816	9.59889	9.51377		protein_coding
ENSMUSG00000034226	Rhov	ras homolog family member V [Source:MGI Symbol;Acc:MGI:2444227]	1.0262	-1.0908	-1.30476	1.29742		0.620776	0.112941	5.81e-08	3.53e-07		0.998855	0.618024	1.92e-05	1.43e-05		7.72893	7.76518	7.96632	7.75758	8.15067		protein_coding
ENSMUSG00000049511	Htr1b	5-hydroxytryptamine (serotonin) receptor 1B [Source:MGI Symbol;Acc:MGI:96274]	1.01474	1.18132	1.37594	-1.57056		0.853691	0.0581932	2.06e-05	3.57e-07		0.998855	0.451558	0.00225066	1.44e-05		11.7116	11.7328	11.2741	11.5438	11.0905		protein_coding
ENSMUSG00000036273	Lrrk2	leucine-rich repeat kinase 2 [Source:MGI Symbol;Acc:MGI:1913975]	1.01335	1.34291	1.31346	-1.35995		0.829922	6.14e-06	9.61e-06	3.58e-07		0.998855	0.000657189	0.00125826	1.45e-05		12.1366	12.1557	12.0894	12.1072	11.7211		protein_coding
ENSMUSG00000041974	Spidr	scaffolding protein involved in DNA repair [Source:MGI Symbol;Acc:MGI:1924834]	1.08304	1.26251	1.14295	-1.36465		0.343628	0.00503846	0.0794937	3.65e-07		0.998855	0.105776	0.530334	1.47e-05		7.49827	7.61513	7.44834	7.35631	7.16807		protein_coding
ENSMUSG00000064247	Plcxd1	phosphatidylinositol-specific phospholipase C, X domain containing 1 [Source:MGI Symbol;Acc:MGI:2685422]	-1.03314	1.20978	1.1365	-1.30802		0.565706	1.43e-06	0.00575703	3.65e-07		0.998855	0.000200955	0.125262	1.47e-05		10.9258	10.8783	10.7183	10.6775	10.5005		protein_coding
ENSMUSG00000004961	Syt5	synaptotagmin V [Source:MGI Symbol;Acc:MGI:1926368]	-1.10399	-1.11171	-1.16467	1.2877		0.0303114	0.0249541	0.000196971	3.7e-07		0.52607	0.283524	0.0122655	1.49e-05		13.0518	12.9088	13.0727	13.0553	13.2829		protein_coding
ENSMUSG00000028107	Tars2	threonyl-tRNA synthetase 2, mitochondrial (putative) [Source:MGI Symbol;Acc:MGI:1919057]	1.02908	1.10605	1.08303	-1.20247		0.48646	0.0123019	0.075719	3.73e-07		0.998855	0.18648	0.518947	1.5e-05		10.5334	10.5752	10.4065	10.4255	10.3178		protein_coding
ENSMUSG00000035392	Dennd1a	DENN/MADD domain containing 1A [Source:MGI Symbol;Acc:MGI:2442794]	-1.10359	-1.01985	-1.11152	1.26343		0.032707	0.663339	0.0114734	3.77e-07		0.544686	0.987975	0.192533	1.51e-05		11.3019	11.159	11.4203	11.3458	11.5061		protein_coding
ENSMUSG00000074136	4930513N10Rik	RIKEN cDNA 4930513N10 gene [Source:MGI Symbol;Acc:MGI:2443064]	-1.09488	-1.30838	-1.18843	1.66321		0.414297	0.0103146	0.0734687	3.87e-07		0.998855	0.167928	0.512791	1.55e-05		5.07068	4.93492	5.23135	5.41745	5.68739		lncRNA
ENSMUSG00000047910	Pcdhb16	protocadherin beta 16 [Source:MGI Symbol;Acc:MGI:2136752]	1.06648	-1.25178	-1.17755	1.32199		0.344921	5.89e-05	0.000113044	3.93e-07		0.998855	0.00416169	0.00820236	1.57e-05		8.05675	8.15036	8.17563	8.31707	8.55797		protein_coding
ENSMUSG00000026109	Tmeff2	transmembrane protein with EGF-like and two follistatin-like domains 2 [Source:MGI Symbol;Acc:MGI:1861735]	1.06355	1.1514	1.09987	-1.2204		0.137846	0.000233562	0.0104333	4.02e-07		0.892095	0.0117503	0.182062	1.6e-05		11.543	11.6322	11.4998	11.4835	11.3535		protein_coding
ENSMUSG00000085601	Gm4969	predicted gene 4969 [Source:MGI Symbol;Acc:MGI:3647482]	-1.14008	-1.31051	-1.58653	2.12091		0.407823	0.0470415	0.00101718	4.14e-07		0.998855	0.403917	0.038668	1.65e-05		4.51673	4.32298	4.9768	4.75148	5.41446		protein_coding
ENSMUSG00000035125	Gcfc2	GC-rich sequence DNA binding factor 2 [Source:MGI Symbol;Acc:MGI:2141656]	-1.19266	1.0002	-1.04375	1.30402		0.00197913	0.997543	0.512865	4.2e-07		0.125527	0.999392	0.998197	1.67e-05		7.63181	7.37821	7.7109	7.69925	7.77109		protein_coding
ENSMUSG00000055541	Lair1	leukocyte-associated Ig-like receptor 1 [Source:MGI Symbol;Acc:MGI:105492]	1.12928	1.04267	1.11698	-1.24988		0.00537187	0.364123	0.0259099	4.25e-07		0.219318	0.967173	0.302376	1.69e-05		9.38409	9.56056	9.24947	9.39876	9.24814		protein_coding
ENSMUSG00000079654	Prrt4	proline-rich transmembrane protein 4 [Source:MGI Symbol;Acc:MGI:2141677]	-1.3499	-1.07785	-1.39856	1.83653		0.000670611	0.533952	0.0028184	4.27e-07		0.0688254	0.987975	0.0785443	1.69e-05		7.74801	7.30988	8.03222	7.70537	8.19974		protein_coding
ENSMUSG00000013523	Bcas1	breast carcinoma amplified sequence 1 [Source:MGI Symbol;Acc:MGI:1924210]	1.24014	1.10584	1.12105	-1.38624		0.0010571	0.0100643	0.00266932	4.29e-07		0.087824	0.16583	0.0755032	1.69e-05		14.0911	14.4016	14.0272	14.0965	13.9393		protein_coding
ENSMUSG00000009566	Fpgs	folylpolyglutamyl synthetase [Source:MGI Symbol;Acc:MGI:95576]	-1.06403	-1.03869	-1.24153	1.41884		0.300001	0.625767	0.00286157	4.36e-07		0.998855	0.987975	0.0793279	1.72e-05		8.24694	8.15575	8.55878	8.35024	8.67253		protein_coding
ENSMUSG00000028128	F3	coagulation factor III [Source:MGI Symbol;Acc:MGI:88381]	1.18223	-1.01897	1.04961	-1.2106		3.32e-06	0.6085	0.213589	4.38e-07		0.00215532	0.987975	0.796444	1.73e-05		11.3843	11.6262	11.275	11.4213	11.3593		protein_coding
ENSMUSG00000050840	Cdh20	cadherin 20 [Source:MGI Symbol;Acc:MGI:1346069]	1.19986	1.15505	1.11898	-1.2937		9.53e-05	0.0125543	0.0476461	4.48e-07		0.0191534	0.187822	0.416928	1.76e-05		9.68665	9.94998	9.73752	9.74185	9.58627		protein_coding
ENSMUSG00000022790	Igsf11	immunoglobulin superfamily, member 11 [Source:MGI Symbol;Acc:MGI:2388477]	1.10234	1.16871	1.2351	-1.2716		0.0110177	0.00030379	3.15e-06	4.49e-07		0.325543	0.014256	0.00050037	1.77e-05		11.2729	11.4131	11.2434	11.3729	11.0753		protein_coding
ENSMUSG00000022101	Fgf17	fibroblast growth factor 17 [Source:MGI Symbol;Acc:MGI:1202401]	-1.10985	1.81733	1.4222	-2.76208		0.469257	0.00897777	0.131191	4.54e-07		0.998855	0.154817	0.659297	1.78e-05		4.66688	4.51283	3.86375	3.55414	3.06285		protein_coding
ENSMUSG00000028223	Decr1	2,4-dienoyl CoA reductase 1, mitochondrial [Source:MGI Symbol;Acc:MGI:1914710]	1.06972	1.07783	1.06559	-1.21124		0.13665	0.0560755	0.0967202	4.54e-07		0.890644	0.441262	0.579402	1.78e-05		10.6482	10.7461	10.5298	10.5628	10.4778		protein_coding
ENSMUSG00000046637	Ttc34	tetratricopeptide repeat domain 34 [Source:MGI Symbol;Acc:MGI:2445205]	-1.1157	-1.03812	-1.17772	1.29398		0.0647411	0.57164	0.00126926	4.54e-07		0.703179	0.987975	0.0450202	1.78e-05		8.07779	7.91569	8.1905	8.05738	8.30192		protein_coding
ENSMUSG00000046432	Bex3	brain expressed X-linked 3 [Source:MGI Symbol;Acc:MGI:1338016]	-1.07398	-1.15203	-1.15124	1.22371		0.0873075	0.00169456	0.00055503	4.55e-07		0.771517	0.0506043	0.0253423	1.78e-05		13.3629	13.2599	13.2989	13.3494	13.5603		protein_coding
ENSMUSG00000027584	Oprl1	opioid receptor-like 1 [Source:MGI Symbol;Acc:MGI:97440]	1.00556	-1.14228	-1.16108	1.25922		0.908229	0.00120751	1.88e-05	4.58e-07		0.998855	0.0401776	0.0021463	1.79e-05		10.5903	10.5982	10.69	10.7167	10.9399		protein_coding
ENSMUSG00000035783	Acta2	actin, alpha 2, smooth muscle, aorta [Source:MGI Symbol;Acc:MGI:87909]	-1.02485	1.23284	1.21097	-1.30031		0.669157	0.00013998	0.000204331	4.68e-07		0.998855	0.00808648	0.0125137	1.83e-05		9.84721	9.81193	9.68746	9.71111	9.44193		protein_coding
ENSMUSG00000040502	9-Mar	membrane-associated ring finger (C3HC4) 9 [Source:MGI Symbol;Acc:MGI:2446144]	-1.18964	-1.04053	-1.12122	1.33243		0.00670116	0.464218	0.0205248	4.68e-07		0.248475	0.987975	0.267028	1.83e-05		10.2417	9.99025	10.2999	10.2417	10.4148		protein_coding
ENSMUSG00000086277	4930558K02Rik	RIKEN cDNA 4930558K02 gene [Source:MGI Symbol;Acc:MGI:1922618]	-1.90663	-1.55593	-1.71583	4.59591		0.153943	0.0947089	0.0599734	4.75e-07		0.914752	0.571519	0.464763	1.85e-05		2.25359	1.3105	2.85114	2.74982	3.54454		protein_coding
ENSMUSG00000056014	A430033K04Rik	RIKEN cDNA A430033K04 gene [Source:MGI Symbol;Acc:MGI:3583896]	-1.04658	-1.10393	-1.10937	1.2563		0.246785	0.0259949	0.011588	4.76e-07		0.998855	0.289653	0.19337	1.85e-05		9.66961	9.60328	9.74146	9.78407	9.94292		protein_coding
ENSMUSG00000075415	Fnbp1	formin binding protein 1 [Source:MGI Symbol;Acc:MGI:109606]	1.03689	1.12097	1.1096	-1.23097		0.391178	0.0149382	0.0396499	4.78e-07		0.998855	0.209159	0.377018	1.85e-05		12.9527	13.005	12.8218	12.8568	12.7141		protein_coding
ENSMUSG00000025316	Banp	BTG3 associated nuclear protein [Source:MGI Symbol;Acc:MGI:1889023]	1.35402	-1.12756	1.3295	-1.82715		0.0027196	0.375665	0.0542243	4.81e-07		0.14852	0.975512	0.442938	1.86e-05		9.36494	9.80274	8.71226	9.34572	8.94169		protein_coding
ENSMUSG00000001082	Mfsd10	major facilitator superfamily domain containing 10 [Source:MGI Symbol;Acc:MGI:1915544]	1.00434	-1.18218	-1.24328	1.36658		0.954869	0.00691145	0.000303197	4.87e-07		0.998855	0.131726	0.0164838	1.88e-05		9.08095	9.08595	9.24827	9.22471	9.54735		protein_coding
ENSMUSG00000106019	Gm43672	predicted gene 43672 [Source:MGI Symbol;Acc:MGI:5663809]	-1.18955	1.50093	1.22166	-1.28983		0.0260793	8.71e-08	0.0194023	0.00241951		0.493906	1.88e-05	0.260496	0.0221027		7.96746	7.71847	7.88758	7.63929	7.35775		lncRNA
ENSMUSG00000029915	Clec5a	C-type lectin domain family 5, member a [Source:MGI Symbol;Acc:MGI:1345151]	-1.00708	1.19972	1.19055	-1.44501		0.935718	0.0233063	0.0256054	4.88e-07		0.998855	0.273703	0.300503	1.88e-05		7.38165	7.37441	7.05602	7.09377	6.84682		protein_coding
ENSMUSG00000006675	P4htm	prolyl 4-hydroxylase, transmembrane (endoplasmic reticulum) [Source:MGI Symbol;Acc:MGI:1921693]	-1.05557	-1.13682	-1.16323	1.24872		0.236328	0.0129568	0.00254434	4.92e-07		0.998855	0.191273	0.073526	1.9e-05		12.0057	11.9274	12.015	12.0314	12.2573		protein_coding
ENSMUSG00000054408	Spcs3	signal peptidase complex subunit 3 homolog (S. cerevisiae) [Source:MGI Symbol;Acc:MGI:1923937]	1.03035	1.10153	1.0995	-1.2625		0.559411	0.0209658	0.0216321	4.94e-07		0.998855	0.257036	0.274948	1.9e-05		12.0288	12.0723	11.8272	11.8742	11.7448		protein_coding
ENSMUSG00000002475	Abhd3	abhydrolase domain containing 3 [Source:MGI Symbol;Acc:MGI:2147183]	1.03263	1.02308	1.04905	-1.20732		0.468134	0.450068	0.104911	5.01e-07		0.998855	0.987975	0.599835	1.92e-05		11.9152	11.9618	11.6746	11.7602	11.6989		protein_coding
ENSMUSG00000097274	Gm47512	predicted gene, 47512 [Source:MGI Symbol;Acc:MGI:6096503]	-1.11058	-2.41371	-1.84009	2.55057		0.556529	7.3e-07	0.00174382	5.17e-07		0.998855	0.000114369	0.056394	1.98e-05		6.2517	6.09698	6.12742	6.56896	7.45781		lncRNA
ENSMUSG00000045174	Amer3	APC membrane recruitment 3 [Source:MGI Symbol;Acc:MGI:3026939]	-1.06275	-1.02496	-1.13266	1.31407		0.222109	0.612168	0.0052144	5.26e-07		0.998061	0.987975	0.117755	2.01e-05		10.3589	10.2703	10.5806	10.4863	10.6743		protein_coding
ENSMUSG00000056411	Gm12500	predicted gene 12500 [Source:MGI Symbol;Acc:MGI:3650304]	-1.05888	1.67566	1.42643	-1.43952		0.543103	9.54e-08	0.000175858	0.000387003		0.998855	2.01e-05	0.0112015	0.00506039		6.33198	6.24795	6.42477	6.23628	5.73561		lncRNA
ENSMUSG00000044734	Serpinb1a	serine (or cysteine) peptidase inhibitor, clade B, member 1a [Source:MGI Symbol;Acc:MGI:1913472]	-1.25496	1.22176	1.13882	-1.44966		0.012854	0.0124791	0.0830008	5.28e-07		0.355082	0.187331	0.542558	2.01e-05		10.6934	10.3661	10.0713	10.0193	9.83885		protein_coding
ENSMUSG00000085511	Gm11738	predicted gene 11738 [Source:MGI Symbol;Acc:MGI:3650365]	-1.66321	-1.61648	-1.97249	3.22898		0.229661	0.0254229	0.00214503	5.29e-07		0.998855	0.286445	0.0655277	2.01e-05		3.45803	2.71349	3.67583	3.44739	4.44077		lncRNA
ENSMUSG00000021870	Slmap	sarcolemma associated protein [Source:MGI Symbol;Acc:MGI:1933549]	-1.03749	1.21334	1.20914	-1.21867		0.401824	9.64e-08	6.84e-07	5.32e-07		0.998855	2.02e-05	0.000151243	2.02e-05		13.1034	13.0502	12.9959	13.0406	12.7741		protein_coding
ENSMUSG00000031870	Pgr	progesterone receptor [Source:MGI Symbol;Acc:MGI:97567]	1.02881	1.07205	1.16801	-1.2598		0.461075	0.173172	0.00058576	5.47e-07		0.998855	0.746001	0.0262781	2.08e-05		10.1527	10.1939	9.91245	10.0862	9.86865		protein_coding
ENSMUSG00000051323	Pcdh19	protocadherin 19 [Source:MGI Symbol;Acc:MGI:2685563]	-1.01802	-1.19206	-1.28801	1.46474		0.828635	0.0296917	4.52e-07	5.53e-07		0.998855	0.312257	0.000106139	2.09e-05		9.19065	9.16529	9.41303	9.35136	9.72505		protein_coding
ENSMUSG00000020007	Il20ra	interleukin 20 receptor, alpha [Source:MGI Symbol;Acc:MGI:3605069]	1.13948	1.19009	1.36026	-1.5051		0.0386088	0.0742323	0.000139121	5.6e-07		0.577773	0.510201	0.00949579	2.12e-05		7.34601	7.53203	7.14833	7.38924	6.94912		protein_coding
ENSMUSG00000055214	Pld5	phospholipase D family, member 5 [Source:MGI Symbol;Acc:MGI:2442056]	-1.05872	1.37613	1.28932	-1.22179		0.274529	1.02e-07	4.37e-05	0.000115908		0.998855	2.13e-05	0.00402679	0.00189624		9.47165	9.38848	9.51153	9.46767	9.10771		protein_coding
ENSMUSG00000027474	Ccm2l	cerebral cavernous malformation 2-like [Source:MGI Symbol;Acc:MGI:2385159]	1.21387	1.18664	1.18479	-1.45878		0.00839541	0.00638533	0.00800551	5.69e-07		0.278857	0.125042	0.154619	2.14e-05		6.96135	7.23923	6.89326	6.943	6.70421		protein_coding
ENSMUSG00000043458	Pcdhb12	protocadherin beta 12 [Source:MGI Symbol;Acc:MGI:2136747]	-1.05156	-1.15155	-1.09514	1.37027		0.460917	0.000731389	0.0316901	5.84e-07		0.998855	0.0275347	0.334109	2.2e-05		8.19154	8.1189	8.32194	8.44523	8.58254		protein_coding
ENSMUSG00000029761	Cald1	caldesmon 1 [Source:MGI Symbol;Acc:MGI:88250]	1.03832	1.09519	1.10257	-1.2152		0.390843	0.0338846	0.0148841	5.88e-07		0.998855	0.338821	0.224891	2.21e-05		10.2837	10.3385	10.1394	10.1992	10.0652		protein_coding
ENSMUSG00000025962	Fastkd2	FAST kinase domains 2 [Source:MGI Symbol;Acc:MGI:1922869]	1.10636	1.03992	1.15552	-1.40913		0.190951	0.575396	0.0318021	5.9e-07		0.968779	0.987975	0.33452	2.21e-05		9.86303	10.0097	9.52234	9.72419	9.52237		protein_coding
ENSMUSG00000027811	4930579G24Rik	RIKEN cDNA 4930579G24 gene [Source:MGI Symbol;Acc:MGI:1923189]	-1.06502	-1.07475	-1.15875	1.3851		0.338299	0.231765	0.0195377	5.91e-07		0.998855	0.837579	0.261053	2.21e-05		6.98817	6.90066	7.21664	7.15389	7.38051		protein_coding
ENSMUSG00000006764	Tph2	tryptophan hydroxylase 2 [Source:MGI Symbol;Acc:MGI:2651811]	1.43318	1.22563	1.23124	-2.03696		0.00931942	0.108799	0.154418	5.94e-07		0.296189	0.608601	0.704772	2.22e-05		6.48133	7.00477	6.2216	6.27589	5.98154		protein_coding
ENSMUSG00000000416	Cttnbp2	cortactin binding protein 2 [Source:MGI Symbol;Acc:MGI:1353467]	1.03632	1.11273	1.22117	-1.23864		0.561861	0.0122885	7.28e-08	6.97e-05		0.998855	0.186391	2.29e-05	0.00124088		12.3473	12.3988	12.1962	12.3801	12.0992		protein_coding
ENSMUSG00000021962	Dcp1a	decapping mRNA 1A [Source:MGI Symbol;Acc:MGI:1923151]	-1.10549	-1.01794	-1.07648	1.24567		0.0240576	0.67596	0.14681	6.2e-07		0.477612	0.987975	0.691908	2.31e-05		10.0188	9.87339	10.1161	10.0858	10.2001		protein_coding
ENSMUSG00000084842	Pabpc1l2b-ps	poly(A) binding protein, cytoplasmic 1-like 2B, pseudogene [Source:MGI Symbol;Acc:MGI:3644774]	-1.0982	-1.1319	-1.1546	1.25652		0.075361	0.00908172	0.00377988	6.28e-07		0.736357	0.155967	0.0955766	2.34e-05		9.23297	9.0967	9.19822	9.2208	9.43454		processed_pseudogene
ENSMUSG00000021000	Mia2	MIA SH3 domain ER export factor 2 [Source:MGI Symbol;Acc:MGI:2159614]	1.09324	1.02441	1.14119	-1.21008		0.000493413	0.515301	0.00173212	6.32e-07		0.0552572	0.987975	0.0560745	2.35e-05		10.847	10.9763	10.6873	10.8927	10.7092		protein_coding
ENSMUSG00000029438	Bcl7a	B cell CLL/lymphoma 7A [Source:MGI Symbol;Acc:MGI:1924295]	-1.06982	-1.00448	-1.0819	1.22007		0.122036	0.901372	0.0158774	6.42e-07		0.863306	0.987975	0.233454	2.38e-05		11.7372	11.6394	11.8719	11.8145	11.936		protein_coding
ENSMUSG00000020895	Tmem107	transmembrane protein 107 [Source:MGI Symbol;Acc:MGI:1914160]	1.05123	1.13225	1.20902	-1.42147		0.456243	0.121145	0.0111624	6.44e-07		0.998855	0.63772	0.190377	2.39e-05		8.80533	8.87915	8.50283	8.64686	8.3784		protein_coding
ENSMUSG00000079110	Capn3	calpain 3 [Source:MGI Symbol;Acc:MGI:107437]	1.01821	1.23981	1.13031	-1.40063		0.793795	0.000652496	0.0664734	6.44e-07		0.998855	0.0251766	0.486893	2.39e-05		8.22884	8.25703	8.03211	7.94894	7.77605		protein_coding
ENSMUSG00000042275	Pelo	pelota mRNA surveillance and ribosome rescue factor [Source:MGI Symbol;Acc:MGI:2145154]	-1.12305	-1.0415	-1.13703	1.2131		0.00229581	0.38021	0.00232727	6.46e-07		0.136103	0.977661	0.0690466	2.39e-05		9.31186	9.14338	9.31749	9.23959	9.43235		protein_coding
ENSMUSG00000116766	Gm49702	predicted gene, 49702 [Source:MGI Symbol;Acc:MGI:6215162]	-1.07793	1.51833	1.66823	-1.91748		0.549476	0.000938108	8.59e-07	6.47e-07		0.998855	0.033194	0.000181848	2.39e-05		8.09878	7.99055	7.60384	7.79022	7.05832		TEC
ENSMUSG00000032898	Fbxo21	F-box protein 21 [Source:MGI Symbol;Acc:MGI:1924223]	-1.04958	-1.07127	-1.06699	1.22317		0.263354	0.0359709	0.0713834	6.48e-07		0.998855	0.350055	0.506282	2.39e-05		12.7464	12.6764	12.8196	12.8751	12.9763		protein_coding
ENSMUSG00000115509	Gm49012	predicted gene, 49012 [Source:MGI Symbol;Acc:MGI:6118370]	-1.45357	-1.1509	-1.29091	2.1166		0.0314317	0.249923	0.0556987	6.48e-07		0.535146	0.860529	0.448373	2.39e-05		4.8328	4.27758	5.11804	5.00642	5.38314		lncRNA
ENSMUSG00000033233	Trim45	tripartite motif-containing 45 [Source:MGI Symbol;Acc:MGI:1918187]	-1.07503	1.02838	-1.06427	1.2024		0.0487354	0.456214	0.111927	6.53e-07		0.62727	0.987975	0.616974	2.4e-05		9.09104	8.9842	9.24399	9.16455	9.26111		protein_coding
ENSMUSG00000010358	Ifi35	interferon-induced protein 35 [Source:MGI Symbol;Acc:MGI:1917360]	1.24415	1.06733	1.10009	-1.30567		0.00152181	0.269455	0.120662	6.62e-07		0.110145	0.88392	0.637737	2.43e-05		7.42813	7.74665	7.40797	7.50125	7.37083		protein_coding
ENSMUSG00000003623	Crot	carnitine O-octanoyltransferase [Source:MGI Symbol;Acc:MGI:1921364]	1.15392	1.0299	1.0954	-1.30422		0.0129942	0.609146	0.0664884	6.71e-07		0.357465	0.987975	0.486893	2.46e-05		11.3484	11.5554	11.1663	11.3046	11.1808		protein_coding
ENSMUSG00000044636	Csrnp2	cysteine-serine-rich nuclear protein 2 [Source:MGI Symbol;Acc:MGI:2386852]	-1.12829	-1.10512	-1.23406	1.40258		0.000648064	0.175328	0.0025213	7.18e-07		0.0674522	0.748763	0.0731134	2.63e-05		10.0569	9.88177	10.1775	10.0679	10.3797		protein_coding
ENSMUSG00000032946	Rasgrp2	RAS, guanyl releasing protein 2 [Source:MGI Symbol;Acc:MGI:1333849]	-1.05197	1.22538	1.16397	-1.26827		0.370787	8.08e-05	2.4e-06	7.21e-07		0.998855	0.0053485	0.000396823	2.63e-05		13.6873	13.6141	13.5166	13.492	13.2805		protein_coding
ENSMUSG00000042035	Igsf3	immunoglobulin superfamily, member 3 [Source:MGI Symbol;Acc:MGI:1926158]	1.01533	-1.11165	-1.04805	1.2285		0.762846	0.0370685	0.418016	7.23e-07		0.998855	0.354963	0.994945	2.64e-05		8.73653	8.75677	8.8504	8.98719	9.06151		protein_coding
ENSMUSG00000105987	AI506816	expressed sequence AI506816 [Source:MGI Symbol;Acc:MGI:2140929]	-1.06161	1.23528	1.07833	-1.59377		0.520144	0.0165685	0.323588	7.3e-07		0.998855	0.224132	0.923742	2.66e-05		7.3906	7.30294	6.89079	6.74047	6.6417		lncRNA
ENSMUSG00000028343	Erp44	endoplasmic reticulum protein 44 [Source:MGI Symbol;Acc:MGI:1923549]	1.06897	1.03646	1.12776	-1.26137		0.15879	0.435502	0.0102557	7.32e-07		0.923587	0.987975	0.18035	2.66e-05		10.3227	10.4202	10.0878	10.2594	10.0925		protein_coding
ENSMUSG00000044719	E230025N22Rik	Riken cDNA E230025N22 gene [Source:MGI Symbol;Acc:MGI:3687212]	1.00999	1.35513	1.2471	-1.33404		0.891503	1.3e-07	0.000805795	1.37e-06		0.998855	2.66e-05	0.0328907	4.58e-05		7.98213	7.99712	7.97335	7.90132	7.58841		protein_coding
ENSMUSG00000040811	Eml2	echinoderm microtubule associated protein like 2 [Source:MGI Symbol;Acc:MGI:1919455]	-1.01422	-1.04138	-1.12045	1.21669		0.794688	0.384199	0.0112572	7.36e-07		0.998855	0.980929	0.191461	2.67e-05		13.1941	13.1735	13.35	13.2941	13.4657		protein_coding
ENSMUSG00000050174	Nudt6	nudix (nucleoside diphosphate linked moiety X)-type motif 6 [Source:MGI Symbol;Acc:MGI:2387618]	-1.14069	-1.25078	-1.14557	1.47106		0.0525987	0.00230278	0.0717596	7.37e-07		0.646268	0.0619369	0.507656	2.67e-05		7.55049	7.36218	7.54917	7.72404	7.92987		protein_coding
ENSMUSG00000030994	D7Ertd443e	DNA segment, Chr 7, ERATO Doi 443, expressed [Source:MGI Symbol;Acc:MGI:1196431]	1.00498	1.27138	1.26557	-1.26142		0.92066	1.31e-07	2.72e-06	9.15e-07		0.998855	2.68e-05	0.000445247	3.23e-05		9.553	9.55895	9.52309	9.56599	9.23301		protein_coding
ENSMUSG00000025323	Sp4	trans-acting transcription factor 4 [Source:MGI Symbol;Acc:MGI:107595]	-1.18052	-1.06697	-1.09012	1.27295		0.000815993	0.229899	0.108217	7.42e-07		0.0755569	0.835259	0.607657	2.68e-05		9.92385	9.68471	9.89008	9.90934	10.0419		protein_coding
ENSMUSG00000031792	Usb1	U6 snRNA biogenesis 1 [Source:MGI Symbol;Acc:MGI:2142454]	-1.17002	-1.02579	-1.15579	1.34496		0.00356518	0.640814	0.0104811	7.42e-07		0.170746	0.987975	0.182582	2.68e-05		9.00495	8.77724	9.12124	8.99784	9.21642		protein_coding
ENSMUSG00000070604	Vsig10l	V-set and immunoglobulin domain containing 10 like [Source:MGI Symbol;Acc:MGI:1922940]	-1.05066	-1.04451	-1.22838	1.43816		0.588885	0.508797	0.000898681	7.47e-07		0.998855	0.987975	0.0355394	2.7e-05		6.74613	6.67316	7.08656	6.89881	7.20846		protein_coding
ENSMUSG00000025529	Zfp711	zinc finger protein 711 [Source:MGI Symbol;Acc:MGI:3045342]	-1.09227	-1.24	-1.18875	1.37748		0.205399	0.0015428	0.0071947	7.51e-07		0.98184	0.0473447	0.145093	2.71e-05		7.78763	7.66509	7.76337	7.87476	8.13297		protein_coding
ENSMUSG00000027001	Dusp19	dual specificity phosphatase 19 [Source:MGI Symbol;Acc:MGI:1915332]	-1.01471	1.11115	1.14566	-1.2935		0.812869	0.025628	8.7e-05	7.51e-07		0.998855	0.28776	0.00667298	2.71e-05		9.93719	9.91742	9.64886	9.74388	9.55298		protein_coding
ENSMUSG00000003134	Tbc1d8	TBC1 domain family, member 8 [Source:MGI Symbol;Acc:MGI:1927225]	-1.05835	1.26561	1.2569	-1.21536		0.364673	1.35e-07	1.29e-07	0.000211224		0.998855	2.72e-05	3.69e-05	0.00311646		12.3173	12.2353	12.2459	12.2856	11.9633		protein_coding
ENSMUSG00000034774	Dsg1c	desmoglein 1 gamma [Source:MGI Symbol;Acc:MGI:2664358]	1.10067	-1.39919	-1.07305	1.45936		0.322534	1.35e-07	0.390188	6.32e-06		0.998855	2.72e-05	0.97575	0.000168999		7.13175	7.26937	7.28523	7.71562	7.82362		protein_coding
ENSMUSG00000045876	Pcdhb8	protocadherin beta 8 [Source:MGI Symbol;Acc:MGI:2136742]	1.04778	1.21902	1.27066	-1.45692		0.628438	0.00628383	0.00504114	7.64e-07		0.998855	0.124063	0.115934	2.75e-05		8.39889	8.46581	8.15978	8.26918	7.93194		protein_coding
ENSMUSG00000039620	Trmt9b	tRNA methyltransferase 9B [Source:MGI Symbol;Acc:MGI:2442328]	-1.15562	-1.00246	-1.01352	1.22314		8.37e-05	0.949803	0.726704	7.72e-07		0.0176741	0.987975	0.998197	2.78e-05		9.619	9.40895	9.64892	9.68228	9.70964		protein_coding
ENSMUSG00000084973	Gm13848	predicted gene 13848 [Source:MGI Symbol;Acc:MGI:3651996]	-1.18968	-1.09513	-1.12281	1.78347		0.211976	0.37202	0.299533	7.75e-07		0.985293	0.972428	0.901417	2.78e-05		4.73412	4.48066	5.14418	5.15537	5.33755		lncRNA
ENSMUSG00000024901	Peli3	pellino 3 [Source:MGI Symbol;Acc:MGI:1924963]	-1.09188	-1.01063	-1.10873	1.25191		0.0809761	0.791993	0.0156503	7.76e-07		0.753164	0.987975	0.231295	2.79e-05		9.81158	9.68348	9.94501	9.8614	10.0184		protein_coding
ENSMUSG00000026546	Cfap45	cilia and flagella associated protein 45 [Source:MGI Symbol;Acc:MGI:1919120]	1.08542	-1.55072	-1.57618	1.44986		0.379924	8.7e-07	9.03e-08	3.44e-05		0.998855	0.000131884	2.79e-05	0.000696975		6.41898	6.54028	6.39115	6.41823	7.08563		protein_coding
ENSMUSG00000047264	Zfp358	zinc finger protein 358 [Source:MGI Symbol;Acc:MGI:2153740]	-1.10123	-1.03296	-1.10399	1.26077		0.0451071	0.504492	0.0241057	7.82e-07		0.610475	0.987975	0.291936	2.8e-05		10.2191	10.0785	10.3193	10.273	10.4233		protein_coding
ENSMUSG00000019122	Ccl9	chemokine (C-C motif) ligand 9 [Source:MGI Symbol;Acc:MGI:104533]	1.02585	1.18263	1.1091	-1.41328		0.765682	0.0350357	0.176102	7.86e-07		0.998855	0.345377	0.742736	2.81e-05		7.4711	7.51128	7.20612	7.15975	7.02175		protein_coding
ENSMUSG00000004043	Stat5a	signal transducer and activator of transcription 5A [Source:MGI Symbol;Acc:MGI:103036]	-1.06171	-1.17177	-1.12906	1.45015		0.539645	0.013816	0.0582803	7.89e-07		0.998855	0.199019	0.4578	2.82e-05		7.05198	6.95989	7.22225	7.32467	7.51034		protein_coding
ENSMUSG00000072647	Adam1a	a disintegrin and metallopeptidase domain 1a [Source:MGI Symbol;Acc:MGI:2429504]	1.09606	1.21657	1.25888	-1.52215		0.263785	0.0124237	0.000974756	8.14e-07		0.998855	0.187155	0.0378307	2.9e-05		8.96325	9.09745	8.72406	8.823	8.49852		protein_coding
ENSMUSG00000038352	Arl5c	ADP-ribosylation factor-like 5C [Source:MGI Symbol;Acc:MGI:3028577]	-1.05756	-1.20591	-1.1732	1.34281		0.407758	0.00108833	0.000682643	8.28e-07		0.998855	0.0372858	0.0291736	2.95e-05		8.00802	7.92572	8.03708	8.12471	8.36215		protein_coding
ENSMUSG00000029449	Rhof	ras homolog family member F (in filopodia) [Source:MGI Symbol;Acc:MGI:1345629]	-1.06647	-1.05998	-1.12254	1.2391		0.0545303	0.219427	0.00467997	8.39e-07		0.656363	0.820274	0.110977	2.99e-05		10.282	10.1877	10.3653	10.3321	10.5074		protein_coding
ENSMUSG00000032316	Clk3	CDC-like kinase 3 [Source:MGI Symbol;Acc:MGI:1098670]	1.10498	1.10861	1.12431	-1.26849		0.0264399	0.0130979	0.0166699	8.41e-07		0.495453	0.192482	0.239411	2.99e-05		11.395	11.5393	11.2967	11.3664	11.2049		protein_coding
ENSMUSG00000026525	Opn3	opsin 3 [Source:MGI Symbol;Acc:MGI:1338022]	1.29815	1.10074	1.15706	-1.42903		0.000828013	0.131794	0.0227967	8.45e-07		0.0762439	0.663944	0.283068	3e-05		7.58271	7.96047	7.53538	7.65708	7.45054		protein_coding
ENSMUSG00000020363	Gfpt2	glutamine fructose-6-phosphate transaminase 2 [Source:MGI Symbol;Acc:MGI:1338883]	-1.06636	-1.0782	-1.14763	1.36106		0.303499	0.23482	0.0358384	8.61e-07		0.998855	0.841629	0.358235	3.05e-05		7.7495	7.65484	7.94272	7.90211	8.11181		protein_coding
ENSMUSG00000027346	Gpcpd1	glycerophosphocholine phosphodiesterase 1 [Source:MGI Symbol;Acc:MGI:104898]	1.16315	1.09505	1.1292	-1.25594		0.000284845	0.0693183	0.00784327	8.61e-07		0.0386505	0.493746	0.152883	3.05e-05		12.01	12.2282	11.982	12.076	11.9084		protein_coding
ENSMUSG00000024817	Uhrf2	ubiquitin-like, containing PHD and RING finger domains 2 [Source:MGI Symbol;Acc:MGI:1923718]	1.07022	1.00641	1.20015	-1.33497		0.195961	0.914299	0.000579875	8.83e-07		0.973711	0.987975	0.0261901	3.13e-05		10.8732	10.9717	10.5158	10.8197	10.5632		protein_coding
ENSMUSG00000025020	Slit1	slit guidance ligand 1 [Source:MGI Symbol;Acc:MGI:1315203]	-1.01956	-1.12923	-1.23397	1.33114		0.779206	0.046213	0.000101104	8.9e-07		0.998855	0.400106	0.00751569	3.15e-05		9.42837	9.4001	9.58792	9.51081	9.82222		protein_coding
ENSMUSG00000030148	Clec4a2	C-type lectin domain family 4, member a2 [Source:MGI Symbol;Acc:MGI:1349412]	1.17219	1.07594	1.20422	-1.68832		0.221237	0.513391	0.0979451	9.17e-07		0.997021	0.987975	0.581796	3.24e-05		5.51867	5.7494	5.05182	5.26621	5.00151		protein_coding
ENSMUSG00000035606	Ky	kyphoscoliosis peptidase [Source:MGI Symbol;Acc:MGI:96709]	-1.19025	1.04847	1.00112	1.3391		0.00490324	0.456209	0.985386	9.2e-07		0.207712	0.987975	0.999464	3.24e-05		8.26722	8.01524	8.45636	8.43941	8.44515		protein_coding
ENSMUSG00000028274	Rngtt	RNA guanylyltransferase and 5'-phosphatase [Source:MGI Symbol;Acc:MGI:1329041]	1.03507	1.06313	1.17432	-1.31212		0.568839	0.255082	0.0015359	9.37e-07		0.998855	0.86655	0.0518499	3.29e-05		10.2161	10.2669	9.91475	10.1079	9.88258		protein_coding
ENSMUSG00000051076	Vtcn1	V-set domain containing T cell activation inhibitor 1 [Source:MGI Symbol;Acc:MGI:3039619]	1.29805	1.81762	1.54059	-2.07418		0.0576682	0.00101681	0.0145461	9.37e-07		0.672357	0.0353781	0.222167	3.29e-05		4.42779	4.79352	4.55927	4.36519	3.7501		protein_coding
ENSMUSG00000045349	Sh2d5	SH2 domain containing 5 [Source:MGI Symbol;Acc:MGI:2446215]	1.03629	1.19284	1.14241	-1.25273		0.52826	1.69e-07	0.000490499	6.37e-06		0.998855	3.31e-05	0.0232849	0.000170012		13.4803	13.5316	13.4129	13.4002	13.2158		protein_coding
ENSMUSG00000028270	Gbp2	guanylate binding protein 2 [Source:MGI Symbol;Acc:MGI:102772]	1.12766	1.30279	1.16287	-1.51454		0.284368	0.00925263	0.0621271	9.51e-07		0.998855	0.157823	0.472458	3.33e-05		7.75097	7.92562	7.65871	7.54815	7.33524		protein_coding
ENSMUSG00000048120	Entpd1	ectonucleoside triphosphate diphosphohydrolase 1 [Source:MGI Symbol;Acc:MGI:102805]	1.02058	1.17287	1.2419	-1.22831		0.568143	6.33e-05	1.17e-07	1.06e-06		0.998855	0.0044457	3.38e-05	3.66e-05		10.1642	10.1936	10.079	10.2111	9.90449		protein_coding
ENSMUSG00000090115	Usp49	ubiquitin specific peptidase 49 [Source:MGI Symbol;Acc:MGI:2685391]	-1.09562	-1.04749	-1.13776	1.30683		0.0790009	0.442876	0.0140129	9.71e-07		0.747927	0.987975	0.2168	3.4e-05		9.35247	9.22019	9.49102	9.42141	9.61649		protein_coding
ENSMUSG00000046312	Myorg	myogenesis regulating glycosidase (putative) [Source:MGI Symbol;Acc:MGI:2140300]	1.1404	1.04671	1.05249	-1.25871		0.00168667	0.300002	0.275335	9.72e-07		0.115993	0.914335	0.872873	3.4e-05		10.7969	10.986	10.6719	10.7295	10.6627		protein_coding
ENSMUSG00000052676	Zmat1	zinc finger, matrin type 1 [Source:MGI Symbol;Acc:MGI:2442284]	-1.14016	-1.03	-1.05916	1.2512		0.000902633	0.533843	0.305432	9.74e-07		0.0808686	0.987975	0.906189	3.4e-05		9.62304	9.43593	9.66688	9.67646	9.76648		protein_coding
ENSMUSG00000000861	Bcl11a	B cell CLL/lymphoma 11A (zinc finger protein) [Source:MGI Symbol;Acc:MGI:106190]	-1.05924	-1.05593	-1.04521	1.24645		0.188559	0.146025	0.189945	9.87e-07		0.965382	0.69375	0.762972	3.44e-05		11.0791	10.9955	11.1871	11.2516	11.3227		protein_coding
ENSMUSG00000019883	Echdc1	enoyl Coenzyme A hydratase domain containing 1 [Source:MGI Symbol;Acc:MGI:1277169]	1.07054	1.07667	1.07408	-1.24369		0.164194	0.124432	0.0558756	1.01e-06		0.932478	0.645748	0.448524	3.5e-05		10.5719	10.6712	10.4142	10.4607	10.3645		protein_coding
ENSMUSG00000073700	Klhl21	kelch-like 21 [Source:MGI Symbol;Acc:MGI:1919288]	-1.19102	-1.03261	-1.13105	1.28366		0.00160627	0.572386	0.0396875	1.02e-06		0.11305	0.987975	0.377018	3.55e-05		9.80153	9.54861	9.81516	9.73333	9.91902		protein_coding
ENSMUSG00000057469	E2f6	E2F transcription factor 6 [Source:MGI Symbol;Acc:MGI:1354159]	-1.00486	-1.0237	1.0847	-1.20091		0.904977	0.558969	0.0215136	1.02e-06		0.998855	0.987975	0.274315	3.55e-05		11.1734	11.1674	10.8211	11.0213	10.9118		protein_coding
ENSMUSG00000015451	C4a	complement component 4A (Rodgers blood group) [Source:MGI Symbol;Acc:MGI:98320]	1.07177	1.53197	1.39426	-1.99661		0.509119	0.00400722	0.0123658	1.04e-06		0.998855	0.0902325	0.201629	3.61e-05		6.41593	6.5188	6.08674	5.99983	5.52907		lncRNA
ENSMUSG00000090673	ENSMUSG00000090673		-1.21206	-1.24154	-1.18997	1.61282		0.0488998	0.071699	0.0958615	1.05e-06		0.62809	0.502181	0.576923	3.62e-05		6.39611	6.11758	6.44372	6.55696	6.81774
ENSMUSG00000026349	Ccnt2	cyclin T2 [Source:MGI Symbol;Acc:MGI:1920199]	1.17222	-1.01662	1.15444	-1.23372		0.000343171	0.732846	4.16e-05	1.06e-06		0.0445032	0.987975	0.00390337	3.65e-05		11.2567	11.486	11.1105	11.3913	11.1917		protein_coding
ENSMUSG00000097596	Gm26673	predicted gene, 26673 [Source:MGI Symbol;Acc:MGI:5477167]	-1.13549	1.92504	1.32876	-1.62114		0.242801	1.96e-07	0.0185086	1.71e-05		0.998855	3.71e-05	0.253806	0.000389202		6.56879	6.38248	6.5827	6.09725	5.69267		lncRNA
ENSMUSG00000116207	Nnt	nicotinamide nucleotide transhydrogenase [Source:MGI Symbol;Acc:MGI:109279]	1.05883	1.16273	1.0979	-1.26873		0.341702	0.00207845	0.0415938	1.08e-06		0.998855	0.058058	0.386735	3.72e-05		9.67811	9.76122	9.58618	9.55319	9.42522		protein_coding
ENSMUSG00000014813	Stc1	stanniocalcin 1 [Source:MGI Symbol;Acc:MGI:109131]	-1.17943	1.3976	1.35666	-1.27468		0.0239996	2e-07	0.000249989	0.00136785		0.477612	3.76e-05	0.0143375	0.0141397		8.71437	8.47541	8.56044	8.56781	8.13657		protein_coding
ENSMUSG00000040875	Osbpl10	oxysterol binding protein-like 10 [Source:MGI Symbol;Acc:MGI:1921736]	1.04147	-1.14833	-1.19168	1.2574		0.464479	0.000681379	2.39e-06	1.1e-06		0.998855	0.026062	0.000396246	3.79e-05		9.02502	9.08249	9.16578	9.16255	9.42409		protein_coding
ENSMUSG00000053877	Srcap	Snf2-related CREBBP activator protein [Source:MGI Symbol;Acc:MGI:2444036]	-1.1002	-1.08974	-1.06676	1.29296		0.158461	0.048025	0.19577	1.14e-06		0.923305	0.407998	0.771271	3.91e-05		12.0591	11.9212	12.1197	12.2003	12.3011		protein_coding
ENSMUSG00000034457	Eda2r	ectodysplasin A2 receptor [Source:MGI Symbol;Acc:MGI:2442860]	-1.03397	-1.34344	-1.22078	1.666		0.776843	0.00777673	0.0294861	1.14e-06		0.998855	0.14169	0.323099	3.91e-05		5.32688	5.28704	5.53637	5.73239	6.01871		protein_coding
ENSMUSG00000097415	AU020206	expressed sequence AU020206 [Source:MGI Symbol;Acc:MGI:2142134]	-1.29327	1.10936	-1.14611	1.47355		0.00761062	0.155397	0.0754491	1.14e-06		0.266968	0.713154	0.518482	3.92e-05		7.09091	6.71731	7.37961	7.08281	7.29128		lncRNA
ENSMUSG00000097157	Gm26512	predicted gene, 26512 [Source:MGI Symbol;Acc:MGI:5477006]	1.09949	-1.02357	1.12951	-1.41554		0.264721	0.772479	0.141223	1.15e-06		0.998855	0.987975	0.67939	3.92e-05		6.91761	7.05738	6.47254	6.72875	6.55816		lncRNA
ENSMUSG00000021423	Ly86	lymphocyte antigen 86 [Source:MGI Symbol;Acc:MGI:1321404]	-1.09199	1.11855	1.07064	-1.20029		0.183084	0.027552	0.150598	1.16e-06		0.959435	0.298931	0.6976	3.96e-05		10.3371	10.2107	10.061	10.0467	9.95591		protein_coding
ENSMUSG00000054477	Kcnn2	potassium intermediate/small conductance calcium-activated channel, subfamily N, member 2 [Source:MGI Symbol;Acc:MGI:2153182]	1.10388	1.01457	1.06192	-1.20235		0.0288762	0.686266	0.181267	1.18e-06		0.514357	0.987975	0.749615	4.03e-05		9.71751	9.85937	9.56505	9.68113	9.60052		protein_coding
ENSMUSG00000097433	Gm26781	predicted gene, 26781 [Source:MGI Symbol;Acc:MGI:5477275]	-1.2575	1.00553	-1.1844	1.54245		0.0260942	0.94082	0.00964613	1.19e-06		0.493906	0.987975	0.172917	4.06e-05		6.68285	6.34427	6.93504	6.73224	6.98782		lncRNA
ENSMUSG00000000792	Slc5a5	solute carrier family 5 (sodium iodide symporter), member 5 [Source:MGI Symbol;Acc:MGI:2149330]	1.07118	-1.26325	-1.36518	1.24893		0.383538	5.23e-05	1.48e-07	0.00127025		0.998855	0.00378437	4.07e-05	0.0133064		8.69203	8.79229	8.72631	8.66431	9.12108		protein_coding
ENSMUSG00000020962	Gtf2a1	general transcription factor II A, 1 [Source:MGI Symbol;Acc:MGI:1933277]	-1.02009	-1.00124	-1.02585	1.22975		0.608065	0.974317	0.588711	1.2e-06		0.998855	0.989492	0.998197	4.07e-05		10.5613	10.5327	10.7807	10.7957	10.8399		protein_coding
ENSMUSG00000025810	Nrp1	neuropilin 1 [Source:MGI Symbol;Acc:MGI:106206]	1.15094	1.11259	1.2078	-1.34402		0.0242288	0.133437	0.00738913	1.21e-06		0.479499	0.667404	0.147416	4.1e-05		8.92087	9.12366	8.80097	8.97019	8.70346		protein_coding
ENSMUSG00000021385	Ippk	inositol 1,3,4,5,6-pentakisphosphate 2-kinase [Source:MGI Symbol;Acc:MGI:1922928]	1.04955	1.00528	1.16347	-1.24694		0.293204	0.929143	0.000163891	1.25e-06		0.998855	0.987975	0.0107044	4.23e-05		11.0734	11.1432	10.7845	11.0447	10.834		protein_coding
ENSMUSG00000102692	Dchs2	dachsous cadherin related 2 [Source:MGI Symbol;Acc:MGI:2685263]	-1.22728	-1.07252	-1.01066	1.33656		0.0107256	0.346639	0.849247	1.26e-06		0.322048	0.954292	0.998197	4.29e-05		8.83789	8.54136	8.80993	8.94621	8.96959		protein_coding
ENSMUSG00000022895	Ets2	E26 avian leukemia oncogene 2, 3' domain [Source:MGI Symbol;Acc:MGI:95456]	-1.02639	-1.10164	-1.08766	1.2459		0.618364	0.000151876	0.00351519	1.28e-06		0.998855	0.00858013	0.0912337	4.32e-05		11.6207	11.5827	11.712	11.7807	11.9094		protein_coding
ENSMUSG00000022947	Cbr3	carbonyl reductase 3 [Source:MGI Symbol;Acc:MGI:1309992]	1.00293	1.08498	1.10124	-1.23356		0.956028	0.223776	0.0316922	1.29e-06		0.998855	0.828034	0.334109	4.36e-05		11.1621	11.1662	10.9337	11.0042	10.8731		protein_coding
ENSMUSG00000028261	Ndufaf4	NADH:ubiquinone oxidoreductase complex assembly factor 4 [Source:MGI Symbol;Acc:MGI:1915743]	1.13816	-1.07886	1.0449	-1.24235		0.0193407	0.0350251	0.234258	1.32e-06		0.431152	0.345377	0.823009	4.47e-05		10.4726	10.6604	10.189	10.4109	10.3552		protein_coding
ENSMUSG00000103037	Pcdhgb1	protocadherin gamma subfamily B, 1 [Source:MGI Symbol;Acc:MGI:1935169]	1.04073	-1.14411	-1.1273	1.39129		0.613854	0.0552876	0.120927	1.33e-06		0.998855	0.438557	0.638231	4.47e-05		8.80376	8.8607	9.09365	9.16544	9.34528		protein_coding
ENSMUSG00000036958	Cst11	cystatin 11 [Source:MGI Symbol;Acc:MGI:1925490]	1.13716	7.8774	4.29728	-8.8351		0.632562	5.33e-05	0.00899357	1.33e-06		0.998855	0.00383809	0.166673	4.48e-05		2.41761	2.59019	2.40272	1.56254	-0.527304		protein_coding
ENSMUSG00000053111	Fank1	fibronectin type 3 and ankyrin repeat domains 1 [Source:MGI Symbol;Acc:MGI:1914180]	1.05113	-1.34939	-1.36743	1.2679		0.415293	2.46e-07	2.29e-06	3.06e-05		0.998855	4.51e-05	0.000385384	0.000629879		7.2222	7.29374	7.15649	7.18838	7.64992		protein_coding
ENSMUSG00000101693	Gm19461	predicted gene, 19461 [Source:MGI Symbol;Acc:MGI:5011646]	1.39314	1.19452	1.23625	-1.83851		0.0150533	0.10339	0.0515365	1.34e-06		0.377744	0.594991	0.432577	4.51e-05		6.30886	6.78844	6.11341	6.21628	5.91315		lncRNA
ENSMUSG00000030397	Mark4	MAP/microtubule affinity regulating kinase 4 [Source:MGI Symbol;Acc:MGI:1920955]	-1.00268	-1.09283	-1.1125	1.22721		0.960373	0.0568839	0.0176649	1.34e-06		0.998855	0.44542	0.247728	4.51e-05		11.0835	11.079	11.1987	11.2228	11.384		protein_coding
ENSMUSG00000018809	Smyd4	SET and MYND domain containing 4 [Source:MGI Symbol;Acc:MGI:2442796]	-1.05097	-1.12317	-1.09353	1.22048		0.192519	0.0163354	0.0301524	1.35e-06		0.969927	0.222222	0.326086	4.53e-05		9.10796	9.03801	9.11021	9.19699	9.33371		protein_coding
ENSMUSG00000025931	Paqr8	progestin and adipoQ receptor family member VIII [Source:MGI Symbol;Acc:MGI:1921479]	1.15929	1.00929	1.11396	-1.26295		0.00019597	0.83198	0.0200498	1.35e-06		0.0309344	0.987975	0.263641	4.53e-05		12.6766	12.8899	12.5181	12.7101	12.562		protein_coding
ENSMUSG00000027636	Sla2	Src-like-adaptor 2 [Source:MGI Symbol;Acc:MGI:1925049]	1.23761	1.99129	1.63276	-2.65768		0.200664	0.0039779	0.0236942	1.37e-06		0.979835	0.0897532	0.289529	4.58e-05		3.83042	4.13339	3.66458	3.44252	2.73734		protein_coding
ENSMUSG00000059631	1500035N22Rik	RIKEN cDNA 1500035N22 gene [Source:MGI Symbol;Acc:MGI:1917508]	-1.07684	-1.05724	-1.05304	1.56534		0.428789	0.584354	0.510264	1.39e-06		0.998855	0.987975	0.998197	4.64e-05		7.1267	7.02444	7.54011	7.59463	7.67753		lncRNA
ENSMUSG00000028634	Hivep3	human immunodeficiency virus type I enhancer binding protein 3 [Source:MGI Symbol;Acc:MGI:106589]	-1.12798	-1.08662	-1.12512	1.25896		0.0347896	0.0644687	0.013469	1.41e-06		0.558644	0.474953	0.212402	4.68e-05		10.4944	10.3206	10.4842	10.4845	10.6621		protein_coding
ENSMUSG00000022665	Ccdc80	coiled-coil domain containing 80 [Source:MGI Symbol;Acc:MGI:1915146]	1.06654	1.12958	1.04958	-1.36318		0.454603	0.0388682	0.39845	1.41e-06		0.998855	0.363762	0.980397	4.7e-05		7.97331	8.06675	7.74888	7.69397	7.62745		protein_coding
ENSMUSG00000024677	Ms4a6b	membrane-spanning 4-domains, subfamily A, member 6B [Source:MGI Symbol;Acc:MGI:1917024]	1.26844	1.03626	1.44095	-1.71695		0.0656304	0.745653	0.0128148	1.44e-06		0.70618	0.987975	0.205733	4.8e-05		5.87294	6.222	5.44104	5.96426	5.44286		protein_coding
ENSMUSG00000041135	Ripk2	receptor (TNFRSF)-interacting serine-threonine kinase 2 [Source:MGI Symbol;Acc:MGI:1891456]	-1.13643	-1.02947	-1.10437	1.27963		0.0220378	0.55008	0.07984	1.47e-06		0.461265	0.987975	0.531476	4.88e-05		8.17631	7.99363	8.25742	8.20506	8.35935		protein_coding
ENSMUSG00000114961	A930002C04Rik	RIKEN cDNA A930002C04 gene [Source:MGI Symbol;Acc:MGI:2442085]	1.01067	1.61766	1.35956	-1.73033		0.90193	3.76e-05	0.0157884	1.47e-06		0.998855	0.00289922	0.23235	4.88e-05		6.39064	6.39981	6.25641	6.0534	5.61284		lncRNA
ENSMUSG00000042750	Bex2	brain expressed X-linked 2 [Source:MGI Symbol;Acc:MGI:1338017]	-1.05786	-1.12078	-1.15285	1.20087		0.0850135	0.00830497	2.43e-05	1.48e-06		0.766749	0.147035	0.00253276	4.89e-05		13.5589	13.4777	13.5291	13.538	13.7509		protein_coding
ENSMUSG00000097789	Gm2115	predicted gene 2115 [Source:MGI Symbol;Acc:MGI:3780284]	1.27606	1.16073	1.30796	-1.56539		0.00622697	0.105937	0.00469011	1.5e-06		0.238226	0.602741	0.111064	4.96e-05		10.2543	10.6064	10.1262	10.3484	9.96783		protein_coding
ENSMUSG00000022075	Rhobtb2	Rho-related BTB domain containing 2 [Source:MGI Symbol;Acc:MGI:2180557]	-1.05925	1.1972	1.23949	-1.35834		0.315664	0.00278576	0.00010933	1.5e-06		0.998855	0.0701998	0.00798492	4.97e-05		13.3263	13.2431	13.0131	13.1129	12.8105		protein_coding
ENSMUSG00000031323	Dmrtc1a	DMRT-like family C1a [Source:MGI Symbol;Acc:MGI:1918137]	-1.1462	-1.09005	-1.19707	1.35916		0.042651	0.118232	0.00744791	1.51e-06		0.599725	0.631011	0.148323	4.98e-05		8.25184	8.05435	8.32471	8.2402	8.50794		protein_coding
ENSMUSG00000038860	Garnl3	GTPase activating RANGAP domain-like 3 [Source:MGI Symbol;Acc:MGI:2139309]	-1.08362	-1.06972	-1.07095	1.21383		0.0661269	0.0754145	0.0285011	1.53e-06		0.707273	0.514296	0.317766	5.04e-05		11.1304	11.014	11.1485	11.1962	11.3033		protein_coding
ENSMUSG00000030865	Chp2	calcineurin-like EF hand protein 2 [Source:MGI Symbol;Acc:MGI:1917511]	-1.08024	1.03163	-1.01005	1.36711		0.282207	0.615414	0.885894	1.59e-06		0.998855	0.987975	0.998197	5.23e-05		7.20382	7.09466	7.54327	7.53287	7.55248		protein_coding
ENSMUSG00000048232	Fbxo10	F-box protein 10 [Source:MGI Symbol;Acc:MGI:2686937]	-1.06455	-1.07574	-1.11519	1.22245		0.158369	0.0220382	0.000222877	1.61e-06		0.923196	0.264941	0.0132366	5.28e-05		10.8247	10.7339	10.8706	10.8681	11.0334		protein_coding
ENSMUSG00000030613	Ccdc90b	coiled-coil domain containing 90B [Source:MGI Symbol;Acc:MGI:1913615]	1.06194	1.04877	1.09841	-1.30791		0.400094	0.379802	0.102902	1.61e-06		0.998855	0.977641	0.59432	5.3e-05		9.72745	9.81513	9.44843	9.56393	9.43566		protein_coding
ENSMUSG00000063297	Luzp2	leucine zipper protein 2 [Source:MGI Symbol;Acc:MGI:1889615]	1.124	1.0648	1.06476	-1.30481		0.0602052	0.119909	0.0770056	1.63e-06		0.68378	0.634905	0.522131	5.35e-05		12.5162	12.6851	12.3432	12.3927	12.31		protein_coding
ENSMUSG00000062995	Ica1	islet cell autoantigen 1 [Source:MGI Symbol;Acc:MGI:96391]	-1.08052	-1.00505	-1.05514	1.21486		0.0478687	0.916367	0.164416	1.65e-06		0.624771	0.987975	0.723723	5.41e-05		11.0885	10.9761	11.2022	11.1815	11.267		protein_coding
ENSMUSG00000032087	Dscaml1	DS cell adhesion molecule like 1 [Source:MGI Symbol;Acc:MGI:2150309]	-1.08853	-1.12483	-1.26189	1.43805		0.188148	0.105073	0.00181427	1.66e-06		0.964536	0.5999	0.0578367	5.42e-05		10.6508	10.5277	10.8336	10.7176	11.0612		protein_coding
ENSMUSG00000024395	Lims2	LIM and senescent cell antigen like domains 2 [Source:MGI Symbol;Acc:MGI:2385067]	1.07762	1.12935	1.06017	-1.27067		0.149745	0.0208397	0.276163	1.67e-06		0.912663	0.255959	0.873487	5.46e-05		9.60969	9.71745	9.50038	9.45801	9.38106		protein_coding
ENSMUSG00000028785	Hpca	hippocalcin [Source:MGI Symbol;Acc:MGI:1336200]	-1.06355	1.25125	1.18941	-1.25095		0.285286	2.97e-05	2.05e-07	1.9e-06		0.998855	0.00236742	5.48e-05	6.08e-05		16.586	16.4971	16.4493	16.4259	16.1832		protein_coding
ENSMUSG00000044628	Rnf208	ring finger protein 208 [Source:MGI Symbol;Acc:MGI:1916096]	-1.10961	-1.03697	-1.1563	1.31071		0.0964193	0.515603	0.00473053	1.72e-06		0.798452	0.987975	0.111348	5.58e-05		11.9885	11.8381	12.1282	12.0208	12.2379		protein_coding
ENSMUSG00000045466	Zfp956	zinc finger protein 956 [Source:MGI Symbol;Acc:MGI:2141515]	-1.06694	-1.11576	-1.25886	1.35828		0.152475	0.08092	0.000420956	1.72e-06		0.914186	0.532974	0.0207537	5.58e-05		9.90617	9.81182	10.0472	9.92271	10.2636		protein_coding
ENSMUSG00000024335	Brd2	bromodomain containing 2 [Source:MGI Symbol;Acc:MGI:99495]	-1.07701	-1.04116	-1.10902	1.20652		0.0733823	0.3051	0.00471453	1.73e-06		0.731785	0.918269	0.111285	5.62e-05		13.1203	13.0131	13.1776	13.1362	13.2932		protein_coding
ENSMUSG00000014776	Nol3	nucleolar protein 3 (apoptosis repressor with CARD domain) [Source:MGI Symbol;Acc:MGI:1925938]	-1.01458	-1.07736	-1.16188	1.20143		0.76558	0.16635	0.000169215	1.76e-06		0.998855	0.731977	0.0108822	5.72e-05		10.2614	10.2394	10.3501	10.2909	10.514		protein_coding
ENSMUSG00000027423	Snx5	sorting nexin 5 [Source:MGI Symbol;Acc:MGI:1916428]	1.06389	1.03977	1.06396	-1.21164		0.198681	0.218495	0.0748239	1.78e-06		0.977056	0.818721	0.516845	5.75e-05		12.4252	12.5148	12.2459	12.3285	12.2466		protein_coding
ENSMUSG00000040412	5330417C22Rik	RIKEN cDNA 5330417C22 gene [Source:MGI Symbol;Acc:MGI:1923930]	1.06185	1.19637	1.1895	-1.28017		0.289986	9.59e-06	2.55e-05	1.78e-06		0.998855	0.000933602	0.00262916	5.76e-05		11.2007	11.2869	11.1411	11.1829	10.9398		protein_coding
ENSMUSG00000033579	Fa2h	fatty acid 2-hydroxylase [Source:MGI Symbol;Acc:MGI:2443327]	-1.09766	1.20562	1.1771	-1.34964		0.149973	0.00405065	0.0197099	1.8e-06		0.91314	0.0907574	0.261886	5.82e-05		11.5706	11.4361	11.2254	11.2406	11.0126		protein_coding
ENSMUSG00000030823	9130019O22Rik	RIKEN cDNA 9130019O22 gene [Source:MGI Symbol;Acc:MGI:1926171]	-1.06313	-1.2162	-1.17471	1.40591		0.314223	0.00563998	0.0123352	1.85e-06		0.998855	0.114321	0.201227	5.96e-05		7.5469	7.45428	7.61682	7.71537	7.95724		protein_coding
ENSMUSG00000018983	E2f2	E2F transcription factor 2 [Source:MGI Symbol;Acc:MGI:1096341]	-1.10694	-1.11196	-1.39156	1.80634		0.491045	0.371484	0.0129302	1.86e-06		0.998855	0.971758	0.206691	5.99e-05		4.58769	4.44452	5.09458	4.8166	5.29988		protein_coding
ENSMUSG00000022098	Bmp1	bone morphogenetic protein 1 [Source:MGI Symbol;Acc:MGI:88176]	1.13392	1.18184	1.12258	-1.37265		0.0307052	0.00813317	0.0682702	1.88e-06		0.530517	0.144721	0.493964	6.03e-05		10.3936	10.5751	10.3109	10.2861	10.127		protein_coding
ENSMUSG00000038048	Cntnap5c	contactin associated protein-like 5C [Source:MGI Symbol;Acc:MGI:3646013]	-1.05575	-1.20744	-1.10977	1.37385		0.464725	0.0489783	0.116324	1.88e-06		0.998855	0.412278	0.627328	6.04e-05		6.77947	6.70218	6.83455	7.00841	7.16814		protein_coding
ENSMUSG00000026600	Soat1	sterol O-acyltransferase 1 [Source:MGI Symbol;Acc:MGI:104665]	1.1094	-1.00966	1.15891	-1.27842		0.0639942	0.839844	0.00281597	1.89e-06		0.701271	0.987975	0.0785443	6.06e-05		10.3138	10.4639	10.0469	10.3238	10.1175		protein_coding
ENSMUSG00000003604	Aven	apoptosis, caspase activation inhibitor [Source:MGI Symbol;Acc:MGI:1921518]	-1.03095	1.13031	1.14248	-1.23805		0.546393	0.0242264	0.00138087	1.91e-06		0.998855	0.278649	0.0478105	6.1e-05		9.26752	9.22446	9.0468	9.11157	8.92541		protein_coding
ENSMUSG00000056972	Magel2	melanoma antigen, family L, 2 [Source:MGI Symbol;Acc:MGI:1351648]	-1.04682	-1.2314	-1.6901	1.53302		0.72829	0.0509115	2.31e-07	8.21e-05		0.998855	0.41961	6.11e-05	0.00142011		7.08221	7.01507	7.2826	6.87388	7.64271		protein_coding
ENSMUSG00000032261	Sh3bgrl2	SH3 domain binding glutamic acid-rich protein like 2 [Source:MGI Symbol;Acc:MGI:1915350]	1.00407	1.27387	1.24403	-1.22713		0.924982	3.53e-07	1.02e-05	4.18e-05		0.998855	6.12e-05	0.00131756	0.000817177		11.0816	11.0871	11.0928	11.1084	10.8006		protein_coding
ENSMUSG00000057286	St6galnac2	ST6 (alpha-N-acetyl-neuraminyl-2,3-beta-galactosyl-1,3)-N-acetylgalactosaminide alpha-2,6-sialyltransferase 2 [Source:MGI Symbol;Acc:MGI:107553]	1.13242	1.16217	1.21389	-1.27466		0.035725	0.00303545	5.33e-05	1.92e-06		0.562588	0.0745645	0.00471522	6.12e-05		7.93874	8.11729	7.93642	8.04939	7.77602		protein_coding
ENSMUSG00000021007	Spata7	spermatogenesis associated 7 [Source:MGI Symbol;Acc:MGI:2144877]	-1.15273	-1.09712	-1.08238	1.23632		0.00732501	0.0374828	0.138682	1.93e-06		0.261093	0.356326	0.676111	6.14e-05		9.85365	9.64849	9.77325	9.8421	9.96453		protein_coding
ENSMUSG00000024206	Rfx2	regulatory factor X, 2 (influences HLA class II expression) [Source:MGI Symbol;Acc:MGI:106583]	-1.0502	1.24626	1.18945	-1.41127		0.546793	0.00293276	0.0316381	1.93e-06		0.998855	0.07285	0.333855	6.14e-05		7.38759	7.31486	7.09175	7.07314	6.82989		protein_coding
ENSMUSG00000021111	Papola	poly (A) polymerase alpha [Source:MGI Symbol;Acc:MGI:109301]	1.06849	1.05851	1.15394	-1.27031		0.0794758	0.294187	0.00387999	1.94e-06		0.749231	0.909315	0.0971348	6.18e-05		12.0835	12.1794	11.868	12.0423	11.843		protein_coding
ENSMUSG00000086822	5330413P13Rik	RIKEN cDNA 5330413P13 gene [Source:MGI Symbol;Acc:MGI:3041161]	-1.00059	-1.26365	-1.33685	1.65037		0.996042	0.0275491	0.00120793	1.94e-06		0.999328	0.298931	0.0438229	6.18e-05		6.20387	6.2039	6.54004	6.50741	6.93791		lncRNA
ENSMUSG00000049562	Ap5b1	adaptor-related protein complex 5, beta 1 subunit [Source:MGI Symbol;Acc:MGI:2685808]	-1.01682	-1.11943	-1.26715	1.46773		0.86244	0.184932	0.00273176	1.96e-06		0.998855	0.764414	0.0767492	6.2e-05		6.92787	6.89566	7.24169	7.11558	7.46469		protein_coding
ENSMUSG00000028884	Rpa2	replication protein A2 [Source:MGI Symbol;Acc:MGI:1339939]	-1.05857	-1.05852	-1.09094	1.23937		0.224495	0.215831	0.0301018	1.98e-06		0.998855	0.8152	0.325781	6.28e-05		9.98659	9.90373	10.0842	10.0898	10.2237		protein_coding
ENSMUSG00000056763	Cspp1	centrosome and spindle pole associated protein 1 [Source:MGI Symbol;Acc:MGI:2681832]	1.13816	1.07653	1.15802	-1.26635		0.00742478	0.261453	0.0115477	2.02e-06		0.262672	0.874889	0.193031	6.39e-05		9.22365	9.41216	9.12802	9.28283	9.07923		protein_coding
ENSMUSG00000073427	Gm4924	predicted gene 4924 [Source:MGI Symbol;Acc:MGI:3643133]	1.18803	1.23673	1.26171	-1.56662		0.0628526	0.0183472	0.0120284	2.03e-06		0.693613	0.238271	0.197425	6.41e-05		7.43383	7.68654	7.2932	7.37184	7.04222		protein_coding
ENSMUSG00000115923	Gm49521	predicted gene, 49521 [Source:MGI Symbol;Acc:MGI:6155216]	-1.14247	-1.3381	-1.39922	1.66534		0.270386	0.010735	0.00254117	2.04e-06		0.998855	0.172148	0.073526	6.43e-05		6.20428	6.00407	6.27626	6.2556	6.75382		lncRNA
ENSMUSG00000063687	Pcdhb5	protocadherin beta 5 [Source:MGI Symbol;Acc:MGI:2136739]	-1.0723	-1.25907	-1.20229	1.40385		0.346748	0.000353451	0.000950292	2.07e-06		0.998855	0.0160907	0.0371839	6.52e-05		7.55518	7.45758	7.56422	7.67914	7.95414		protein_coding
ENSMUSG00000026785	Pkn3	protein kinase N3 [Source:MGI Symbol;Acc:MGI:2388285]	1.02017	1.44877	1.35801	-1.67563		0.832797	0.00341068	0.00898317	2.12e-06		0.998855	0.0805342	0.166666	6.66e-05		5.96748	6.0027	5.74443	5.70067	5.26268		protein_coding
ENSMUSG00000025608	Podxl	podocalyxin-like [Source:MGI Symbol;Acc:MGI:1351317]	1.00958	1.20216	1.18862	-1.27201		0.898235	0.00191074	6.96e-05	2.13e-06		0.998855	0.0547683	0.00568131	6.69e-05		10.2632	10.277	10.147	10.181	9.93915		protein_coding
ENSMUSG00000059423	Zfp933	zinc finger protein 933 [Source:MGI Symbol;Acc:MGI:1922865]	1.22512	-1.09594	1.14439	-1.33641		0.000960807	0.100139	0.00551379	2.19e-06		0.0835952	0.584658	0.121619	6.86e-05		9.13371	9.42862	8.82816	9.20537	9.01734		protein_coding
ENSMUSG00000032014	Oaf	out at first homolog [Source:MGI Symbol;Acc:MGI:94852]	-1.03177	1.09366	1.08099	-1.21439		0.540298	0.0553827	0.126922	2.19e-06		0.998855	0.439104	0.650234	6.86e-05		10.0295	9.98425	9.78703	9.81867	9.71416		protein_coding
ENSMUSG00000110633	Gm32122	predicted gene, 32122 [Source:MGI Symbol;Acc:MGI:5591281]	1.04134	1.79732	1.48914	-2.66146		0.833662	0.00492072	0.079658	2.22e-06		0.998855	0.10389	0.531087	6.95e-05		4.37709	4.45394	3.81741	3.59257	3.03224		lncRNA
ENSMUSG00000037348	Paqr7	progestin and adipoQ receptor family member VII [Source:MGI Symbol;Acc:MGI:1919154]	1.02499	1.11804	1.12755	-1.3071		0.629644	0.0560815	0.0443496	2.23e-06		0.998855	0.441262	0.40035	6.97e-05		10.9718	11.0076	10.7342	10.796	10.6297		protein_coding
ENSMUSG00000031355	Arhgap6	Rho GTPase activating protein 6 [Source:MGI Symbol;Acc:MGI:1196332]	-1.06154	-1.10117	-1.18899	1.25607		0.303708	0.109591	0.000456805	2.27e-06		0.998855	0.610339	0.022161	7.08e-05		9.88397	9.79784	9.93982	9.87827	10.1372		protein_coding
ENSMUSG00000018566	Slc2a4	solute carrier family 2 (facilitated glucose transporter), member 4 [Source:MGI Symbol;Acc:MGI:95758]	-1.01119	-1.31089	-1.27555	1.38996		0.907357	0.000224037	0.000107516	2.28e-06		0.998855	0.0114034	0.00790434	7.09e-05		7.29036	7.27077	7.30987	7.39835	7.76039		protein_coding
ENSMUSG00000022132	Cldn10	claudin 10 [Source:MGI Symbol;Acc:MGI:1913101]	1.09069	1.06233	1.06189	-1.28606		0.208886	0.180194	0.217973	2.29e-06		0.984604	0.757361	0.802434	7.12e-05		11.4269	11.5524	11.2285	11.277	11.1981		protein_coding
ENSMUSG00000060126	Tpt1	tumor protein, translationally-controlled 1 [Source:MGI Symbol;Acc:MGI:104890]	1.02759	1.04926	1.04114	-1.23595		0.636122	0.259456	0.320142	2.3e-06		0.998855	0.872691	0.920454	7.15e-05		14.6193	14.6586	14.3741	14.4125	14.362		protein_coding
ENSMUSG00000039153	Runx2	runt related transcription factor 2 [Source:MGI Symbol;Acc:MGI:99829]	-1.00959	-1.29949	-1.16582	1.45316		0.911929	0.00053559	0.0695555	2.35e-06		0.998855	0.0217785	0.499044	7.31e-05		6.26782	6.25352	6.36643	6.5771	6.80351		protein_coding
ENSMUSG00000028995	Fam126a	family with sequence similarity 126, member A [Source:MGI Symbol;Acc:MGI:2149839]	-1.02973	-1.24561	-1.14538	1.22355		0.610013	4.39e-07	0.00142231	0.000145776		0.998855	7.42e-05	0.04884	0.00229682		9.85839	9.81627	9.7419	9.91264	10.1162		protein_coding
ENSMUSG00000036872	Abcc12	ATP-binding cassette, sub-family C (CFTR/MRP), member 12 [Source:MGI Symbol;Acc:MGI:2441679]	-1.16619	1.49342	1.32552	-1.37661		0.0626019	4.41e-07	0.000101657	7.57e-05		0.692654	7.42e-05	0.00753999	0.00133171		7.49776	7.27576	7.34742	7.22419	6.82611		protein_coding
ENSMUSG00000087011	Gm12930	predicted gene 12930 [Source:MGI Symbol;Acc:MGI:3650529]	1.10841	2.01425	1.48794	-2.31544		0.507603	0.000396742	0.0564808	2.4e-06		0.998855	0.0173541	0.451031	7.45e-05		4.02754	4.17476	3.94087	3.5455	2.97708		lncRNA
ENSMUSG00000037999	Arap2	ArfGAP with RhoGAP domain, ankyrin repeat and PH domain 2 [Source:MGI Symbol;Acc:MGI:2684416]	1.11551	1.0984	1.13114	-1.24402		0.0263616	0.0894567	0.00837182	2.43e-06		0.494824	0.556345	0.159036	7.54e-05		11.4015	11.5595	11.331	11.4234	11.2529		protein_coding
ENSMUSG00000028871	Rspo1	R-spondin 1 [Source:MGI Symbol;Acc:MGI:2183426]	-1.08196	1.32768	1.22084	-1.36452		0.228216	0.00028967	0.000265375	2.44e-06		0.998855	0.0138258	0.0149872	7.55e-05		8.90321	8.78812	8.70336	8.63041	8.3506		protein_coding
ENSMUSG00000053214	Gm9899	predicted gene 9899 [Source:MGI Symbol;Acc:MGI:3708711]	-1.17044	-1.02421	1.07443	1.26495		0.0105435	0.632007	0.198781	2.49e-06		0.318367	0.987975	0.776082	7.69e-05		8.76748	8.53946	8.79607	8.98514	8.89005		lncRNA
ENSMUSG00000041440	Gk5	glycerol kinase 5 (putative) [Source:MGI Symbol;Acc:MGI:2443336]	-1.27428	-1.01349	-1.12563	1.53201		0.00241751	0.888582	0.210116	2.5e-06		0.141088	0.987975	0.792146	7.71e-05		6.87358	6.53017	7.0713	6.97125	7.15344		protein_coding
ENSMUSG00000019256	Ahr	aryl-hydrocarbon receptor [Source:MGI Symbol;Acc:MGI:105043]	-1.15532	-1.01856	-1.09568	1.3924		0.0192207	0.818498	0.255367	2.54e-06		0.430504	0.987975	0.850748	7.8e-05		7.631	7.42124	7.82485	7.76999	7.912		protein_coding
ENSMUSG00000022853	Ehhadh	enoyl-Coenzyme A, hydratase/3-hydroxyacyl Coenzyme A dehydrogenase [Source:MGI Symbol;Acc:MGI:1277964]	-1.02154	-1.04101	-1.06235	1.2591		0.639451	0.439512	0.251817	2.53e-06		0.998855	0.987975	0.846799	7.8e-05		8.48217	8.44926	8.67605	8.69686	8.79288		protein_coding
ENSMUSG00000029009	Mthfr	methylenetetrahydrofolate reductase [Source:MGI Symbol;Acc:MGI:106639]	-1.11423	1.02852	-1.06704	1.25034		0.0574412	0.599499	0.156723	2.54e-06		0.672357	0.987975	0.709746	7.8e-05		10.6277	10.4711	10.786	10.7014	10.8034		protein_coding
ENSMUSG00000037395	Rcor3	REST corepressor 3 [Source:MGI Symbol;Acc:MGI:2441920]	-1.032	-1.14854	-1.04116	1.22241		0.509311	7.78e-05	0.159882	2.54e-06		0.998855	0.00521351	0.71535	7.8e-05		9.24464	9.19821	9.23952	9.43171	9.49777		protein_coding
ENSMUSG00000075010	AW112010	expressed sequence AW112010 [Source:MGI Symbol;Acc:MGI:2147706]	1.30807	1.25412	1.23644	-1.6787		0.0243355	0.0560901	0.056165	2.54e-06		0.479638	0.441262	0.449853	7.8e-05		6.87559	7.26623	6.79607	6.8253	6.52798		lncRNA
ENSMUSG00000033953	Ppp3r1	protein phosphatase 3, regulatory subunit B, alpha isoform (calcineurin B, type I) [Source:MGI Symbol;Acc:MGI:107172]	1.02668	1.14197	1.17011	-1.21199		0.552986	7.09e-05	9.39e-05	2.63e-06		0.998855	0.00483915	0.00714203	8.05e-05		15.2805	15.3185	15.1845	15.2693	15.0502		protein_coding
ENSMUSG00000026987	Baz2b	bromodomain adjacent to zinc finger domain, 2B [Source:MGI Symbol;Acc:MGI:2442782]	-1.01698	-1.04873	-1.05708	1.24046		0.694076	0.389688	0.268112	2.64e-06		0.998855	0.985279	0.865436	8.07e-05		10.2155	10.191	10.3841	10.4227	10.5107		protein_coding
ENSMUSG00000026473	Glul	glutamate-ammonia ligase (glutamine synthetase) [Source:MGI Symbol;Acc:MGI:95739]	1.11373	1.00879	1.04894	-1.21688		0.00311543	0.846421	0.227121	2.69e-06		0.160065	0.987975	0.815879	8.22e-05		16.6736	16.829	16.5103	16.6161	16.5549		protein_coding
ENSMUSG00000021981	Cab39l	calcium binding protein 39-like [Source:MGI Symbol;Acc:MGI:1914081]	1.20615	1.02099	1.10129	-1.29643		0.00225407	0.585065	0.0277363	2.7e-06		0.134874	0.987975	0.312967	8.24e-05		10.5294	10.8003	10.4072	10.5659	10.4339		protein_coding
ENSMUSG00000028976	Slc2a5	solute carrier family 2 (facilitated glucose transporter), member 5 [Source:MGI Symbol;Acc:MGI:1928369]	-1.04583	1.26278	1.15448	-1.3439		0.580391	0.000361739	0.029913	2.7e-06		0.998855	0.0163348	0.325214	8.24e-05		8.01274	7.94947	7.81193	7.72943	7.52576		protein_coding
ENSMUSG00000041649	Klf8	Kruppel-like factor 8 [Source:MGI Symbol;Acc:MGI:2442430]	-1.08718	-1.11613	-1.12119	1.29036		0.146897	0.0935596	0.0200498	2.71e-06		0.908074	0.568518	0.263641	8.25e-05		7.57178	7.45351	7.61068	7.65718	7.82914		protein_coding
ENSMUSG00000043671	Dpy19l3	dpy-19-like 3 (C. elegans) [Source:MGI Symbol;Acc:MGI:2443952]	1.06469	1.1333	1.15026	-1.27108		0.204763	0.00191082	0.00218957	2.73e-06		0.98173	0.0547683	0.06668	8.28e-05		11.9019	11.9921	11.7785	11.8497	11.6552		protein_coding
ENSMUSG00000004894	Hapln2	hyaluronan and proteoglycan link protein 2 [Source:MGI Symbol;Acc:MGI:2137300]	1.20489	1.07868	-1.00485	-1.33106		0.0504033	0.112461	0.94137	2.8e-06		0.635161	0.617268	0.999464	8.47e-05		11.2617	11.5305	11.1791	11.1121	11.1269		protein_coding
ENSMUSG00000110537	Gm4316	predicted gene 4316 [Source:MGI Symbol;Acc:MGI:3782497]	-1.05331	1.0754	1.05248	-1.44478		0.546389	0.51165	0.502005	2.89e-06		0.998855	0.987975	0.998197	8.71e-05		8.19704	8.12071	7.64965	7.66597	7.60062		lncRNA
ENSMUSG00000026189	Pecr	peroxisomal trans-2-enoyl-CoA reductase [Source:MGI Symbol;Acc:MGI:2148199]	-1.03081	-1.13173	-1.15516	1.30029		0.608309	0.0231683	0.00107991	2.91e-06		0.998855	0.272986	0.0403178	8.77e-05		8.36129	8.31487	8.47079	8.48981	8.70555		protein_coding
ENSMUSG00000030235	Slco1c1	solute carrier organic anion transporter family, member 1c1 [Source:MGI Symbol;Acc:MGI:1889679]	1.00433	1.16536	1.21571	-1.36354		0.938519	0.0198162	0.00183955	2.97e-06		0.998855	0.248387	0.0583638	8.93e-05		11.9371	11.9434	11.6689	11.7795	11.5049		protein_coding
ENSMUSG00000046185	Zfp84	zinc finger protein 84 [Source:MGI Symbol;Acc:MGI:107780]	-1.11208	-1.08212	-1.08483	1.20943		0.0194297	0.0605434	0.0233125	2.98e-06		0.431968	0.460933	0.287335	8.95e-05		9.63225	9.47823	9.58981	9.63697	9.76117		protein_coding
ENSMUSG00000026678	Rgs5	regulator of G-protein signaling 5 [Source:MGI Symbol;Acc:MGI:1098434]	-1.05832	1.16329	1.15094	-1.22202		0.299976	6.56e-05	0.00018526	3.02e-06		0.998855	0.00455751	0.0116668	9.05e-05		12.5634	12.4818	12.3626	12.3967	12.2017		protein_coding
ENSMUSG00000055991	Zkscan5	zinc finger with KRAB and SCAN domains 5 [Source:MGI Symbol;Acc:MGI:107533]	-1.03936	-1.05633	-1.08395	1.20692		0.267717	0.239948	0.0777943	3.06e-06		0.998855	0.847323	0.524655	9.15e-05		9.79509	9.73852	9.88338	9.89544	10.0202		protein_coding
ENSMUSG00000060862	Zbtb40	zinc finger and BTB domain containing 40 [Source:MGI Symbol;Acc:MGI:2682254]	1.10094	1.11116	1.13211	-1.39273		0.255157	0.0895328	0.0625469	3.06e-06		0.998855	0.556658	0.473889	9.15e-05		8.68038	8.81993	8.4451	8.52337	8.34905		protein_coding
ENSMUSG00000020390	Ube2b	ubiquitin-conjugating enzyme E2B [Source:MGI Symbol;Acc:MGI:102944]	1.02165	1.02508	1.04408	-1.21564		0.722309	0.522615	0.281541	3.08e-06		0.998855	0.987975	0.879836	9.19e-05		12.8956	12.9267	12.6324	12.7085	12.6539		protein_coding
ENSMUSG00000053279	Aldh1a1	aldehyde dehydrogenase family 1, subfamily A1 [Source:MGI Symbol;Acc:MGI:1353450]	1.08582	1.1423	1.15102	-1.3861		0.258468	0.0128551	0.00564817	3.09e-06		0.998855	0.19067	0.124107	9.21e-05		12.3522	12.471	12.1439	12.2042	12.0091		protein_coding
ENSMUSG00000066829	Zfp810	zinc finger protein 810 [Source:MGI Symbol;Acc:MGI:2384563]	1.03229	-1.09535	-1.12641	1.23317		0.573161	0.0143123	0.0115986	3.11e-06		0.998855	0.202971	0.19337	9.25e-05		9.51605	9.56186	9.68377	9.69316	9.87392		protein_coding
ENSMUSG00000092009	Myh15	myosin, heavy chain 15 [Source:MGI Symbol;Acc:MGI:3643515]	1.10439	1.18406	1.10233	-1.37515		0.223822	0.0340126	0.163669	3.1e-06		0.998855	0.339376	0.722	9.25e-05		6.4948	6.64448	6.37907	6.32379	6.18972		protein_coding
ENSMUSG00000038623	Tm6sf1	transmembrane 6 superfamily member 1 [Source:MGI Symbol;Acc:MGI:1933209]	1.19763	1.05663	1.09046	-1.39961		0.018932	0.409833	0.216104	3.13e-06		0.426053	0.987975	0.800329	9.3e-05		8.2964	8.55934	8.10296	8.19817	8.07964		protein_coding
ENSMUSG00000056531	Ccdc18	coiled-coil domain containing 18 [Source:MGI Symbol;Acc:MGI:1922974]	-1.00093	1.29941	1.37627	-1.64643		0.994101	0.0129202	0.000717561	3.13e-06		0.998861	0.191143	0.0304708	9.3e-05		6.30248	6.30637	5.91064	6.04517	5.59243		protein_coding
ENSMUSG00000097574	C920006O11Rik	RIKEN cDNA C920006O11 gene [Source:MGI Symbol;Acc:MGI:2443759]	1.00091	-1.04952	-1.18905	1.42595		0.992084	0.487801	0.00746247	3.13e-06		0.998855	0.987975	0.148436	9.3e-05		6.80448	6.80531	7.19747	7.06725	7.32906		transcribed_unprocessed_pseudogene
ENSMUSG00000053644	Aldh7a1	aldehyde dehydrogenase family 7, member A1 [Source:MGI Symbol;Acc:MGI:108186]	1.14829	1.06463	1.05516	-1.22189		0.00155144	0.0869174	0.173877	3.19e-06		0.111317	0.549908	0.740243	9.46e-05		12.2616	12.4614	12.2143	12.2509	12.1811		protein_coding
ENSMUSG00000001334	Fndc5	fibronectin type III domain containing 5 [Source:MGI Symbol;Acc:MGI:1917614]	1.03579	1.16743	1.14323	-1.22336		0.416733	0.00129197	0.00597645	3.22e-06		0.998855	0.0418248	0.128115	9.52e-05		12.0872	12.1378	12.022	12.0415	11.8556		protein_coding
ENSMUSG00000063919	Srrm4	serine/arginine repetitive matrix 4 [Source:MGI Symbol;Acc:MGI:1916205]	1.08796	-1.18485	-1.21134	1.2455		0.152975	0.0005542	6.82e-05	3.23e-06		0.914186	0.0223723	0.00557896	9.55e-05		9.04844	9.17004	9.19072	9.20975	9.49402		protein_coding
ENSMUSG00000021719	Rgs7bp	regulator of G-protein signalling 7 binding protein [Source:MGI Symbol;Acc:MGI:106334]	-1.02801	1.27272	1.24457	-1.27115		0.576539	5.93e-07	8.2e-05	4.32e-06		0.998855	9.64e-05	0.00642204	0.000121811		14.2188	14.1789	14.1327	14.1501	13.8419		protein_coding
ENSMUSG00000034177	Rnf43	ring finger protein 43 [Source:MGI Symbol;Acc:MGI:2442609]	1.02078	-1.06505	1.0215	1.32915		0.799849	0.232656	0.727626	3.29e-06		0.998855	0.839146	0.998197	9.72e-05		7.84583	7.87186	8.14554	8.31766	8.29401		protein_coding
ENSMUSG00000001300	Efnb2	ephrin B2 [Source:MGI Symbol;Acc:MGI:105097]	-1.16128	-1.06424	-1.01248	1.2706		0.00674473	0.182176	0.81306	3.32e-06		0.248977	0.760875	0.998197	9.78e-05		11.5895	11.3734	11.5813	11.703	11.7284		protein_coding
ENSMUSG00000020241	Col6a2	collagen, type VI, alpha 2 [Source:MGI Symbol;Acc:MGI:88460]	-1.0375	-1.20558	-1.27414	1.43969		0.621304	0.00914067	0.000383133	3.35e-06		0.998855	0.156498	0.019464	9.84e-05		9.18119	9.12771	9.33579	9.30504	9.66332		protein_coding
ENSMUSG00000033361	Prrg3	proline rich Gla (G-carboxyglutamic acid) 3 (transmembrane) [Source:MGI Symbol;Acc:MGI:2685214]	-1.01963	-1.17358	-1.07833	1.27112		0.645747	0.00118868	0.144192	3.39e-06		0.998855	0.0397086	0.685765	9.96e-05		9.91388	9.88622	9.95275	10.1249	10.2408		protein_coding
ENSMUSG00000040054	Baz2a	bromodomain adjacent to zinc finger domain, 2A [Source:MGI Symbol;Acc:MGI:2151152]	-1.07411	-1.11912	-1.08823	1.25257		0.198488	0.0182514	0.0965144	3.41e-06		0.976998	0.237211	0.578546	9.99e-05		11.3325	11.2292	11.3434	11.4337	11.5634		protein_coding
ENSMUSG00000066537	Vmn2r57	vomeronasal 2, receptor 57 [Source:MGI Symbol;Acc:MGI:3703084]	1.1318	1.19475	1.22948	-1.42427		0.152848	0.0154353	0.0061223	3.44e-06		0.914186	0.213966	0.130107	0.000100853		6.88464	7.06359	6.76021	6.84984	6.55934		protein_coding
ENSMUSG00000090084	Srpx	sushi-repeat-containing protein [Source:MGI Symbol;Acc:MGI:1858306]	1.0235	1.62152	1.51392	-1.57657		0.807416	2.88e-06	3.47e-05	3.45e-06		0.998855	0.000357769	0.00340008	0.000100984		6.00952	6.03584	6.03655	5.98698	5.39332		protein_coding
ENSMUSG00000006390	Elovl1	elongation of very long chain fatty acids (FEN1/Elo2, SUR4/Elo3, yeast)-like 1 [Source:MGI Symbol;Acc:MGI:1858959]	1.04255	1.07995	1.09671	-1.21131		0.342168	0.121501	0.0340832	3.49e-06		0.998855	0.638306	0.348421	0.000102015		10.1568	10.2162	10.0032	10.0751	9.94842		protein_coding
ENSMUSG00000046717	Igbp1b	immunoglobulin (CD79A) binding protein 1b [Source:MGI Symbol;Acc:MGI:1354380]	-1.09573	-1.43264	-1.59941	2.30484		0.682291	0.0259908	0.0148786	3.51e-06		0.998855	0.289653	0.224891	0.000102409		3.38879	3.2518	3.88397	3.78296	4.4775		protein_coding
ENSMUSG00000102504	Gm21955	predicted gene, 21955 [Source:MGI Symbol;Acc:MGI:5439424]	1.0836	1.16487	1.23173	-1.32176		0.288919	0.111018	0.000361792	3.51e-06		0.998855	0.613418	0.0186902	0.000102542		8.6847	8.80236	8.56857	8.69972	8.40632		TEC
ENSMUSG00000036437	Npy1r	neuropeptide Y receptor Y1 [Source:MGI Symbol;Acc:MGI:104963]	-1.00222	-1.09327	-1.0879	1.31031		0.970941	0.0645844	0.140274	3.55e-06		0.998855	0.475075	0.678441	0.000103546		8.44218	8.44076	8.6511	8.70905	8.83628		protein_coding
ENSMUSG00000025902	Sox17	SRY (sex determining region Y)-box 17 [Source:MGI Symbol;Acc:MGI:107543]	1.29418	1.07721	1.06423	-1.5047		0.00660044	0.346793	0.505507	3.56e-06		0.24695	0.954463	0.998197	0.000103604		7.43969	7.81014	7.27987	7.31151	7.22975		protein_coding
ENSMUSG00000028583	Pdpn	podoplanin [Source:MGI Symbol;Acc:MGI:103098]	-1.0134	1.07745	1.0425	-1.26452		0.865353	0.191394	0.456508	3.57e-06		0.998855	0.774985	0.998197	0.000103929		8.9895	8.97202	8.69204	8.69346	8.64087		protein_coding
ENSMUSG00000027737	Slc7a11	solute carrier family 7 (cationic amino acid transporter, y+ system), member 11 [Source:MGI Symbol;Acc:MGI:1347355]	-1.04846	1.20974	1.17314	-1.43493		0.621739	0.0136478	0.0148302	3.59e-06		0.998855	0.197702	0.224616	0.000104357		10.167	10.0989	9.8041	9.80968	9.58657		protein_coding
ENSMUSG00000041731	Pgm5	phosphoglucomutase 5 [Source:MGI Symbol;Acc:MGI:1925668]	1.16034	1.07666	1.15789	-1.40227		0.0722154	0.358991	0.0643444	3.59e-06		0.729368	0.963037	0.480238	0.000104392		7.59194	7.80736	7.37744	7.53345	7.32711		protein_coding
ENSMUSG00000027496	Aurka	aurora kinase A [Source:MGI Symbol;Acc:MGI:894678]	-1.22343	-1.10798	-1.06531	1.357		0.00725231	0.210139	0.299291	3.62e-06		0.260434	0.805341	0.901328	0.000105029		6.72607	6.43698	6.68326	6.78997	6.88943		protein_coding
ENSMUSG00000062116	Zfp954	zinc finger protein 954 [Source:MGI Symbol;Acc:MGI:1917764]	-1.17942	-1.15351	-1.17543	1.27606		0.00228975	0.00165566	0.00582264	3.63e-06		0.136103	0.049664	0.126033	0.000105156		9.80217	9.5653	9.66279	9.68446	9.92624		protein_coding
ENSMUSG00000047507	Baiap3	BAI1-associated protein 3 [Source:MGI Symbol;Acc:MGI:2685783]	1.02413	-1.31827	-1.79044	1.44832		0.846675	0.0285979	4.48e-07	0.00264827		0.998855	0.305452	0.000106125	0.0237733		10.005	10.0393	10.1267	9.73464	10.5826		protein_coding
ENSMUSG00000030600	Lrfn1	leucine rich repeat and fibronectin type III domain containing 1 [Source:MGI Symbol;Acc:MGI:2136810]	-1.11655	-1.10836	-1.31321	1.31951		0.0868055	0.101641	1.4e-05	3.7e-06		0.769737	0.589098	0.00169056	0.00010692		9.31294	9.15206	9.35636	9.16158	9.56279		protein_coding
ENSMUSG00000040102	Klhl42	kelch-like 42 [Source:MGI Symbol;Acc:MGI:2444786]	-1.10622	-1.04219	-1.05919	1.221		0.0102259	0.384295	0.288469	3.72e-06		0.31329	0.981042	0.889223	0.000107622		10.1015	9.95507	10.1352	10.1618	10.2526		protein_coding
ENSMUSG00000097164	Cep83os	centrosomal protein 83, opposite strand [Source:MGI Symbol;Acc:MGI:1914973]	-1.00048	1.00269	-1.04579	1.20567		0.991394	0.947735	0.261575	3.75e-06		0.998855	0.987975	0.858868	0.000108374		10.424	10.4226	10.6478	10.6294	10.7015		lncRNA
ENSMUSG00000030102	Itpr1	inositol 1,4,5-trisphosphate receptor 1 [Source:MGI Symbol;Acc:MGI:96623]	-1.07463	1.2995	1.25403	-1.25185		0.241639	6.93e-07	1.83e-05	1.24e-05		0.998855	0.000109991	0.00209224	0.000299408		15.5313	15.4274	15.4333	15.4315	15.1126		protein_coding
ENSMUSG00000054893	Zfp667	zinc finger protein 667 [Source:MGI Symbol;Acc:MGI:2442757]	-1.17746	-1.06975	-1.09504	1.25296		0.000322842	0.209362	0.157357	3.84e-06		0.0427717	0.804459	0.71111	0.000110958		10.2073	9.97211	10.152	10.1681	10.3072		protein_coding
ENSMUSG00000031521	Aga	aspartylglucosaminidase [Source:MGI Symbol;Acc:MGI:104873]	1.0563	1.06633	1.07704	-1.24493		0.315972	0.189307	0.126424	3.85e-06		0.998855	0.772776	0.64996	0.00011096		8.13452	8.21722	7.94436	8.00807	7.90914		protein_coding
ENSMUSG00000026480	Ncf2	neutrophil cytosolic factor 2 [Source:MGI Symbol;Acc:MGI:97284]	1.03517	1.10075	1.096	-1.21619		0.530757	0.0324522	0.0481849	3.85e-06		0.998855	0.329798	0.418819	0.000110968		8.41489	8.46719	8.27719	8.31926	8.19226		protein_coding
ENSMUSG00000029130	Rnf32	ring finger protein 32 [Source:MGI Symbol;Acc:MGI:1861747]	-1.01201	1.0374	1.13721	-1.28494		0.866567	0.543264	0.0107919	3.86e-06		0.998855	0.987975	0.18644	0.000111064		8.96424	8.94893	8.59141	8.77343	8.59383		protein_coding
ENSMUSG00000062054	Iah1	isoamyl acetate-hydrolyzing esterase 1 homolog [Source:MGI Symbol;Acc:MGI:1914982]	1.01317	1.1121	1.04377	-1.20433		0.792304	0.0275738	0.404374	3.87e-06		0.998855	0.298931	0.985292	0.000111241		9.88689	9.90624	9.74409	9.70081	9.64682		protein_coding
ENSMUSG00000045822	Zswim3	zinc finger SWIM-type containing 3 [Source:MGI Symbol;Acc:MGI:1914788]	-1.12765	-1.09136	-1.07576	1.29255		0.0168774	0.110355	0.22682	3.88e-06		0.398656	0.611467	0.815879	0.000111488		8.65705	8.48451	8.68016	8.75063	8.86489		protein_coding
ENSMUSG00000045598	Zfp553	zinc finger protein 553 [Source:MGI Symbol;Acc:MGI:2384725]	-1.1566	-1.03218	-1.10655	1.27096		0.00659331	0.566927	0.049592	3.9e-06		0.24695	0.987975	0.424104	0.000111878		10.1387	9.92824	10.1806	10.1298	10.2836		protein_coding
ENSMUSG00000041000	Trim62	tripartite motif-containing 62 [Source:MGI Symbol;Acc:MGI:1914775]	-1.13926	1.00954	-1.05091	1.25695		0.0285528	0.841912	0.247102	4e-06		0.512173	0.987975	0.841326	0.000114291		9.98026	9.79113	10.0877	10.0522	10.1317		protein_coding
ENSMUSG00000024952	Rps6ka4	ribosomal protein S6 kinase, polypeptide 4 [Source:MGI Symbol;Acc:MGI:1930076]	-1.11651	1.26441	1.14457	-1.24126		0.034016	4.42e-06	0.000392635	4.01e-06		0.55383	0.000508965	0.0197832	0.000114639		11.8938	11.7343	11.7134	11.6193	11.4322		protein_coding
ENSMUSG00000085584	Rtl9	retrotransposon Gag like 9 [Source:MGI Symbol;Acc:MGI:2685231]	-1.09123	-1.15182	-1.19648	1.40568		0.360928	0.0204286	0.00427144	4.02e-06		0.998855	0.252949	0.10361	0.000114816		7.22142	7.09104	7.32925	7.32724	7.59715		protein_coding
ENSMUSG00000029822	Osbpl3	oxysterol binding protein-like 3 [Source:MGI Symbol;Acc:MGI:1918970]	1.19931	1.02774	1.13372	-1.2679		0.00360161	0.500852	0.0179137	4.05e-06		0.171537	0.987975	0.249752	0.000115529		9.951	10.2132	9.86146	10.0526	9.87898		protein_coding
ENSMUSG00000034429	Zfp707	zinc finger protein 707 [Source:MGI Symbol;Acc:MGI:1916270]	-1.14053	-1.04982	-1.20783	1.3705		0.0384813	0.498613	0.00359096	4.11e-06		0.576626	0.987975	0.0924654	0.000116843		9.08906	8.8972	9.23504	9.08173	9.36325		protein_coding
ENSMUSG00000051306	Usp42	ubiquitin specific peptidase 42 [Source:MGI Symbol;Acc:MGI:1924050]	-1.11633	-1.08704	-1.09153	1.25755		0.061889	0.0730658	0.0431815	4.12e-06		0.690449	0.505919	0.394328	0.000116972		9.79693	9.63745	9.79941	9.84326	9.97757		protein_coding
ENSMUSG00000109006	B230209E15Rik	RIKEN cDNA B230209E15 gene [Source:MGI Symbol;Acc:MGI:2442668]	-1.09194	-1.17623	-1.15015	1.24565		0.152886	0.0268805	5.58e-05	4.16e-06		0.914186	0.29491	0.0048376	0.000118037		9.03504	8.90706	8.94148	9.02207	9.23415		lncRNA
ENSMUSG00000074671	Tspyl3	TSPY-like 3 [Source:MGI Symbol;Acc:MGI:2139328]	-1.04091	-1.08515	-1.06561	1.22609		0.352628	0.00705405	0.0547859	4.17e-06		0.998855	0.133621	0.446061	0.0001181		10.7959	10.7373	10.8657	10.9418	11.0408		protein_coding
ENSMUSG00000000202	Btbd17	BTB (POZ) domain containing 17 [Source:MGI Symbol;Acc:MGI:1919264]	-1.10947	1.20877	1.08837	-1.33888		0.127326	0.0096895	0.26483	4.18e-06		0.874221	0.161923	0.861855	0.000118282		9.47779	9.32718	9.13276	9.03045	8.91608		protein_coding
ENSMUSG00000022577	Ly6h	lymphocyte antigen 6 complex, locus H [Source:MGI Symbol;Acc:MGI:1346030]	-1.10801	-1.23706	-1.48578	1.4452		0.148867	0.0111359	8.58e-06	4.26e-06		0.911505	0.176005	0.00113667	0.000120229		12.0667	11.9186	12.0947	11.8801	12.459		protein_coding
ENSMUSG00000030786	Itgam	integrin alpha M [Source:MGI Symbol;Acc:MGI:96607]	-1.08191	1.25578	1.1008	-1.22692		0.276743	7.86e-07	0.0816966	0.000344414		0.998855	0.00012185	0.538146	0.00461352		10.3414	10.2281	10.2128	10.0725	9.94139		protein_coding
ENSMUSG00000005718	Tfap4	transcription factor AP4 [Source:MGI Symbol;Acc:MGI:103239]	-1.03063	-1.09674	-1.17177	1.33866		0.679565	0.15988	0.0252384	4.35e-06		0.998855	0.721339	0.298302	0.000122521		7.15256	7.10496	7.34932	7.30668	7.54348		protein_coding
ENSMUSG00000012296	Tjap1	tight junction associated protein 1 [Source:MGI Symbol;Acc:MGI:1921344]	1.22514	-1.01602	1.11351	-1.35412		0.000649107	0.792178	0.103661	4.37e-06		0.0674522	0.987975	0.596224	0.000123026		9.61298	9.90614	9.3982	9.62547	9.47663		protein_coding
ENSMUSG00000027253	Lrp4	low density lipoprotein receptor-related protein 4 [Source:MGI Symbol;Acc:MGI:2442252]	1.01689	1.13549	1.13458	-1.33755		0.802794	0.0296415	0.0307938	4.46e-06		0.998855	0.312121	0.330219	0.000125453		10.3135	10.3378	10.0527	10.1014	9.92678		protein_coding
ENSMUSG00000018906	P4ha2	procollagen-proline, 2-oxoglutarate 4-dioxygenase (proline 4-hydroxylase), alpha II polypeptide [Source:MGI Symbol;Acc:MGI:894286]	1.17316	-1.0813	1.07019	-1.23802		0.000674088	0.0856333	0.225319	4.47e-06		0.0689671	0.546783	0.814081	0.000125599		8.8074	9.03858	8.56852	8.82991	8.73915		protein_coding
ENSMUSG00000056515	Rab31	RAB31, member RAS oncogene family [Source:MGI Symbol;Acc:MGI:1914603]	1.19431	-1.05414	1.08387	-1.24206		0.00018301	0.189717	0.0359147	4.5e-06		0.0291363	0.773221	0.358629	0.000126298		12.5765	12.8328	12.3956	12.6374	12.5289		protein_coding
ENSMUSG00000069808	Fam57a	family with sequence similarity 57, member A [Source:MGI Symbol;Acc:MGI:2151840]	-1.03295	1.13777	1.09955	-1.20068		0.361105	0.00178204	0.0308739	4.57e-06		0.998855	0.0523763	0.330388	0.000127779		10.3639	10.3174	10.191	10.1917	10.0616		protein_coding
ENSMUSG00000054619	Mettl7a1	methyltransferase like 7A1 [Source:MGI Symbol;Acc:MGI:1916523]	1.14913	-1.02509	1.1138	-1.30309		0.011262	0.737031	0.0749841	4.68e-06		0.32921	0.987975	0.517092	0.00013077		11.2166	11.4173	10.9513	11.1922	11.0437		protein_coding
ENSMUSG00000090698	Apold1	apolipoprotein L domain containing 1 [Source:MGI Symbol;Acc:MGI:2685921]	-1.43918	-1.174	-1.19221	1.73963		0.0134268	0.222437	0.327381	4.71e-06		0.359824	0.825758	0.925469	0.000131511		9.47384	8.9488	9.4685	9.49581	9.75717		protein_coding
ENSMUSG00000043631	Ecm2	extracellular matrix protein 2, female organ and adipocyte specific [Source:MGI Symbol;Acc:MGI:3039578]	1.0608	1.26255	1.22258	-1.38455		0.458436	0.000391952	0.000171709	4.76e-06		0.998855	0.017212	0.0109792	0.000132803		7.71965	7.80816	7.62311	7.63009	7.34248		protein_coding
ENSMUSG00000025905	Oprk1	opioid receptor, kappa 1 [Source:MGI Symbol;Acc:MGI:97439]	-1.09098	1.08825	1.09549	1.20228		0.131981	0.101182	0.0352005	4.79e-06		0.882414	0.58802	0.354389	0.000133295		9.90767	9.78174	10.1214	10.1807	10.0577		protein_coding
ENSMUSG00000098758	7630403G23Rik	RIKEN cDNA 7630403G23 gene [Source:MGI Symbol;Acc:MGI:1924369]	1.0697	-1.08117	-1.02375	-1.8953		0.677442	0.517675	0.838033	4.89e-06		0.998855	0.987975	0.998197	0.000136066		5.77435	5.87561	4.78594	4.91216	4.96148		lncRNA
ENSMUSG00000026663	Atf6	activating transcription factor 6 [Source:MGI Symbol;Acc:MGI:1926157]	1.02265	1.21815	1.25054	-1.24169		0.645007	1.5e-06	1.3e-06	4.91e-06		0.998855	0.000205493	0.000244776	0.000136238		12.1032	12.1353	12.0596	12.1473	11.8322		protein_coding
ENSMUSG00000052430	Bmpr1b	bone morphogenetic protein receptor, type 1B [Source:MGI Symbol;Acc:MGI:107191]	1.06307	1.04856	1.09916	-1.21625		0.206282	0.324585	0.023465	4.93e-06		0.983098	0.936891	0.288257	0.000136732		10.2616	10.3503	10.0871	10.2055	10.0759		protein_coding
ENSMUSG00000004558	Ndrg2	N-myc downstream regulated gene 2 [Source:MGI Symbol;Acc:MGI:1352498]	1.12123	1.02347	1.00765	-1.20123		0.0173188	0.510123	0.826204	4.95e-06		0.404458	0.987975	0.998197	0.000137257		15.8947	16.0598	15.7805	15.8076	15.8042		protein_coding
ENSMUSG00000020474	Polm	polymerase (DNA directed), mu [Source:MGI Symbol;Acc:MGI:1860191]	-1.10466	1.03189	1.00156	1.23689		0.0760466	0.526656	0.971566	5e-06		0.739176	0.987975	0.999464	0.000138514		8.54901	8.403	8.70724	8.71628	8.71977		protein_coding
ENSMUSG00000032905	Atg12	autophagy related 12 [Source:MGI Symbol;Acc:MGI:1914776]	-1.00475	1.02923	1.08785	-1.22233		0.92603	0.52945	0.0337125	5.01e-06		0.998855	0.987975	0.345796	0.00013859		11.9797	11.9732	11.6768	11.8061	11.6923		protein_coding
ENSMUSG00000085980	Gm12408	predicted gene 12408 [Source:MGI Symbol;Acc:MGI:3649921]	-1.50048	1.08027	-1.22244	1.73153		0.0025994	0.522638	0.0558135	5.01e-06		0.145799	0.987975	0.448516	0.00013859		5.33619	4.75692	5.60947	5.25682	5.55687		lncRNA
ENSMUSG00000041180	Hectd2	HECT domain E3 ubiquitin protein ligase 2 [Source:MGI Symbol;Acc:MGI:2442663]	1.16182	-1.01969	1.1835	-1.43086		0.0684428	0.832296	0.0314713	5.02e-06		0.714586	0.987975	0.332838	0.000138752		8.4177	8.63468	8.03973	8.3623	8.1239		protein_coding
ENSMUSG00000025577	Cbx2	chromobox 2 [Source:MGI Symbol;Acc:MGI:88289]	-1.09982	-1.12062	-1.42692	1.52741		0.159874	0.228331	0.000272662	5.12e-06		0.925703	0.834665	0.0152952	0.000141195		7.50292	7.36312	7.76106	7.46259	7.98543		protein_coding
ENSMUSG00000078963	Hsbp1l1	heat shock factor binding protein 1-like 1 [Source:MGI Symbol;Acc:MGI:1913505]	1.70626	1.18883	1.10807	-2.1054		0.0053723	0.278734	0.549706	5.13e-06		0.219318	0.894813	0.998197	0.000141564		4.73736	5.51124	4.6335	4.58303	4.43729		protein_coding
ENSMUSG00000024383	Map3k2	mitogen-activated protein kinase kinase kinase 2 [Source:MGI Symbol;Acc:MGI:1346873]	-1.10106	-1.13839	-1.08896	1.2518		0.0521532	0.0275791	0.112095	5.16e-06		0.644778	0.298931	0.617244	0.000142112		10.2424	10.1037	10.1916	10.3057	10.4367		protein_coding
ENSMUSG00000036459	Wtip	WT1-interacting protein [Source:MGI Symbol;Acc:MGI:2141920]	-1.15044	-1.04898	-1.15252	1.3249		0.0165415	0.397072	0.0164231	5.19e-06		0.396481	0.987975	0.237387	0.000142692		8.23193	8.02833	8.31881	8.23121	8.44527		protein_coding
ENSMUSG00000022228	Zscan26	zinc finger and SCAN domain containing 26 [Source:MGI Symbol;Acc:MGI:3531417]	1.13949	1.05739	1.18041	-1.26125		0.000285661	0.308782	0.000591378	5.22e-06		0.0386505	0.920626	0.0264945	0.000143331		11.7432	11.932	11.6293	11.8378	11.6057		protein_coding
ENSMUSG00000036422	Pcdh8	protocadherin 8 [Source:MGI Symbol;Acc:MGI:1306800]	-1.17078	-1.10095	-1.40966	1.36114		0.0372375	0.201076	6.51e-07	1.53e-05		0.568056	0.79113	0.000144908	0.00035525		8.70064	8.47251	8.72977	8.42377	8.92724		protein_coding
ENSMUSG00000044162	Tnip3	TNFAIP3 interacting protein 3 [Source:MGI Symbol;Acc:MGI:3041165]	1.49211	-2.63487	-1.74495	3.39047		0.178291	0.000273528	0.0180293	5.31e-06		0.955877	0.0132058	0.25084	0.000145832		1.7065	2.28636	2.60903	3.24997	4.05478		protein_coding
ENSMUSG00000029359	Tesc	tescalcin [Source:MGI Symbol;Acc:MGI:1930803]	-1.153	1.23867	1.14599	-1.2422		0.0030434	0.000197415	0.00341085	5.37e-06		0.158376	0.0104496	0.0894296	0.000147249		13.0688	12.8634	12.8113	12.7486	12.5597		protein_coding
ENSMUSG00000023927	Satb1	special AT-rich sequence binding protein 1 [Source:MGI Symbol;Acc:MGI:105084]	-1.04256	-1.05605	-1.08632	1.22023		0.435167	0.292056	0.0425552	5.42e-06		0.998855	0.908088	0.391609	0.000148319		9.52823	9.46889	9.62692	9.63687	9.76448		protein_coding
ENSMUSG00000031591	Asah1	N-acylsphingosine amidohydrolase 1 [Source:MGI Symbol;Acc:MGI:1277124]	1.01287	1.04655	1.11079	-1.21319		0.793663	0.27105	0.00533451	5.43e-06		0.998855	0.885942	0.119296	0.000148319		11.3419	11.3609	11.0993	11.2347	11.0906		protein_coding
ENSMUSG00000112959	Gm32834	predicted gene, 32834 [Source:MGI Symbol;Acc:MGI:5591993]	1.00418	-1.33907	-1.66236	1.7227		0.975168	0.0231187	2.05e-05	5.47e-06		0.998855	0.272717	0.00225066	0.000149333		4.7414	4.74911	5.07244	4.80195	5.55451		lncRNA
ENSMUSG00000026834	Acvr1c	activin A receptor, type IC [Source:MGI Symbol;Acc:MGI:2661081]	-1.02041	1.34417	1.2768	-1.35016		0.706553	7.31e-06	0.000843735	5.49e-06		0.998855	0.000753675	0.0339703	0.000149628		11.1509	11.1219	11.0674	11.043	10.6977		protein_coding
ENSMUSG00000075511	1700001L05Rik	RIKEN cDNA 1700001L05 gene [Source:MGI Symbol;Acc:MGI:1916541]	-1.01273	-1.32704	-1.32888	1.70454		0.919054	0.0206105	0.0205844	5.54e-06		0.998855	0.254356	0.267645	0.000150639		5.64589	5.63052	5.93239	5.98167	6.40334		lncRNA
ENSMUSG00000091530	Cldn20	claudin 20 [Source:MGI Symbol;Acc:MGI:3646757]	-1.01193	-1.3031	-1.38342	2.0884		0.962798	0.050328	0.0451487	5.6e-06		0.998855	0.417296	0.40428	0.000152035		3.65463	3.6356	4.26997	4.23389	4.72894		protein_coding
ENSMUSG00000037017	Zscan21	zinc finger and SCAN domain containing 21 [Source:MGI Symbol;Acc:MGI:99182]	-1.12015	-1.11587	-1.10964	1.23206		0.0150914	0.00604519	0.0143872	5.61e-06		0.378415	0.120709	0.220883	0.000152272		10.1971	10.0338	10.129	10.1858	10.3446		protein_coding
ENSMUSG00000085222	Gm13974	predicted gene 13974 [Source:MGI Symbol;Acc:MGI:3649228]	-1.20332	1.69265	1.32099	-1.32706		0.128902	1.02e-06	0.0114863	0.00625093		0.876633	0.000152649	0.192652	0.0466491		5.63305	5.37308	5.67879	5.35985	4.97649		lncRNA
ENSMUSG00000045259	Klhdc9	kelch domain containing 9 [Source:MGI Symbol;Acc:MGI:1916124]	-1.04738	-1.08455	-1.16148	1.35645		0.552106	0.179983	0.00476849	5.69e-06		0.998855	0.756852	0.112083	0.000154102		8.11035	8.03973	8.31942	8.26978	8.49223		protein_coding
ENSMUSG00000036918	Ttc7	tetratricopeptide repeat domain 7 [Source:MGI Symbol;Acc:MGI:1920999]	1.01189	1.15868	1.20154	-1.26651		0.812065	0.000831042	3.58e-05	5.84e-06		0.998855	0.0301821	0.00347112	0.000158101		9.23449	9.25004	9.0747	9.17653	8.91846		protein_coding
ENSMUSG00000005803	Sqor	sulfide quinone oxidoreductase [Source:MGI Symbol;Acc:MGI:1929899]	1.01453	1.10596	1.1017	-1.20542		0.737237	0.0196213	0.0217342	5.86e-06		0.998855	0.247145	0.275321	0.000158327		8.89766	8.91826	8.74785	8.79131	8.65773		protein_coding
ENSMUSG00000028945	Rheb	Ras homolog enriched in brain [Source:MGI Symbol;Acc:MGI:97912]	1.05403	-1.03416	1.01545	-1.20782		0.405432	0.407543	0.683816	5.91e-06		0.998855	0.987975	0.998197	0.00015951		12.0253	12.1014	11.7322	11.8523	11.8378		protein_coding
ENSMUSG00000020990	Cdkl1	cyclin-dependent kinase-like 1 (CDC2-related kinase) [Source:MGI Symbol;Acc:MGI:1918341]	1.02067	-1.24706	-1.16498	1.29101		0.749301	1.96e-06	0.000319279	5.99e-06		0.998855	0.000257629	0.0171327	0.000161447		8.54024	8.57057	8.56969	8.71821	8.94722		protein_coding
ENSMUSG00000023272	Creld2	cysteine-rich with EGF-like domains 2 [Source:MGI Symbol;Acc:MGI:1923987]	1.01932	-1.00394	1.0745	-1.22357		0.684492	0.939354	0.11418	6.05e-06		0.998855	0.987975	0.621898	0.000162747		9.88143	9.91028	9.56613	9.72407	9.62757		protein_coding
ENSMUSG00000002308	Cd320	CD320 antigen [Source:MGI Symbol;Acc:MGI:1860083]	1.00577	1.00421	1.07749	-1.24106		0.908862	0.937578	0.184888	6.15e-06		0.998855	0.987975	0.7557	0.000165411		9.47424	9.48344	9.13042	9.28067	9.17995		protein_coding
ENSMUSG00000093598	A730085K08Rik	RIKEN cDNA A730085K08 gene [Source:MGI Symbol;Acc:MGI:3605633]	-1.07318	1.38456	1.20358	-1.49431		0.508639	0.000216294	0.0474501	6.24e-06		0.998855	0.0111771	0.415921	0.000167558		6.45184	6.35345	6.19323	6.03525	5.77836		lncRNA
ENSMUSG00000007041	Clic1	chloride intracellular channel 1 [Source:MGI Symbol;Acc:MGI:2148924]	1.02749	1.04442	1.02773	-1.21545		0.50175	0.377918	0.559519	6.32e-06		0.998855	0.977122	0.998197	0.000168999		9.65991	9.70009	9.43409	9.45968	9.42838		protein_coding
ENSMUSG00000020534	Shmt1	serine hydroxymethyltransferase 1 (soluble) [Source:MGI Symbol;Acc:MGI:98299]	-1.05755	-1.19947	-1.04831	1.37578		0.58502	0.0195948	0.466445	6.32e-06		0.998855	0.247145	0.998197	0.000168999		7.85321	7.77052	7.9232	8.16567	8.2431		protein_coding
ENSMUSG00000024766	Lipo3	lipase, member O3 [Source:MGI Symbol;Acc:MGI:2147592]	1.01289	1.19003	1.11529	-1.25106		0.828348	0.000184775	0.010279	6.41e-06		0.998855	0.00993754	0.180474	0.000170913		8.7479	8.76764	8.64459	8.60112	8.45257		protein_coding
ENSMUSG00000028329	Xpa	xeroderma pigmentosum, complementation group A [Source:MGI Symbol;Acc:MGI:99135]	-1.03046	-1.06207	-1.1152	1.31353		0.68473	0.217424	0.0184101	6.43e-06		0.998855	0.816861	0.253186	0.000171238		8.92771	8.88334	9.14269	9.12085	9.28851		protein_coding
ENSMUSG00000030208	Emp1	epithelial membrane protein 1 [Source:MGI Symbol;Acc:MGI:107941]	1.17126	-1.02453	1.06787	-1.49705		0.115209	0.799795	0.391101	6.45e-06		0.844363	0.987975	0.976346	0.000171894		6.7111	6.94521	6.27427	6.45488	6.36723		protein_coding
ENSMUSG00000097080	1700086O06Rik	RIKEN cDNA 1700086O06 gene [Source:MGI Symbol;Acc:MGI:1920766]	-1.0982	-1.20531	-1.25836	1.39411		0.293902	0.0356253	0.00304591	6.48e-06		0.998855	0.348718	0.0831795	0.000172254		7.78025	7.64201	7.80898	7.79426	8.13554		lncRNA
ENSMUSG00000053914	Kdm4d	lysine (K)-specific demethylase 4D [Source:MGI Symbol;Acc:MGI:3606484]	1.00858	-1.11554	-1.10732	1.36884		0.932579	0.154464	0.125492	6.57e-06		0.998855	0.711312	0.647817	0.000173879		6.2626	6.26958	6.52027	6.57954	6.73964		protein_coding
ENSMUSG00000074874	Ctla2b	cytotoxic T lymphocyte-associated protein 2 beta [Source:MGI Symbol;Acc:MGI:88555]	1.40322	1.02789	1.1256	-1.57969		0.00195519	0.819077	0.341275	6.59e-06		0.125527	0.987975	0.937819	0.000174419		5.41064	5.89763	5.22682	5.41685	5.24873		protein_coding
ENSMUSG00000048218	Amigo2	adhesion molecule with Ig like domain 2 [Source:MGI Symbol;Acc:MGI:2145995]	1.04163	1.16213	1.12064	-1.24974		0.387687	0.00227423	0.0250553	6.6e-06		0.998855	0.0613528	0.297288	0.000174531		8.84758	8.90773	8.75407	8.75044	8.5942		protein_coding
ENSMUSG00000038535	Zfp280d	zinc finger protein 280D [Source:MGI Symbol;Acc:MGI:2384583]	1.08927	1.06265	1.21319	-1.2756		0.0664716	0.282128	0.000230804	6.73e-06		0.707617	0.898447	0.0135772	0.00017748		10.4604	10.5844	10.2723	10.5135	10.2412		protein_coding
ENSMUSG00000078185	Chml	choroideremia-like [Source:MGI Symbol;Acc:MGI:101913]	1.17827	1.10763	1.1901	-1.36074		0.0122759	0.145983	0.00260387	6.75e-06		0.345151	0.69375	0.0743301	0.000177511		8.76972	9.00793	8.66026	8.81492	8.57036		protein_coding
ENSMUSG00000042476	Abcb4	ATP-binding cassette, sub-family B (MDR/TAP), member 4 [Source:MGI Symbol;Acc:MGI:97569]	-1.0505	-1.00885	-1.06204	1.2177		0.298039	0.869871	0.119435	6.79e-06		0.998855	0.987975	0.635231	0.000178604		8.55164	8.47566	8.70227	8.67777	8.77197		protein_coding
ENSMUSG00000010154	Spire2	spire type actin nucleation factor 2 [Source:MGI Symbol;Acc:MGI:2446256]	-1.12856	-1.07859	-1.14308	1.25795		0.0120298	0.156883	0.0132407	6.85e-06		0.341743	0.716423	0.21044	0.000179795		9.8362	9.66023	9.83571	9.80136	10.0022		protein_coding
ENSMUSG00000031224	Magee2	melanoma antigen, family E, 2 [Source:MGI Symbol;Acc:MGI:2148316]	-1.05896	-1.07532	-1.20517	1.30379		0.350461	0.205283	0.00103278	6.85e-06		0.998855	0.79721	0.0390385	0.000179795		8.14807	8.06533	8.29568	8.18165	8.45799		protein_coding
ENSMUSG00000037709	Fam13a	family with sequence similarity 13, member A [Source:MGI Symbol;Acc:MGI:1889842]	-1.08049	-1.14272	-1.09756	1.27386		0.184287	0.00900939	0.058411	6.9e-06		0.959842	0.154978	0.458402	0.000180945		9.4164	9.30557	9.41211	9.52059	9.66254		protein_coding
ENSMUSG00000026918	Brd3	bromodomain containing 3 [Source:MGI Symbol;Acc:MGI:1914632]	-1.06004	-1.10137	-1.07703	1.21145		0.258179	0.00664543	0.0631535	6.95e-06		0.998855	0.128335	0.476053	0.000182065		10.8589	10.7743	10.8635	10.946	11.0605		protein_coding
ENSMUSG00000037492	Zmat4	zinc finger, matrin type 4 [Source:MGI Symbol;Acc:MGI:2443497]	1.21363	1.1783	1.15944	-1.47101		0.025055	0.00407582	0.0043537	6.97e-06		0.48485	0.0911387	0.105057	0.000182487		10.3856	10.6652	10.2963	10.3233	10.1167		protein_coding
ENSMUSG00000046449	Nexmif	neurite extension and migration factor [Source:MGI Symbol;Acc:MGI:2148050]	1.00557	-1.26438	-1.16745	1.2705		0.933114	0.000269764	0.00259804	6.97e-06		0.998855	0.0130996	0.0743301	0.000182487		9.60796	9.61641	9.5733	9.73906	9.96995		protein_coding
ENSMUSG00000046550	Spin2c	spindlin family, member 2C [Source:MGI Symbol;Acc:MGI:3605548]	-1.05352	-1.12906	-1.24705	1.37985		0.556139	0.0489846	0.000807066	7.08e-06		0.998855	0.412278	0.0328907	0.000185035		7.27829	7.20372	7.44118	7.35024	7.67863		protein_coding
ENSMUSG00000037653	Kctd8	potassium channel tetramerisation domain containing 8 [Source:MGI Symbol;Acc:MGI:2443804]	-1.11921	-1.01944	1.01953	1.25524		0.00387648	0.702071	0.697851	7.25e-06		0.178972	0.987975	0.998197	0.000189261		9.68244	9.51839	9.77136	9.87686	9.85577		protein_coding
ENSMUSG00000015970	Chdh	choline dehydrogenase [Source:MGI Symbol;Acc:MGI:1860776]	1.08399	-1.05985	1.11108	1.44296		0.332169	0.296273	0.149296	7.33e-06		0.998855	0.911132	0.696931	0.000191128		8.91616	9.03134	9.42974	9.7152	9.56977		protein_coding
ENSMUSG00000072066	6720489N17Rik	RIKEN cDNA 6720489N17 gene [Source:MGI Symbol;Acc:MGI:2443901]	1.10264	1.14671	1.17403	-1.61317		0.355347	0.134474	0.0942648	7.35e-06		0.998855	0.669494	0.572466	0.000191409		7.11532	7.261	6.71846	6.8	6.57613		protein_coding
ENSMUSG00000026586	Prrx1	paired related homeobox 1 [Source:MGI Symbol;Acc:MGI:97712]	1.11334	-1.00463	1.18038	-1.30755		0.118192	0.935985	0.00292073	7.36e-06		0.854004	0.987975	0.0804335	0.000191516		8.39888	8.55593	8.11297	8.40837	8.17425		protein_coding
ENSMUSG00000020715	Ern1	endoplasmic reticulum (ER) to nucleus signalling 1 [Source:MGI Symbol;Acc:MGI:1930134]	-1.0533	-1.10002	-1.12479	1.26139		0.378353	0.112094	0.0203308	7.4e-06		0.998855	0.615998	0.265901	0.000192499		8.74876	8.67239	8.82019	8.83865	9.01676		protein_coding
ENSMUSG00000019966	Kitl	kit ligand [Source:MGI Symbol;Acc:MGI:96974]	1.06099	1.09274	1.21826	-1.32987		0.376794	0.115167	0.000183696	7.49e-06		0.998855	0.623161	0.0115902	0.000194568		10.6021	10.688	10.3559	10.5629	10.2851		protein_coding
ENSMUSG00000020432	Tcn2	transcobalamin 2 [Source:MGI Symbol;Acc:MGI:98534]	1.09649	1.10477	1.12391	-1.21967		0.0447836	0.026119	0.0082878	7.61e-06		0.609164	0.289959	0.15807	0.000197384		10.2682	10.4015	10.2108	10.2852	10.1239		protein_coding
ENSMUSG00000069911	Fam196b	family with sequence similarity 196, member B [Source:MGI Symbol;Acc:MGI:3643491]	1.0449	-1.3221	-1.27343	1.40144		0.61735	0.00430776	0.00150835	7.62e-06		0.998855	0.0947086	0.0511109	0.000197436		7.94009	8.00521	8.03787	8.14429	8.49814		protein_coding
ENSMUSG00000003273	Car11	carbonic anhydrase 11 [Source:MGI Symbol;Acc:MGI:1336193]	-1.09354	1.29183	1.14074	-1.23679		0.135067	1.39e-06	0.0236811	0.000156536		0.887841	0.00019875	0.289529	0.00243867		13.5929	13.4638	13.4785	13.3486	13.1664		protein_coding
ENSMUSG00000015879	Fam184b	family with sequence similarity 184, member B [Source:MGI Symbol;Acc:MGI:2442958]	1.00401	1.22819	1.20758	-1.28166		0.954365	1.39e-06	0.000131812	4e-05		0.998855	0.00019875	0.00910869	0.000788028		9.92988	9.93479	9.8261	9.85135	9.58601		protein_coding
ENSMUSG00000104572	Fbxw23	F-box and WD-40 domain protein 23 [Source:MGI Symbol;Acc:MGI:3779686]	1.69863	1.49578	1.60072	-3.31236		0.0243179	0.210358	0.0872336	7.69e-06		0.479638	0.805415	0.55348	0.000198977		3.17035	3.91944	2.72201	2.87795	2.22634		transcribed_unprocessed_pseudogene
ENSMUSG00000032511	Scn5a	sodium channel, voltage-gated, type V, alpha [Source:MGI Symbol;Acc:MGI:98251]	-1.01939	-1.2507	-1.43706	1.40901		0.863386	0.0193131	9.68e-07	0.000102534		0.998855	0.245208	0.000200604	0.00171136		7.41242	7.38373	7.50523	7.35943	7.8873		protein_coding
ENSMUSG00000025372	Baiap2	brain-specific angiogenesis inhibitor 1-associated protein 2 [Source:MGI Symbol;Acc:MGI:2137336]	1.05267	1.10019	1.1718	-1.26365		0.383432	0.0431478	4.2e-05	7.9e-06		0.998855	0.385554	0.00390538	0.000203983		14.339	14.413	14.1651	14.3058	14.0846		protein_coding
ENSMUSG00000050063	Klk6	kallikrein related-peptidase 6 [Source:MGI Symbol;Acc:MGI:1343166]	-1.24975	1.29455	1.04871	-1.34807		0.0149289	0.000347368	0.557151	7.9e-06		0.376785	0.0158784	0.998197	0.000203983		9.57247	9.251	9.14519	8.89054	8.82945		protein_coding
ENSMUSG00000053093	Myh7	myosin, heavy polypeptide 7, cardiac muscle, beta [Source:MGI Symbol;Acc:MGI:2155600]	-1.20911	1.38409	1.1074	-1.36278		0.00611764	1.49e-06	0.143408	0.000135815		0.235807	0.000205493	0.683768	0.00216941		10.1661	9.89182	9.86611	9.59412	9.45572		protein_coding
ENSMUSG00000034040	Galnt17	polypeptide N-acetylgalactosaminyltransferase 17 [Source:MGI Symbol;Acc:MGI:2137594]	1.01051	1.27328	1.1102	-1.21778		0.811893	1.53e-06	0.0169893	8.9e-06		0.998855	0.00020777	0.24171	0.0002269		10.9634	10.9781	10.9941	10.8463	10.7032		protein_coding
ENSMUSG00000037795	N4bp2	NEDD4 binding protein 2 [Source:MGI Symbol;Acc:MGI:2684414]	1.04069	-1.32703	-1.20862	1.33741		0.576632	0.000116913	0.00114859	8.14e-06		0.998855	0.00707092	0.0422209	0.000209597		8.60322	8.66172	8.62229	8.80713	9.08992		protein_coding
ENSMUSG00000112586	Gm6729	predicted gene 6729 [Source:MGI Symbol;Acc:MGI:3646339]	1.11053	2.15573	1.51119	-2.52185		0.488852	0.000418849	0.0655491	8.26e-06		0.998855	0.0181317	0.48382	0.00021226		4.52128	4.68167	4.40526	3.94966	3.36186		lncRNA
ENSMUSG00000031374	Zfp92	zinc finger protein 92 [Source:MGI Symbol;Acc:MGI:108094]	-1.04707	-1.36392	-1.29737	1.44265		0.573167	0.00133208	0.00132855	8.3e-06		0.998855	0.0427107	0.0466768	0.000213136		6.73227	6.66304	6.69413	6.81948	7.20179		protein_coding
ENSMUSG00000006398	Cdc20	cell division cycle 20 [Source:MGI Symbol;Acc:MGI:1859866]	-1.0454	-1.37115	-1.36398	1.4675		0.661142	0.00081143	0.000189378	8.37e-06		0.998855	0.0297677	0.0119037	0.000214778		6.39876	6.3278	6.38785	6.4444	6.89992		protein_coding
ENSMUSG00000075334	Rprm	reprimo, TP53 dependent G2 arrest mediator candidate [Source:MGI Symbol;Acc:MGI:1915124]	1.18759	-1.50041	-1.6268	1.7978		0.155021	0.00177399	1.06e-06	3.5e-05		0.914947	0.0522314	0.000215142	0.000707608		8.55735	8.80613	9.0178	8.95058	9.66134		protein_coding
ENSMUSG00000053475	Tnfaip6	tumor necrosis factor alpha induced protein 6 [Source:MGI Symbol;Acc:MGI:1195266]	1.05824	-1.00881	1.066	-1.22678		0.410262	0.825695	0.191546	8.44e-06		0.998855	0.987975	0.765932	0.000216348		10.4627	10.5445	10.1893	10.3431	10.2582		protein_coding
ENSMUSG00000060012	Kif13b	kinesin family member 13B [Source:MGI Symbol;Acc:MGI:1098265]	1.04016	1.13022	1.12944	-1.23479		0.428608	0.0176002	0.0258943	8.44e-06		0.998855	0.232504	0.302376	0.000216348		11.7013	11.7579	11.5819	11.6307	11.4624		protein_coding
ENSMUSG00000037703	Lzts3	leucine zipper, putative tumor suppressor family member 3 [Source:MGI Symbol;Acc:MGI:2656976]	-1.04634	1.24577	1.18312	-1.29717		0.493953	2.42e-05	0.000118561	8.46e-06		0.998855	0.00199014	0.00852846	0.00021676		14.5954	14.53	14.4237	14.3989	14.1638		protein_coding
ENSMUSG00000014782	Plekhg4	pleckstrin homology domain containing, family G (with RhoGef domain) member 4 [Source:MGI Symbol;Acc:MGI:2142544]	1.19708	1.2421	1.31854	-1.90067		0.14205	0.129808	0.0402338	8.52e-06		0.900459	0.659126	0.379024	0.00021805		7.07412	7.33447	6.67087	6.80677	6.41742		protein_coding
ENSMUSG00000045045	Lrfn4	leucine rich repeat and fibronectin type III domain containing 4 [Source:MGI Symbol;Acc:MGI:2385612]	-1.17792	-1.0657	-1.17786	1.33234		0.0204699	0.284817	0.00356837	8.63e-06		0.445247	0.901056	0.0921126	0.000220539		10.5689	10.3319	10.6065	10.5118	10.7558		protein_coding
ENSMUSG00000005951	Shpk	sedoheptulokinase [Source:MGI Symbol;Acc:MGI:1921887]	-1.10495	-1.08407	-1.0398	1.30414		0.103528	0.0851777	0.495188	8.82e-06		0.818224	0.545601	0.998197	0.000225123		7.80513	7.6584	7.87938	7.99039	8.05618		protein_coding
ENSMUSG00000051599	Pcdhb2	protocadherin beta 2 [Source:MGI Symbol;Acc:MGI:2136735]	-1.06643	-1.4181	-1.21632	1.51817		0.605019	0.0013038	0.0374827	8.96e-06		0.998855	0.0420858	0.367203	0.000228286		5.92881	5.8344	5.87718	6.1533	6.44381		protein_coding
ENSMUSG00000051517	Arhgef39	Rho guanine nucleotide exchange factor (GEF) 39 [Source:MGI Symbol;Acc:MGI:3036286]	1.03389	1.39216	1.34099	-1.42159		0.669721	0.000236092	7.72e-05	9.06e-06		0.998855	0.0118244	0.00617977	0.000230355		7.79103	7.83658	7.76039	7.75507	7.34146		protein_coding
ENSMUSG00000022099	Dmtn	dematin actin binding protein [Source:MGI Symbol;Acc:MGI:99670]	-1.07318	1.19995	1.14211	-1.22273		0.223448	1.74e-06	0.000294929	6.75e-05		0.998855	0.00023214	0.0161906	0.0012074		13.9237	13.8217	13.7466	13.725	13.5408		protein_coding
ENSMUSG00000019080	Mfsd3	major facilitator superfamily domain containing 3 [Source:MGI Symbol;Acc:MGI:1916822]	-1.00176	-1.04706	-1.14587	1.21878		0.975398	0.299676	0.00225559	9.14e-06		0.998855	0.914074	0.067763	0.000232273		8.38986	8.38647	8.56002	8.47786	8.68134		protein_coding
ENSMUSG00000054659	Pm20d2	peptidase M20 domain containing 2 [Source:MGI Symbol;Acc:MGI:2685270]	-1.09651	-1.16376	-1.11818	1.38991		0.301315	0.0273134	0.130222	9.3e-06		0.998855	0.297371	0.657651	0.000235976		6.45519	6.3211	6.52577	6.63526	6.81024		protein_coding
ENSMUSG00000045991	Onecut2	one cut domain, family member 2 [Source:MGI Symbol;Acc:MGI:1891408]	-1.16632	-1.0052	-1.12369	1.45018		0.0428205	0.958898	0.149937	9.4e-06		0.60049	0.987975	0.697021	0.000237953		9.45071	9.22831	9.70865	9.5978	9.77426		protein_coding
ENSMUSG00000097589	Dleu2	deleted in lymphocytic leukemia, 2 [Source:MGI Symbol;Acc:MGI:1934030]	1.01166	1.11841	1.04535	-1.29356		0.859337	0.0866122	0.485139	9.54e-06		0.998855	0.549314	0.998197	0.000240928		8.0625	8.08291	7.82459	7.77381	7.71607		lncRNA
ENSMUSG00000039131	Gipc2	GIPC PDZ domain containing family, member 2 [Source:MGI Symbol;Acc:MGI:1889209]	-1.11597	1.3297	1.25578	-1.23664		0.101251	1.86e-06	0.000600521	0.00105639		0.811262	0.000245533	0.0267248	0.0114165		8.21338	8.0532	8.11275	8.07812	7.75987		protein_coding
ENSMUSG00000074024	4632427E13Rik	RIKEN cDNA 4632427E13 gene [Source:MGI Symbol;Acc:MGI:1915436]	1.28087	1.16989	1.2355	-1.67687		0.0349309	0.22565	0.122848	9.75e-06		0.558843	0.831569	0.642377	0.000245636		5.679	6.04229	5.47043	5.60148	5.29869		lncRNA
ENSMUSG00000104252	Pcdha4	protocadherin alpha 4 [Source:MGI Symbol;Acc:MGI:1298406]	-1.00101	-1.17204	-1.05831	1.30685		0.986543	0.00615149	0.210977	9.77e-06		0.998855	0.122394	0.793108	0.000245852		8.6431	8.64229	8.74953	8.94646	9.03632		protein_coding
ENSMUSG00000002983	Relb	avian reticuloendotheliosis viral (v-rel) oncogene related B [Source:MGI Symbol;Acc:MGI:103289]	-1.05959	-1.12172	-1.13239	1.27799		0.325445	0.0392701	0.00776483	9.82e-06		0.998855	0.365978	0.152043	0.000246874		8.26128	8.1758	8.31974	8.35363	8.54246		protein_coding
ENSMUSG00000035944	Ttc38	tetratricopeptide repeat domain 38 [Source:MGI Symbol;Acc:MGI:2146198]	-1.13619	-1.0065	-1.02473	1.2335		0.0106438	0.896489	0.638213	9.86e-06		0.320363	0.987975	0.998197	0.000247771		9.27711	9.09162	9.33731	9.36096	9.40404		protein_coding
ENSMUSG00000049734	Trex1	three prime repair exonuclease 1 [Source:MGI Symbol;Acc:MGI:1328317]	-1.11525	-1.13379	-1.14405	1.29481		0.0675328	0.0250013	0.048039	9.9e-06		0.710486	0.28376	0.417954	0.000248598		8.16256	8.00588	8.14969	8.18629	8.38529		protein_coding
ENSMUSG00000057137	Tmem140	transmembrane protein 140 [Source:MGI Symbol;Acc:MGI:1915737]	1.25683	1.20566	1.14815	-1.3551		0.000762959	0.0128455	0.0387209	9.91e-06		0.0723173	0.190612	0.373374	0.000248598		7.53119	7.86168	7.64371	7.62452	7.43176		protein_coding
ENSMUSG00000006678	Pola1	polymerase (DNA directed), alpha 1 [Source:MGI Symbol;Acc:MGI:99660]	1.11086	1.15719	1.23391	-1.39095		0.214183	0.121757	0.00314969	9.97e-06		0.987337	0.639133	0.0850475	0.000249684		7.35488	7.51097	7.1891	7.33338	7.03606		protein_coding
ENSMUSG00000002578	Ikzf4	IKAROS family zinc finger 4 [Source:MGI Symbol;Acc:MGI:1343139]	-1.10171	1.01839	-1.13577	1.2854		0.113304	0.753291	0.0228521	1e-05		0.840169	0.987975	0.283439	0.000251397		8.98797	8.84619	9.18697	9.02749	9.22008		protein_coding
ENSMUSG00000116652	B830017H08Rik	RIKEN cDNA B830017H08 gene [Source:MGI Symbol;Acc:MGI:3045365]	-1.16426	1.01672	-1.16562	1.44092		0.105853	0.84259	0.0265143	1.03e-05		0.826215	0.987975	0.306076	0.000258361		6.67088	6.44609	6.95171	6.76146	6.99173		protein_coding
ENSMUSG00000002900	Lamb1	laminin B1 [Source:MGI Symbol;Acc:MGI:96743]	-1.0905	1.01424	1.03863	1.24908		0.162799	0.743519	0.496738	1.04e-05		0.930622	0.987975	0.998197	0.000260182		10.3598	10.2344	10.5279	10.6121	10.5647		protein_coding
ENSMUSG00000028820	Sfpq	splicing factor proline/glutamine rich (polypyrimidine tract binding protein associated) [Source:MGI Symbol;Acc:MGI:1918764]	1.13338	-1.08004	1.13284	-1.3375		0.112512	0.173197	0.0279725	1.05e-05		0.838261	0.746001	0.314671	0.000262467		12.0474	12.2281	11.6493	11.99	11.8175		protein_coding
ENSMUSG00000053730	Tmem39b	transmembrane protein 39b [Source:MGI Symbol;Acc:MGI:2682939]	-1.19137	-1.10267	-1.12873	1.23034		0.00102999	0.0389668	0.0169035	1.05e-05		0.0866579	0.364292	0.241071	0.000262467		8.23981	7.98489	8.09647	8.11118	8.29329		protein_coding
ENSMUSG00000051817	Sox12	SRY (sex determining region Y)-box 12 [Source:MGI Symbol;Acc:MGI:98360]	-1.15019	1.08425	-1.17859	1.33759		0.0162754	0.272798	0.00458879	1.06e-05		0.393144	0.888362	0.1094	0.000264577		9.45469	9.25065	9.73973	9.43556	9.68149		protein_coding
ENSMUSG00000039488	Cntn5	contactin 5 [Source:MGI Symbol;Acc:MGI:3042287]	-1.09661	1.19998	1.15763	-1.26795		0.152788	0.0111461	0.00469799	1.07e-05		0.914186	0.176005	0.111126	0.000264929		8.68812	8.55467	8.42806	8.4254	8.2223		protein_coding
ENSMUSG00000028496	Mllt3	myeloid/lymphoid or mixed-lineage leukemia; translocated to, 3 [Source:MGI Symbol;Acc:MGI:1917372]	1.19982	1.04457	1.14834	-1.21963		2.62e-06	0.393663	0.018828	1.07e-05		0.00185437	0.987592	0.255768	0.000265371		10.1497	10.4128	10.1405	10.3272	10.1349		protein_coding
ENSMUSG00000028573	Fggy	FGGY carbohydrate kinase domain containing [Source:MGI Symbol;Acc:MGI:1922828]	1.06944	1.15377	1.11408	-1.206		0.173298	0.00254717	0.0500666	1.08e-05		0.947653	0.0659325	0.426235	0.000267309		8.94007	9.03779	8.92537	8.92349	8.77358		protein_coding
ENSMUSG00000027985	Lef1	lymphoid enhancer binding factor 1 [Source:MGI Symbol;Acc:MGI:96770]	1.17467	1.15295	1.23101	-1.46956		0.11751	0.00970649	0.0286699	1.08e-05		0.851894	0.161973	0.318852	0.000267905		8.21525	8.44791	8.05147	8.19412	7.90071		protein_coding
ENSMUSG00000028159	Dapp1	dual adaptor for phosphotyrosine and 3-phosphoinositides 1 [Source:MGI Symbol;Acc:MGI:1347063]	-1.05732	1.12709	1.12623	-1.26176		0.450007	0.0133822	0.0184626	1.08e-05		0.998855	0.195034	0.253591	0.00026826		8.92533	8.84567	8.63571	8.68318	8.51746		protein_coding
ENSMUSG00000038119	Cdon	cell adhesion molecule-related/down-regulated by oncogenes [Source:MGI Symbol;Acc:MGI:1926387]	-1.10656	-1.00858	-1.06179	1.28621		0.0438109	0.887496	0.324887	1.09e-05		0.606637	0.987975	0.924361	0.000269094		8.92571	8.77789	9.08017	9.05692	9.15241		protein_coding
ENSMUSG00000033166	Dis3	DIS3 homolog, exosome endoribonuclease and 3'-5' exoribonuclease [Source:MGI Symbol;Acc:MGI:1919912]	1.02528	-1.19936	-1.11668	1.20719		0.569843	0.000209959	0.0135724	1.1e-05		0.998855	0.0109749	0.213079	0.000270585		9.54296	9.57927	9.53931	9.69238	9.86056		protein_coding
ENSMUSG00000049728	Zfp668	zinc finger protein 668 [Source:MGI Symbol;Acc:MGI:2442943]	-1.11575	-1.11515	-1.06875	1.23503		0.0546283	0.012824	0.132009	1.1e-05		0.656824	0.190377	0.660932	0.000271968		9.40193	9.24262	9.34239	9.45384	9.55728		protein_coding
ENSMUSG00000048100	Taf13	TATA-box binding protein associated factor 13 [Source:MGI Symbol;Acc:MGI:1913500]	1.13483	1.03896	1.11262	-1.30588		0.0929497	0.338741	0.00711382	1.11e-05		0.788633	0.948272	0.143963	0.000272407		10.5508	10.7338	10.3557	10.5038	10.3571		protein_coding
ENSMUSG00000028799	Zfp362	zinc finger protein 362 [Source:MGI Symbol;Acc:MGI:2652839]	-1.08591	-1.03734	-1.06448	1.2882		0.187484	0.488292	0.190574	1.11e-05		0.963067	0.987975	0.76406	0.00027325		10.054	9.93408	10.1989	10.2115	10.3095		protein_coding
ENSMUSG00000109636	Gm45644	predicted gene 45644 [Source:MGI Symbol;Acc:MGI:5791480]	-1.54427	1.06296	1.05798	2.38188		0.0531283	0.681516	0.733291	1.11e-05		0.647243	0.987975	0.998197	0.00027339		3.79409	3.15054	4.4708	4.51474	4.43786		TEC
ENSMUSG00000032006	Pdgfd	platelet-derived growth factor, D polypeptide [Source:MGI Symbol;Acc:MGI:1919035]	1.2696	1.04266	1.07334	-1.37232		0.00373756	0.580273	0.184757	1.13e-05		0.175439	0.987975	0.755623	0.000278803		7.59493	7.94222	7.49648	7.58828	7.4908		protein_coding
ENSMUSG00000078648	Gm17546	predicted gene, 17546 [Source:MGI Symbol;Acc:MGI:4937180]	-1.25932	1.48103	1.37127	-1.5771		0.0804507	0.000379059	0.00232687	1.14e-05		0.751864	0.0168893	0.0690466	0.000280048		6.10517	5.77701	5.63957	5.57434	5.12801		lncRNA
ENSMUSG00000044150	Bclaf3	Bclaf1 and Thrap3 family member 3 [Source:MGI Symbol;Acc:MGI:2685992]	1.15645	-1.02076	1.09152	-1.35233		0.0407302	0.780511	0.15609	1.17e-05		0.588554	0.987975	0.708434	0.00028612		7.98535	8.19886	7.68194	7.8891	7.76766		protein_coding
ENSMUSG00000074591	Ankub1	ankrin repeat and ubiquitin domain containing 1 [Source:MGI Symbol;Acc:MGI:2685256]	1.23807	1.14398	1.21312	-1.52383		0.0400354	0.0972219	0.0182481	1.17e-05		0.585544	0.577009	0.251986	0.000286182		7.81007	8.12082	7.65752	7.79168	7.51836		protein_coding
ENSMUSG00000028246	Faxc	failed axon connections homolog [Source:MGI Symbol;Acc:MGI:1923382]	-1.00214	-1.22725	-1.1028	1.24194		0.972423	0.00215966	0.0585057	1.18e-05		0.998855	0.0593931	0.458606	0.000287539		10.1617	10.1584	10.1264	10.3312	10.4798		protein_coding
ENSMUSG00000042258	Isl1	ISL1 transcription factor, LIM/homeodomain [Source:MGI Symbol;Acc:MGI:101791]	-1.09985	-1.1793	-1.07449	1.22158		0.0275325	0.000225187	0.0900155	1.19e-05		0.504942	0.011432	0.561171	0.00028959		9.77706	9.64008	9.64304	9.82697	9.93783		protein_coding
ENSMUSG00000038132	Rbm24	RNA binding motif protein 24 [Source:MGI Symbol;Acc:MGI:3610364]	-1.10608	-1.11846	-1.0464	1.24239		0.0271156	0.0435496	0.298566	1.21e-05		0.501594	0.387049	0.900577	0.000294545		10.275	10.1292	10.2332	10.3786	10.452		protein_coding
ENSMUSG00000098112	Bin2	bridging integrator 2 [Source:MGI Symbol;Acc:MGI:3611448]	-1.06139	1.38113	1.14709	-1.29832		0.466131	2.3e-06	0.0719773	0.000250972		0.998855	0.000295644	0.508008	0.00357822		8.5005	8.41465	8.45713	8.23811	8.04642		protein_coding
ENSMUSG00000074811	Hps6	HPS6, biogenesis of lysosomal organelles complex 2 subunit 3 [Source:MGI Symbol;Acc:MGI:2181763]	-1.06074	-1.08363	-1.2585	1.25177		0.287995	0.0968507	2.29e-05	1.23e-05		0.998855	0.576873	0.00242612	0.000298597		8.21778	8.13565	8.29484	8.1282	8.46842		protein_coding
ENSMUSG00000022385	Gtse1	G two S phase expressed protein 1 [Source:MGI Symbol;Acc:MGI:1352755]	-1.3858	-1.36692	-1.45681	1.77603		0.011752	0.0308213	0.00371487	1.23e-05		0.338388	0.319794	0.0945777	0.000299012		4.74558	4.2697	4.60135	4.56029	5.11103		protein_coding
ENSMUSG00000022623	Shank3	SH3 and multiple ankyrin repeat domains 3 [Source:MGI Symbol;Acc:MGI:1930016]	-1.06434	1.26235	1.13114	-1.30217		0.414574	2.38e-06	0.0293314	2.59e-05		0.998855	0.000303429	0.322143	0.000552369		14.0639	13.9739	13.8809	13.7723	13.6021		protein_coding
ENSMUSG00000022216	Psme1	proteasome (prosome, macropain) activator subunit 1 (PA28 alpha) [Source:MGI Symbol;Acc:MGI:1096367]	-1.02728	-1.24832	-1.2673	1.2792		0.663906	2.36e-05	2.63e-05	1.27e-05		0.998855	0.00195865	0.00268495	0.000306105		10.8748	10.8361	10.8235	10.851	11.2007		protein_coding
ENSMUSG00000074607	Tox2	TOX high mobility group box family member 2 [Source:MGI Symbol;Acc:MGI:3611233]	1.01003	-1.08416	-1.26771	1.21815		0.870766	0.238485	0.000211841	1.27e-05		0.998855	0.845528	0.0127629	0.000306105		8.89082	8.90353	9.02343	8.8487	9.19868		protein_coding
ENSMUSG00000024538	Ppic	peptidylprolyl isomerase C [Source:MGI Symbol;Acc:MGI:97751]	1.21606	1.1306	1.03425	-1.45342		0.0335592	0.163768	0.683962	1.27e-05		0.550447	0.728905	0.998197	0.000306431		6.36803	6.65359	6.2414	6.16053	6.12593		protein_coding
ENSMUSG00000029185	Fam114a1	family with sequence similarity 114, member A1 [Source:MGI Symbol;Acc:MGI:1915553]	1.0578	1.15763	1.1277	-1.31545		0.382361	0.00803414	0.0276791	1.27e-05		0.998855	0.14403	0.312864	0.00030663		8.47035	8.55307	8.32049	8.33325	8.16354		protein_coding
ENSMUSG00000066224	Arid3c	AT rich interactive domain 3C (BRIGHT-like) [Source:MGI Symbol;Acc:MGI:3650624]	1.11373	1.40824	1.79637	-3.6028		0.646519	0.286707	0.0455081	1.27e-05		0.998855	0.902437	0.405545	0.000306699		3.54105	3.69618	2.29992	2.68614	1.87111		protein_coding
ENSMUSG00000025199	Chuk	conserved helix-loop-helix ubiquitous kinase [Source:MGI Symbol;Acc:MGI:99484]	1.20511	1.05041	1.1594	-1.34142		0.000633979	0.510036	0.0247441	1.27e-05		0.0669293	0.987975	0.295553	0.000306853		9.97865	10.249	9.84708	10.0394	9.83313		protein_coding
ENSMUSG00000076614	Ighg1	immunoglobulin heavy constant gamma 1 (G1m marker) [Source:MGI Symbol;Acc:MGI:96446]	-1.14472	11.8519	8.79297	-18.3759		0.728137	0.00102846	0.00354457	1.28e-05		0.998855	0.0356875	0.0916399	0.000307956		1.92398	1.74144	1.06749	0.687067	0		IG_C_gene
ENSMUSG00000037016	Frem2	Fras1 related extracellular matrix protein 2 [Source:MGI Symbol;Acc:MGI:2444465]	-1.18577	1.10094	1.01965	1.32925		0.0255846	0.154724	0.772742	1.29e-05		0.488755	0.711542	0.998197	0.000310658		8.17765	7.92934	8.43125	8.3715	8.35042		protein_coding
ENSMUSG00000047945	Marcksl1	MARCKS-like 1 [Source:MGI Symbol;Acc:MGI:97143]	-1.06422	-1.14196	-1.26785	1.27409		0.226108	0.0323704	1.76e-06	1.62e-05		0.998855	0.329166	0.000312051	0.00037249		10.5021	10.4122	10.5222	10.4209	10.7712		protein_coding
ENSMUSG00000057367	Birc2	baculoviral IAP repeat-containing 2 [Source:MGI Symbol;Acc:MGI:1197009]	1.11956	-1.01806	1.11352	-1.21164		0.00949845	0.701192	0.00388225	1.3e-05		0.299585	0.987975	0.0971348	0.000312433		10.707	10.8707	10.5189	10.7501	10.6017		protein_coding
ENSMUSG00000062980	Cped1	cadherin-like and PC-esterase domain containing 1 [Source:MGI Symbol;Acc:MGI:2444814]	1.09117	1.17379	1.17379	-1.33484		0.114687	0.0236596	0.0554579	1.3e-05		0.842587	0.27592	0.447649	0.000312433		6.80149	6.92669	6.69194	6.74044	6.5164		protein_coding
ENSMUSG00000006469	Slc34a3	solute carrier family 34 (sodium phosphate), member 3 [Source:MGI Symbol;Acc:MGI:2159410]	-1.23553	-1.03611	-1.05073	1.81493		0.163268	0.768751	0.688675	1.31e-05		0.930622	0.987975	0.998197	0.000313619		4.99029	4.6806	5.44501	5.47601	5.55123		protein_coding
ENSMUSG00000097141	Gm10524	predicted gene 10524 [Source:MGI Symbol;Acc:MGI:3642791]	-1.00958	-1.04769	-1.10627	1.24903		0.869104	0.297546	0.0430105	1.33e-05		0.998855	0.912379	0.393727	0.000316527		9.66081	9.6461	9.85149	9.82297	9.97676		TEC
ENSMUSG00000018486	Wnt9b	wingless-type MMTV integration site family, member 9B [Source:MGI Symbol;Acc:MGI:1197020]	10.7783	-1.28509	1.93508	-16.0368		0.00198289	0.59909	0.223264	1.33e-05		0.125527	0.987975	0.810162	0.000317098		2.06578	5.49379	1.07961	2.44806	1.48434		protein_coding
ENSMUSG00000037573	Tob1	transducer of ErbB-2.1 [Source:MGI Symbol;Acc:MGI:1349721]	-1.14571	1.05356	-1.13338	1.24266		0.000973001	0.274611	0.0161368	1.33e-05		0.0842141	0.89053	0.235607	0.000317197		10.533	10.3358	10.6763	10.4703	10.6592		protein_coding
ENSMUSG00000079419	Ms4a6c	membrane-spanning 4-domains, subfamily A, member 6C [Source:MGI Symbol;Acc:MGI:2385644]	1.393	1.22638	1.872	-1.94333		0.0369723	0.226472	0.000362303	1.34e-05		0.566428	0.832379	0.0186902	0.000318108		4.87693	5.35901	4.63678	5.29939	4.39704		protein_coding
ENSMUSG00000047205	Dusp18	dual specificity phosphatase 18 [Source:MGI Symbol;Acc:MGI:1922469]	-1.03638	1.22738	1.08876	-1.24201		0.45667	0.00013209	0.102539	1.34e-05		0.998855	0.00781256	0.59338	0.000319026		9.96505	9.91247	9.84738	9.7246	9.60997		protein_coding
ENSMUSG00000024789	Jak2	Janus kinase 2 [Source:MGI Symbol;Acc:MGI:96629]	1.12177	1.00613	1.14629	-1.23115		0.00663559	0.889328	0.00686232	1.35e-05		0.247523	0.987975	0.140518	0.000320081		11.5098	11.6756	11.3364	11.5742	11.3843		protein_coding
ENSMUSG00000104026	Gm37212	predicted gene, 37212 [Source:MGI Symbol;Acc:MGI:5610440]	1.33158	1.48231	1.36952	-1.61921		0.00685706	0.000646446	0.0147241	1.35e-05		0.251215	0.0250402	0.223487	0.000320494		5.77527	6.18265	6.00554	5.94277	5.49664		TEC
ENSMUSG00000022661	Cd200	CD200 antigen [Source:MGI Symbol;Acc:MGI:1196990]	-1.00297	-1.18313	-1.15116	1.21296		0.948365	6.88e-05	0.000231912	1.35e-05		0.998855	0.00473526	0.0136037	0.000320673		11.5175	11.5135	11.501	11.5903	11.801		protein_coding
ENSMUSG00000098176	Ccdc166	coiled-coil domain containing 166 [Source:MGI Symbol;Acc:MGI:1925902]	-1.03901	1.00433	-1.22841	1.31966		0.434128	0.946915	0.00123704	1.35e-05		0.998855	0.987975	0.0444919	0.000320673		8.17523	8.11776	8.47686	8.22319	8.5298		protein_coding
ENSMUSG00000023931	Efhb	EF hand domain family, member B [Source:MGI Symbol;Acc:MGI:3045296]	-1.07501	-1.64567	-1.51994	1.78704		0.651032	3.82e-05	0.000892051	1.37e-05		0.998855	0.00293526	0.0354654	0.000324087		4.66563	4.56894	4.63205	4.80506	5.41086		protein_coding
ENSMUSG00000049493	Pls1	plastin 1 (I-isoform) [Source:MGI Symbol;Acc:MGI:104809]	1.04974	1.16846	1.16661	-1.24896		0.213865	0.00862539	0.00815748	1.41e-05		0.98664	0.150758	0.1562	0.000333218		9.97785	10.0473	9.90265	9.95028	9.73487		protein_coding
ENSMUSG00000024778	Fas	Fas (TNF receptor superfamily member 6) [Source:MGI Symbol;Acc:MGI:95484]	1.31197	-1.10926	1.08878	-1.38973		0.00257662	0.176799	0.274532	1.41e-05		0.145755	0.750638	0.871823	0.000333795		7.43789	7.82918	7.15835	7.47808	7.36239		protein_coding
ENSMUSG00000062961	Ccdc177	coiled-coil domain containing 177 [Source:MGI Symbol;Acc:MGI:2686414]	1.01668	-1.06787	-1.15423	1.24869		0.766735	0.217058	0.00888324	1.42e-05		0.998855	0.816537	0.16564	0.000335336		8.1454	8.16477	8.34248	8.28281	8.49516		protein_coding
ENSMUSG00000034390	Cmip	c-Maf inducing protein [Source:MGI Symbol;Acc:MGI:1921690]	-1.00847	-1.11553	-1.15059	1.22452		0.87144	0.0121626	0.00165523	1.43e-05		0.998855	0.185828	0.0544839	0.000336264		11.56	11.5475	11.6336	11.6391	11.8491		protein_coding
ENSMUSG00000114697	Gm30806	predicted gene, 30806 [Source:MGI Symbol;Acc:MGI:5589965]	1.10294	1.7431	1.54099	-2.11621		0.479992	0.0037647	0.020286	1.43e-05		0.998855	0.0863973	0.265733	0.000336983		4.39476	4.53168	4.21462	4.08253	3.45025		lncRNA
ENSMUSG00000086645	Gm15743	predicted gene 15743 [Source:MGI Symbol;Acc:MGI:3783185]	1.05626	-1.20678	-1.53254	1.65964		0.691805	0.0787915	3.4e-05	1.44e-05		0.998855	0.525162	0.00334322	0.000337644		5.71618	5.79053	6.20312	5.90899	6.53698		lncRNA
ENSMUSG00000072919	Noxred1	NADP+ dependent oxidoreductase domain containing 1 [Source:MGI Symbol;Acc:MGI:1918525]	1.03678	1.3394	1.47334	-2.13941		0.781265	0.0992886	0.0419814	1.45e-05		0.998855	0.582115	0.388239	0.000339202		4.72102	4.78869	4.05848	4.24725	3.69955		protein_coding
ENSMUSG00000098128	Gm3693	predicted gene 3693 [Source:MGI Symbol;Acc:MGI:3781869]	-1.02599	1.13324	1.18645	-1.51754		0.816307	0.259221	0.0906867	1.45e-05		0.998855	0.872385	0.563554	0.000339202		6.12686	6.0889	5.61279	5.73621	5.48827		lncRNA
ENSMUSG00000103906	Tigd5	tigger transposable element derived 5 [Source:MGI Symbol;Acc:MGI:2145902]	-1.06057	-1.08853	-1.30392	1.37517		0.469707	0.179741	6.8e-05	1.45e-05		0.998855	0.756394	0.00557772	0.000339202		7.60956	7.52121	7.81296	7.60197	7.99524		protein_coding
ENSMUSG00000052373	Mpp3	membrane protein, palmitoylated 3 (MAGUK p55 subfamily member 3) [Source:MGI Symbol;Acc:MGI:1328354]	1.09517	1.07083	1.13069	-1.23002		0.0548988	0.0523671	0.000731609	1.46e-05		0.658647	0.425857	0.030871	0.000340916		11.2103	11.3412	11.0936	11.2216	11.0518		protein_coding
ENSMUSG00000033152	Podxl2	podocalyxin-like 2 [Source:MGI Symbol;Acc:MGI:2442488]	1.01472	-1.13954	-1.23646	1.2032		0.734554	0.00785541	0.000164005	1.47e-05		0.998855	0.14258	0.0107044	0.000343464		11.6476	11.6683	11.6987	11.6306	11.9445		protein_coding
ENSMUSG00000022425	Enpp2	ectonucleotide pyrophosphatase/phosphodiesterase 2 [Source:MGI Symbol;Acc:MGI:1321390]	1.10682	1.17407	1.13626	-1.27384		0.0657862	0.00548892	0.00953872	1.47e-05		0.706405	0.112073	0.171723	0.000343774		13.6312	13.7776	13.6118	13.6141	13.4374		protein_coding
ENSMUSG00000105960	6330410L21Rik	RIKEN cDNA 6330410L21 gene [Source:MGI Symbol;Acc:MGI:2441710]	-1.35359	-1.29255	-1.52711	2.36215		0.296252	0.111114	0.0182946	1.47e-05		0.998855	0.613643	0.252009	0.000343774		3.5337	3.10567	3.93196	3.7263	4.35843		lncRNA
ENSMUSG00000085564	Gm12198	predicted gene 12198 [Source:MGI Symbol;Acc:MGI:3650407]	-1.17088	2.45533	1.54792	-1.92627		0.333271	2.77e-06	0.0333569	0.00105269		0.998855	0.000346542	0.34384	0.0113912		4.32607	4.09071	4.38893	3.77926	3.15593		lncRNA
ENSMUSG00000046764	A530053G22Rik	RIKEN cDNA A530053G22 gene [Source:MGI Symbol;Acc:MGI:2443347]	1.10663	1.02023	1.12917	-2.33168		0.65079	0.934616	0.564444	1.5e-05		0.998855	0.987975	0.998197	0.000348346		4.33946	4.48353	3.24123	3.43797	3.27365		lncRNA
ENSMUSG00000047735	Samd9l	sterile alpha motif domain containing 9-like [Source:MGI Symbol;Acc:MGI:1343184]	1.20708	1.10732	1.10322	-1.52589		0.0747366	0.234905	0.262926	1.5e-05		0.735552	0.841629	0.859855	0.000348346		7.09367	7.37025	6.85729	6.89955	6.76238		protein_coding
ENSMUSG00000098097	6530403H02Rik	RIKEN cDNA 6530403H02 gene [Source:MGI Symbol;Acc:MGI:2444638]	-1.15294	-1.41935	-1.14838	1.46466		0.143025	5.48e-05	0.0598706	1.51e-05		0.902738	0.00393532	0.464181	0.000351692		6.22465	6.01438	6.01337	6.36838	6.57866		lncRNA
ENSMUSG00000079494	Nat8f5	N-acetyltransferase 8 (GCN5-related) family member 5 [Source:MGI Symbol;Acc:MGI:1916299]	-1.082	1.2848	1.13683	-1.503		0.56192	0.0534503	0.25479	1.53e-05		0.998855	0.43018	0.850158	0.000355457		6.35079	6.24167	5.95978	5.83766	5.65156		protein_coding
ENSMUSG00000107096	Gm43597	predicted gene 43597 [Source:MGI Symbol;Acc:MGI:5663734]	1.05082	1.21997	1.23754	-1.38601		0.40915	0.00375135	0.00480565	1.54e-05		0.998855	0.0861499	0.112602	0.000355817		8.98716	9.06028	8.82744	8.89727	8.59742		lncRNA
ENSMUSG00000015568	Lpl	lipoprotein lipase [Source:MGI Symbol;Acc:MGI:96820]	-1.02608	-1.0078	1.01139	1.26637		0.688292	0.886655	0.810262	1.54e-05		0.998855	0.987975	0.998197	0.000356499		11.6691	11.6317	11.9133	11.9904	11.9819		protein_coding
ENSMUSG00000020823	Sec14l1	SEC14-like lipid binding 1 [Source:MGI Symbol;Acc:MGI:1921386]	-1.06897	1.23706	1.23927	-1.23441		0.226882	2.66e-05	2.08e-06	6.7e-05		0.998855	0.00215298	0.00035852	0.00120092		13.9072	13.8109	13.7661	13.8184	13.5163		protein_coding
ENSMUSG00000051246	Msantd1	Myb/SANT-like DNA-binding domain containing 1 [Source:MGI Symbol;Acc:MGI:2684990]	-1.18821	-1.09497	-1.24926	1.35521		0.00982382	0.210301	0.000347785	1.55e-05		0.306062	0.805415	0.018223	0.000359288		7.89664	7.64744	7.91031	7.7667	8.09819		protein_coding
ENSMUSG00000021763	BC067074	cDNA sequence BC067074 [Source:MGI Symbol;Acc:MGI:3040697]	-1.03851	-1.1538	-1.1041	1.38964		0.661976	0.0620416	0.16432	1.59e-05		0.998855	0.467769	0.723549	0.000366484		7.03381	6.97538	7.19425	7.31036	7.45962		protein_coding
ENSMUSG00000040229	Gpr34	G protein-coupled receptor 34 [Source:MGI Symbol;Acc:MGI:1346334]	1.16112	1.19132	1.24777	-1.54033		0.154754	0.0241012	0.00617773	1.59e-05		0.914752	0.278268	0.130917	0.000366772		9.61313	9.82946	9.4103	9.5265	9.21457		protein_coding
ENSMUSG00000026399	Cd55	CD55 molecule, decay accelerating factor for complement [Source:MGI Symbol;Acc:MGI:104850]	1.12894	1.08532	1.06445	-1.35671		0.0898533	0.165278	0.349765	1.61e-05		0.780132	0.730677	0.943515	0.000371218		7.30112	7.47756	7.10603	7.12653	7.04362		protein_coding
ENSMUSG00000070392	Gm20634	predicted gene 20634 [Source:MGI Symbol;Acc:MGI:5313081]	-1.09675	1.21366	1.07288	-1.35434		0.326492	0.00949538	0.332823	1.61e-05		0.998855	0.16044	0.931229	0.000371349		9.07824	8.94639	8.73882	8.61125	8.51634		lncRNA
ENSMUSG00000022751	Nit2	nitrilase family, member 2 [Source:MGI Symbol;Acc:MGI:1261838]	-1.06526	1.20436	1.1445	-1.30943		0.356144	0.00173656	0.0323251	1.63e-05		0.998855	0.0515449	0.337582	0.00037451		9.91912	9.82873	9.66032	9.63578	9.44869		protein_coding
ENSMUSG00000052336	Cx3cr1	chemokine (C-X3-C motif) receptor 1 [Source:MGI Symbol;Acc:MGI:1333815]	1.06619	1.20158	1.1339	-1.22946		0.125119	0.000138131	0.00929262	1.63e-05		0.869691	0.00802119	0.169148	0.00037451		11.653	11.7455	11.6644	11.6304	11.4563		protein_coding
ENSMUSG00000004446	Bid	BH3 interacting domain death agonist [Source:MGI Symbol;Acc:MGI:108093]	1.01351	-1.15285	-1.23404	1.32009		0.866854	0.0404972	0.00030298	1.64e-05		0.998855	0.372861	0.0164838	0.000375031		8.3905	8.41074	8.55702	8.50874	8.82164		protein_coding
ENSMUSG00000107881	Gm44250	predicted gene, 44250 [Source:MGI Symbol;Acc:MGI:5690642]	1.13139	1.38915	1.38343	-1.47747		0.11276	0.000215677	0.00021019	1.64e-05		0.838303	0.0111692	0.0126863	0.000376191		6.88727	7.07057	6.93391	6.97693	6.51276		TEC
ENSMUSG00000028180	Zranb2	zinc finger, RAN-binding domain containing 2 [Source:MGI Symbol;Acc:MGI:1858211]	1.06709	1.06326	1.0843	-1.27011		0.253284	0.374455	0.164551	1.68e-05		0.998855	0.974029	0.723881	0.000383025		12.0652	12.1593	11.8545	11.9322	11.8231		protein_coding
ENSMUSG00000046834	Krt1	keratin 1 [Source:MGI Symbol;Acc:MGI:96698]	-1.08404	-1.23494	-1.41816	1.44285		0.346166	0.025133	0.000219627	1.68e-05		0.998855	0.284716	0.0131136	0.000384606		7.15362	7.03821	7.21585	7.06321	7.57927		protein_coding
ENSMUSG00000046010	Zfp830	zinc finger protein 830 [Source:MGI Symbol;Acc:MGI:1914233]	-1.09947	-1.07715	-1.09458	1.21876		0.0400411	0.146808	0.0554132	1.69e-05		0.585544	0.695553	0.447649	0.000384999		9.22586	9.08847	9.22028	9.24573	9.38474		protein_coding
ENSMUSG00000006585	Cdt1	chromatin licensing and DNA replication factor 1 [Source:MGI Symbol;Acc:MGI:1914427]	-1.17877	-1.23772	-1.68478	1.8998		0.12019	0.142306	0.000892558	1.69e-05		0.858024	0.686581	0.0354654	0.000385606		5.2189	4.9746	5.54347	5.15523	5.91767		protein_coding
ENSMUSG00000066189	Cacng3	calcium channel, voltage-dependent, gamma subunit 3 [Source:MGI Symbol;Acc:MGI:1859165]	1.05459	1.13712	1.19008	-1.28654		0.395657	0.00207488	0.000126393	1.69e-05		0.998855	0.058058	0.00886261	0.000385606		12.1868	12.2633	12.0374	12.1528	11.909		protein_coding
ENSMUSG00000079610	Ankrd39	ankyrin repeat domain 39 [Source:MGI Symbol;Acc:MGI:1914816]	-1.0405	-1.21373	-1.292	1.38514		0.618646	0.00245614	0.000367328	1.7e-05		0.998855	0.0646469	0.018862	0.000386605		8.70798	8.64923	8.79249	8.75199	9.13055		protein_coding
ENSMUSG00000003226	Ranbp2	RAN binding protein 2 [Source:MGI Symbol;Acc:MGI:894323]	1.13229	-1.00631	1.18498	-1.32607		0.0579961	0.923525	0.00663553	1.7e-05		0.673857	0.987975	0.137476	0.00038675		12.5336	12.7129	12.2486	12.5523	12.3147		protein_coding
ENSMUSG00000020439	Smtn	smoothelin [Source:MGI Symbol;Acc:MGI:1354727]	1.22621	1.0583	1.09662	-1.30436		0.00390333	0.304333	0.128667	1.7e-05		0.179711	0.917863	0.654417	0.000386984		8.76222	9.05559	8.70645	8.807	8.68049		protein_coding
ENSMUSG00000032436	Cmtm7	CKLF-like MARVEL transmembrane domain containing 7 [Source:MGI Symbol;Acc:MGI:2447166]	1.02549	1.34797	1.18165	-1.4654		0.736425	0.00377089	0.0783099	1.7e-05		0.998855	0.0864209	0.525905	0.000386984		7.1373	7.17469	7.00769	6.86595	6.6304		protein_coding
ENSMUSG00000048807	Slc35e4	solute carrier family 35, member E4 [Source:MGI Symbol;Acc:MGI:2144150]	-1.01179	-1.09684	-1.21812	1.28308		0.822751	0.153627	0.000686213	1.72e-05		0.998855	0.709599	0.0292886	0.000391296		10.3958	10.3779	10.5566	10.4547	10.7475		protein_coding
ENSMUSG00000056459	Zbtb25	zinc finger and BTB domain containing 25 [Source:MGI Symbol;Acc:MGI:99197]	-1.02926	-1.00674	-1.10052	1.22446		0.595399	0.892951	0.0614609	1.73e-05		0.998855	0.987975	0.469531	0.000391329		8.73649	8.69547	8.92866	8.8504	8.99771		protein_coding
ENSMUSG00000030616	Sytl2	synaptotagmin-like 2 [Source:MGI Symbol;Acc:MGI:1933366]	-1.04786	-1.0606	-1.04578	1.2107		0.133459	0.163677	0.421907	1.73e-05		0.885281	0.728905	0.998197	0.000392033		10.9738	10.906	11.049	11.1188	11.1907		protein_coding
ENSMUSG00000050315	Synpo2	synaptopodin 2 [Source:MGI Symbol;Acc:MGI:2153070]	1.08505	1.27522	1.31039	-1.48176		0.327716	0.000258491	0.000521369	1.75e-05		0.998855	0.0127181	0.0242507	0.000394658		10.1785	10.2963	10.0318	10.1204	9.7375		protein_coding
ENSMUSG00000109378	Gm49396	predicted gene, 49396 [Source:MGI Symbol;Acc:MGI:6121629]	1.05046	1.31525	1.26964	-1.52379		0.583446	0.00596675	0.00892007	1.75e-05		0.998855	0.119285	0.165956	0.00039587		8.63167	8.70393	8.44224	8.44052	8.10355		protein_coding
ENSMUSG00000052374	Actn2	actinin alpha 2 [Source:MGI Symbol;Acc:MGI:109192]	-1.03202	1.28873	1.26828	-1.24097		0.628479	7.43e-06	2.39e-06	0.000207801		0.998855	0.000763526	0.000396246	0.00307409		12.2289	12.1833	12.19	12.2166	11.881		protein_coding
ENSMUSG00000046574	Prr12	proline rich 12 [Source:MGI Symbol;Acc:MGI:2679002]	-1.15309	-1.01155	-1.16131	1.31928		0.0527921	0.846497	0.0206418	1.77e-05		0.646541	0.987975	0.268016	0.000398765		11.2117	11.0058	11.341	11.1917	11.4151		protein_coding
ENSMUSG00000078920	Ifi47	interferon gamma inducible protein 47 [Source:MGI Symbol;Acc:MGI:99448]	1.19645	1.35552	1.28107	-1.55228		0.0663494	0.00412284	0.0277178	1.78e-05		0.707593	0.0916174	0.312864	0.000400172		6.33641	6.6011	6.35228	6.32384	5.97157		protein_coding
ENSMUSG00000039194	Rlbp1	retinaldehyde binding protein 1 [Source:MGI Symbol;Acc:MGI:97930]	-1.10671	1.25961	1.10915	-1.21138		0.0544623	3.31e-06	0.0349675	0.000612552		0.656259	0.000401782	0.353194	0.00737797		9.81873	9.67302	9.68122	9.54739	9.40584		protein_coding
ENSMUSG00000043298	Smco3	single-pass membrane protein with coiled-coil domains 3 [Source:MGI Symbol;Acc:MGI:2443451]	1.11088	1.01881	1.12113	-1.28635		0.0599638	0.752555	0.060673	1.79e-05		0.683057	0.987975	0.467327	0.000403394		9.80152	9.95485	9.56947	9.75685	9.59858		protein_coding
ENSMUSG00000050505	Pcdh20	protocadherin 20 [Source:MGI Symbol;Acc:MGI:2443376]	-1.03649	-1.29765	-1.13211	1.34664		0.665177	0.000545662	0.023496	1.8e-05		0.998855	0.0221343	0.288257	0.000403394		8.94904	8.89885	8.90232	9.1494	9.33557		protein_coding
ENSMUSG00000020992	4930512B01Rik	RIKEN cDNA 4930512B01 gene [Source:MGI Symbol;Acc:MGI:1921974]	-1.19401	-1.34822	-1.47063	1.8074		0.243839	0.0101483	0.00222874	1.81e-05		0.998855	0.166579	0.067381	0.000405544		4.43941	4.19391	4.55414	4.47548	5.04879		lncRNA
ENSMUSG00000049764	Zfp280b	zinc finger protein 280B [Source:MGI Symbol;Acc:MGI:1927865]	-1.09826	-1.02346	-1.06301	1.22364		0.0518537	0.604969	0.187506	1.81e-05		0.644041	0.987975	0.75934	0.000406433		10.0714	9.93569	10.145	10.1403	10.2369		protein_coding
ENSMUSG00000051727	Kctd14	potassium channel tetramerisation domain containing 14 [Source:MGI Symbol;Acc:MGI:1289222]	-1.01302	1.19521	1.17271	-1.33541		0.86016	0.0097298	0.018999	1.85e-05		0.998855	0.162112	0.257358	0.000413927		7.61649	7.5989	7.39361	7.41294	7.19275		protein_coding
ENSMUSG00000079434	Neu2	neuraminidase 2 [Source:MGI Symbol;Acc:MGI:1344417]	-1.1221	1.26411	1.16284	-1.2272		0.0324245	3.5e-06	0.00227836	0.000228456		0.542574	0.000417787	0.0682017	0.00333686		9.40507	9.23856	9.23538	9.16358	8.95223		protein_coding
ENSMUSG00000091996	BC049352	cDNA sequence BC049352 [Source:MGI Symbol;Acc:MGI:3040681]	-1.01094	1.34902	1.15816	-1.41748		0.877163	0.000129795	0.0818972	1.89e-05		0.998855	0.00769718	0.538723	0.000421936		6.67404	6.65483	6.53996	6.3647	6.16346		protein_coding
ENSMUSG00000021091	Serpina3n	serine (or cysteine) peptidase inhibitor, clade A, member 3N [Source:MGI Symbol;Acc:MGI:105045]	1.21373	-1.07001	-1.1324	1.33853		0.0010227	0.314758	0.0401963	1.9e-05		0.0862636	0.927042	0.379024	0.000423252		8.59552	8.87377	9.14927	9.11717	9.30314		protein_coding
ENSMUSG00000059645	Gm7361	predicted gene 7361 [Source:MGI Symbol;Acc:MGI:3805965]	1.37259	1.10517	1.24842	-1.78208		0.0319083	0.475531	0.104916	1.9e-05		0.538557	0.987975	0.599835	0.000423252		4.64097	5.09569	4.36226	4.58953	4.27927		protein_coding
ENSMUSG00000018541	Cwc25	CWC25 spliceosome-associated protein [Source:MGI Symbol;Acc:MGI:1914730]	-1.10133	-1.13429	-1.11662	1.24743		0.0087727	0.0237853	0.0375494	1.9e-05		0.285384	0.27648	0.367641	0.000424604		9.66695	9.52879	9.61774	9.68985	9.85742		protein_coding
ENSMUSG00000028626	Col9a2	collagen, type IX, alpha 2 [Source:MGI Symbol;Acc:MGI:88466]	-1.1003	-1.13578	-1.22454	1.32717		0.167171	0.0317212	0.00572243	1.92e-05		0.936448	0.326175	0.124999	0.000428171		8.52506	8.38498	8.5638	8.50425	8.80453		protein_coding
ENSMUSG00000020135	Apc2	adenomatosis polyposis coli 2 [Source:MGI Symbol;Acc:MGI:1346052]	-1.12856	-1.04035	-1.13306	1.26278		0.069643	0.416046	0.0190868	1.94e-05		0.719834	0.987975	0.257711	0.000430562		12.6436	12.4689	12.7004	12.627	12.8148		protein_coding
ENSMUSG00000034800	Zfp661	zinc finger protein 661 [Source:MGI Symbol;Acc:MGI:1919430]	-1.08755	-1.04276	-1.05889	1.20913		0.0779131	0.321125	0.1261	1.97e-05		0.746227	0.934015	0.64931	0.000436429		8.56075	8.44075	8.60277	8.63204	8.72229		protein_coding
ENSMUSG00000022610	Mapk12	mitogen-activated protein kinase 12 [Source:MGI Symbol;Acc:MGI:1353438]	1.10605	1.03352	1.08677	-1.33271		0.137381	0.633139	0.222704	1.97e-05		0.892095	0.987975	0.809351	0.000436714		7.47872	7.62625	7.21248	7.3328	7.2161		protein_coding
ENSMUSG00000022641	Bbx	bobby sox HMG box containing [Source:MGI Symbol;Acc:MGI:1917758]	-1.02556	-1.07565	-1.0175	1.23387		0.656384	0.171362	0.781367	1.97e-05		0.998855	0.742522	0.998197	0.000436951		10.7318	10.6952	10.8445	10.9748	11.0074		protein_coding
ENSMUSG00000024215	Spdef	SAM pointed domain containing ets transcription factor [Source:MGI Symbol;Acc:MGI:1353422]	-1.6556	-1.33881	-1.87811	2.18388		0.048754	0.129613	0.000655904	1.97e-05		0.62727	0.658837	0.0285798	0.000436951		3.65118	2.92397	3.58489	3.13634	4.07156		protein_coding
ENSMUSG00000028958	Tmub1	transmembrane and ubiquitin-like domain containing 1 [Source:MGI Symbol;Acc:MGI:1923764]	-1.01421	-1.07819	-1.12229	1.20489		0.747562	0.146806	0.0329566	1.97e-05		0.998855	0.695553	0.341212	0.000436951		9.88496	9.8636	9.97721	9.96886	10.1427		protein_coding
ENSMUSG00000066800	Rnasel	ribonuclease L (2', 5'-oligoisoadenylate synthetase-dependent) [Source:MGI Symbol;Acc:MGI:1098272]	1.08145	-1.30784	-1.23806	1.29506		0.285699	1.34e-05	7.53e-05	1.98e-05		0.998855	0.00124344	0.00607053	0.000437923		7.32983	7.44488	7.37575	7.50588	7.82417		protein_coding
ENSMUSG00000040152	Thbs1	thrombospondin 1 [Source:MGI Symbol;Acc:MGI:98737]	-1.14462	-1.32364	-1.38524	1.53606		0.24595	0.00230327	0.000146196	1.99e-05		0.998855	0.0619369	0.00987772	0.000439141		5.77661	5.58353	5.73678	5.72935	6.20264		protein_coding
ENSMUSG00000021692	Dimt1	DIM1 dimethyladenosine transferase 1-like (S. cerevisiae) [Source:MGI Symbol;Acc:MGI:1913504]	1.11582	-1.01706	1.14295	-1.27609		0.0943524	0.799298	0.0543345	1.99e-05		0.792746	0.987975	0.443425	0.000439667		9.29532	9.4552	9.02942	9.29635	9.11116		protein_coding
ENSMUSG00000064179	Tnnt1	troponin T1, skeletal, slow [Source:MGI Symbol;Acc:MGI:1333868]	2.21488	1.06646	1.14887	-3.40659		0.00712774	0.623198	0.307779	2e-05		0.257103	0.987975	0.908128	0.00044127		7.63377	8.78093	7.05878	7.21515	7.02068		protein_coding
ENSMUSG00000110316	Gm45311	predicted gene 45311 [Source:MGI Symbol;Acc:MGI:5791147]	1.24841	1.12532	1.22951	-1.5828		0.0519933	0.231331	0.0325804	2.02e-05		0.644068	0.837309	0.339293	0.000445222		6.07329	6.39903	5.85698	6.03703	5.74226		lncRNA
ENSMUSG00000031822	Gse1	genetic suppressor element 1, coiled-coil protein [Source:MGI Symbol;Acc:MGI:1098275]	-1.17748	-1.12506	-1.18179	1.38287		0.0617148	0.0556983	0.0150568	2.03e-05		0.689513	0.440148	0.226273	0.000445736		10.6634	10.4273	10.6769	10.6559	10.9044		protein_coding
ENSMUSG00000074378	Bsph1	binder of sperm protein homolog 1 [Source:MGI Symbol;Acc:MGI:2685613]	-1.06716	3.28504	2.45842	-4.16069		0.773838	0.00231813	0.0454167	2.05e-05		0.998855	0.0620874	0.405097	0.000451061		3.06338	2.96837	2.57719	2.21736	0.944198		protein_coding
ENSMUSG00000033715	Akr1c14	aldo-keto reductase family 1, member C14 [Source:MGI Symbol;Acc:MGI:2145458]	-1.20314	1.24977	1.32761	-1.45794		0.0577048	0.0269258	0.000776823	2.09e-05		0.672357	0.295215	0.0320495	0.000457598		7.19026	6.92843	6.65816	6.79354	6.38918		protein_coding
ENSMUSG00000046321	Hs3st2	heparan sulfate (glucosamine) 3-O-sulfotransferase 2 [Source:MGI Symbol;Acc:MGI:1333802]	1.12035	1.30831	1.25214	-1.30986		0.137484	3.96e-06	5.38e-05	0.000115935		0.892095	0.000461357	0.00475331	0.00189624		8.34348	8.50757	8.45724	8.44451	8.1263		protein_coding
ENSMUSG00000108616	Gm35040	predicted gene, 35040 [Source:MGI Symbol;Acc:MGI:5594199]	-1.043	-1.08541	-1.00359	1.24283		0.493952	0.0741562	0.934	2.11e-05		0.998855	0.510013	0.999464	0.000463278		10.5764	10.5149	10.6623	10.8256	10.8381		lncRNA
ENSMUSG00000038637	Lrrc56	leucine rich repeat containing 56 [Source:MGI Symbol;Acc:MGI:1917802]	1.01391	-1.0245	-1.04893	1.2446		0.835378	0.577712	0.317698	2.15e-05		0.998855	0.987975	0.919025	0.00047018		7.69769	7.71524	7.95303	7.96633	8.04198		protein_coding
ENSMUSG00000039934	Gsap	gamma-secretase activating protein [Source:MGI Symbol;Acc:MGI:2442259]	1.09517	1.08178	1.09506	-1.34476		0.198998	0.247468	0.201975	2.19e-05		0.977731	0.856996	0.780475	0.000477647		7.75609	7.89213	7.52674	7.59292	7.4705		protein_coding
ENSMUSG00000085795	Zfp703	zinc finger protein 703 [Source:MGI Symbol;Acc:MGI:2662729]	-1.12311	-1.04513	-1.22524	1.32267		0.0722833	0.566364	0.00507641	2.2e-05		0.729368	0.987975	0.115981	0.000479106		9.2833	9.11445	9.4068	9.22686	9.52796		protein_coding
ENSMUSG00000106905	Gm42741	predicted gene 42741 [Source:MGI Symbol;Acc:MGI:5662878]	-1.02867	1.42532	1.24161	-1.35598		0.713641	6.35e-05	0.0042507	2.2e-05		0.998855	0.00444816	0.103257	0.000479377		7.03995	6.99981	7.01676	6.87374	6.563		TEC
ENSMUSG00000050700	Emilin3	elastin microfibril interfacer 3 [Source:MGI Symbol;Acc:MGI:2389142]	-1.83887	-1.16976	-2.75805	4.94931		0.199985	0.534731	0.00420037	2.25e-05		0.978869	0.987975	0.102426	0.000489226		1.75112	0.832786	2.91197	1.68918	3.19422		protein_coding
ENSMUSG00000048022	Tmem229a	transmembrane protein 229A [Source:MGI Symbol;Acc:MGI:2442812]	1.13151	1.12727	1.14104	-1.28768		0.036902	0.00978691	0.00528742	2.28e-05		0.566428	0.162692	0.11861	0.000494991		11.3025	11.481	11.2408	11.3081	11.1247		protein_coding
ENSMUSG00000037992	Rara	retinoic acid receptor, alpha [Source:MGI Symbol;Acc:MGI:97856]	-1.03966	-1.09644	-1.29709	1.35256		0.572815	0.21581	0.000109012	2.28e-05		0.998855	0.8152	0.00797913	0.000495093		7.6465	7.58868	7.84376	7.65071	8.03527		protein_coding
ENSMUSG00000027274	Mkks	McKusick-Kaufman syndrome [Source:MGI Symbol;Acc:MGI:1891836]	-1.03118	-1.02468	1.13003	-1.30498		0.658948	0.701394	0.0515449	2.29e-05		0.998855	0.987975	0.432577	0.000496399		10.14	10.0968	9.62922	9.8901	9.72074		protein_coding
ENSMUSG00000020052	Ascl1	achaete-scute family bHLH transcription factor 1 [Source:MGI Symbol;Acc:MGI:96919]	-1.14971	-1.13193	-1.05805	1.3645		0.0585977	0.0867817	0.44224	2.3e-05		0.677522	0.549557	0.998197	0.000498104		7.11363	6.91212	7.13383	7.28146	7.37131		protein_coding
ENSMUSG00000041390	Mdfic	MyoD family inhibitor domain containing [Source:MGI Symbol;Acc:MGI:104611]	1.09512	1.17955	1.21167	-1.37745		0.202632	0.0157838	0.0125812	2.31e-05		0.981131	0.217099	0.203456	0.00050002		7.20781	7.34265	7.0689	7.15587	6.88673		protein_coding
ENSMUSG00000048349	Pou4f1	POU domain, class 4, transcription factor 1 [Source:MGI Symbol;Acc:MGI:102525]	-2.83943	-1.90745	-2.24912	8.12179		0.084178	0.117093	0.0176219	2.35e-05		0.764079	0.62783	0.247336	0.000508832		0.963272	-0.504663	1.49321	1.32884	2.49731		protein_coding
ENSMUSG00000035283	Adrb1	adrenergic receptor, beta 1 [Source:MGI Symbol;Acc:MGI:87937]	-1.11391	-1.03663	-1.12228	1.22678		0.0685045	0.498349	0.0284495	2.37e-05		0.715005	0.987975	0.317609	0.000511526		8.93338	8.77474	8.97184	8.90682	9.08086		protein_coding
ENSMUSG00000085069	Prdm16os	Prdm16 opposite strand transcript [Source:MGI Symbol;Acc:MGI:3651882]	1.07343	1.19219	1.10803	-1.31689		0.371557	0.00266565	0.0185934	2.38e-05		0.998855	0.0680258	0.254549	0.000513475		9.79439	9.89755	9.70476	9.64883	9.50832		lncRNA
ENSMUSG00000029283	Cdc7	cell division cycle 7 (S. cerevisiae) [Source:MGI Symbol;Acc:MGI:1309511]	1.13743	1.01908	1.22754	-1.42276		0.0666761	0.846643	0.0145301	2.39e-05		0.708412	0.987975	0.222057	0.000514735		8.51518	8.70306	8.17175	8.49029	8.20098		protein_coding
ENSMUSG00000024050	Wiz	widely-interspaced zinc finger motifs [Source:MGI Symbol;Acc:MGI:1332638]	-1.05708	-1.04491	-1.10183	1.2246		0.313056	0.284785	0.0243354	2.39e-05		0.998855	0.901056	0.29361	0.000515528		10.8662	10.7856	10.9668	10.9401	11.0874		protein_coding
ENSMUSG00000031962	Cdh15	cadherin 15 [Source:MGI Symbol;Acc:MGI:106672]	-1.18137	-1.34092	-1.33606	1.41319		0.069062	0.015702	0.000266499	2.39e-05		0.717211	0.216362	0.0150252	0.000515593		8.03189	7.79175	7.82251	7.87501	8.30274		protein_coding
ENSMUSG00000028195	Ccn1	cellular communication network factor 1 [Source:MGI Symbol;Acc:MGI:88613]	-1.24804	-1.12694	-1.222	1.43405		0.0223008	0.167189	0.157574	2.4e-05		0.462757	0.734282	0.71111	0.000516003		8.4778	8.15804	8.45843	8.39157	8.6885		protein_coding
ENSMUSG00000027452	Acss1	acyl-CoA synthetase short-chain family member 1 [Source:MGI Symbol;Acc:MGI:1915988]	1.00081	1.11127	1.08441	-1.24211		0.989326	0.0403833	0.138511	2.47e-05		0.998855	0.372188	0.675693	0.000530913		10.6508	10.6525	10.4434	10.4578	10.3477		protein_coding
ENSMUSG00000032382	Snx1	sorting nexin 1 [Source:MGI Symbol;Acc:MGI:1928395]	1.13922	-1.05961	1.07826	-1.20056		0.00830735	0.238932	0.131993	2.47e-05		0.276904	0.846086	0.660932	0.000530913		12.3056	12.4938	12.0983	12.34	12.2387		protein_coding
ENSMUSG00000056222	Spock1	sparc/osteonectin, cwcv and kazal-like domains proteoglycan 1 [Source:MGI Symbol;Acc:MGI:105371]	1.03046	-1.03614	-1.05559	1.20028		0.515832	0.448245	0.221007	2.52e-05		0.998855	0.987975	0.806356	0.000539566		12.7581	12.8013	12.9652	12.9881	13.0738		protein_coding
ENSMUSG00000085996	A830012C17Rik	RIKEN cDNA A830012C17 gene [Source:MGI Symbol;Acc:MGI:2441830]	1.16357	1.14078	1.39264	-1.6891		0.204938	0.214907	0.0112758	2.52e-05		0.98184	0.813452	0.191461	0.000539566		6.87117	7.08942	6.47454	6.81196	6.34263		lncRNA
ENSMUSG00000031736	Crnde	colorectal neoplasia differentially expressed (non-protein coding) [Source:MGI Symbol;Acc:MGI:1918546]	-1.03831	-1.61179	-1.84607	1.85696		0.816936	0.000428202	2.17e-05	2.52e-05		0.998855	0.0184849	0.00233305	0.000540043		4.45572	4.41861	4.56464	4.4196	5.31369		lncRNA
ENSMUSG00000113184	Gm49654	predicted gene, 49654 [Source:MGI Symbol;Acc:MGI:6215088]	-1.07687	-1.11711	-1.11591	1.29212		0.267396	0.0845653	0.115309	2.53e-05		0.998855	0.544062	0.624786	0.000540495		7.78229	7.67552	7.83327	7.88685	8.05218		lncRNA
ENSMUSG00000047428	Dlk2	delta like non-canonical Notch ligand 2 [Source:MGI Symbol;Acc:MGI:2146838]	1.00125	1.05167	1.10235	-1.39016		0.98582	0.594488	0.33051	2.54e-05		0.998855	0.987975	0.928182	0.000542297		8.68219	8.68484	8.23451	8.35236	8.21891		protein_coding
ENSMUSG00000019929	Dcn	decorin [Source:MGI Symbol;Acc:MGI:94872]	1.0753	1.23503	1.06305	-1.35554		0.275049	0.00385825	0.342568	2.58e-05		0.998855	0.0879419	0.938303	0.00054979		9.1977	9.30251	9.1196	8.95309	8.87144		protein_coding
ENSMUSG00000028480	Glipr2	GLI pathogenesis-related 2 [Source:MGI Symbol;Acc:MGI:1917770]	1.27512	-1.08492	1.00387	-1.30305		0.00227161	0.110608	0.94698	2.59e-05		0.135435	0.612364	0.999464	0.000552369		8.16235	8.51446	7.96575	8.13968	8.14114		protein_coding
ENSMUSG00000040429	Mterf1a	mitochondrial transcription termination factor 1a [Source:MGI Symbol;Acc:MGI:1918240]	1.24935	1.09595	1.1077	-1.34638		0.0140143	0.117902	0.144731	2.65e-05		0.367242	0.629915	0.686895	0.000562169		7.36656	7.69208	7.34277	7.40701	7.26928		protein_coding
ENSMUSG00000074215	Gm10643	predicted gene 10643 [Source:MGI Symbol;Acc:MGI:3642507]	-1.04717	-1.01842	-1.07935	1.27947		0.523871	0.795196	0.177228	2.68e-05		0.998855	0.987975	0.743819	0.000567919		7.23192	7.16409	7.45061	7.41228	7.5325		protein_coding
ENSMUSG00000030486	Zfp108	zinc finger protein 108 [Source:MGI Symbol;Acc:MGI:1891198]	-1.11537	-1.09856	-1.08714	1.21487		0.027626	0.0472686	0.0775739	2.69e-05		0.505444	0.404786	0.524066	0.000568918		8.56309	8.40412	8.50285	8.56678	8.69591		protein_coding
ENSMUSG00000046731	Kctd11	potassium channel tetramerisation domain containing 11 [Source:MGI Symbol;Acc:MGI:2448712]	1.01509	1.18666	1.17844	-1.34128		0.834259	0.0208127	0.0261802	2.69e-05		0.998855	0.255814	0.304147	0.000569369		6.97249	6.99501	6.76958	6.80991	6.57626		protein_coding
ENSMUSG00000028676	Srsf10	serine/arginine-rich splicing factor 10 [Source:MGI Symbol;Acc:MGI:1333805]	1.08186	-1.12877	1.09299	-1.26685		0.142779	0.049965	0.0759065	2.71e-05		0.902651	0.415771	0.519441	0.000573128		11.2722	11.3864	10.8221	11.1749	11.0536		protein_coding
ENSMUSG00000021280	Exoc3l4	exocyst complex component 3-like 4 [Source:MGI Symbol;Acc:MGI:1921363]	1.14029	1.24423	1.109	-1.39874		0.0799043	0.0121996	0.271069	2.72e-05		0.750679	0.186008	0.868563	0.00057469		7.02313	7.213	6.99484	6.87864	6.73128		protein_coding
ENSMUSG00000042228	Lyn	LYN proto-oncogene, Src family tyrosine kinase [Source:MGI Symbol;Acc:MGI:96892]	1.10279	1.06353	1.1124	-1.21771		0.0306439	0.1085	0.00840286	2.74e-05		0.530452	0.607823	0.159292	0.000576479		9.04152	9.18487	8.94152	9.05422	8.90731		protein_coding
ENSMUSG00000032380	Dapk2	death-associated protein kinase 2 [Source:MGI Symbol;Acc:MGI:1341297]	1.28863	1.02874	1.28246	-1.40713		0.00329554	0.71939	0.00215029	2.75e-05		0.163063	0.987975	0.0656035	0.000578277		6.36355	6.72912	6.23026	6.59959	6.24364		protein_coding
ENSMUSG00000003534	Ddr1	discoidin domain receptor family, member 1 [Source:MGI Symbol;Acc:MGI:99216]	-1.16298	1.0538	-1.04321	1.23119		0.00750535	0.236562	0.387025	2.75e-05		0.264481	0.843767	0.972842	0.00057851		12.3339	12.1159	12.4436	12.3567	12.4253		protein_coding
ENSMUSG00000091722	Siah3	siah E3 ubiquitin protein ligase family member 3 [Source:MGI Symbol;Acc:MGI:2685758]	1.16966	-1.40679	-1.427	1.43821		0.0814693	2.6e-05	3.84e-06	8.97e-05		0.75469	0.00211099	0.000583231	0.0015279		7.37205	7.59818	7.57768	7.60906	8.13064		protein_coding
ENSMUSG00000034224	Slc38a8	solute carrier family 38, member 8 [Source:MGI Symbol;Acc:MGI:2685433]	-1.08662	1.76162	1.27156	-1.42935		0.518721	5.15e-06	0.0648509	0.00603195		0.998855	0.000583283	0.481804	0.0453488		5.55737	5.42918	5.68288	5.26732	4.92601		protein_coding
ENSMUSG00000025202	Scd3	stearoyl-coenzyme A desaturase 3 [Source:MGI Symbol;Acc:MGI:1353437]	1.19162	1.17467	1.20079	-1.36729		0.0140016	0.0138707	0.010107	2.78e-05		0.367199	0.199497	0.178394	0.000583571		7.95128	8.20413	7.93666	8.01747	7.76094		protein_coding
ENSMUSG00000027359	Slc27a2	solute carrier family 27 (fatty acid transporter), member 2 [Source:MGI Symbol;Acc:MGI:1347099]	-1.01332	-1.09386	-1.13044	1.23437		0.78023	0.0456607	0.00665358	2.79e-05		0.998855	0.397689	0.137679	0.000586671		8.02837	8.00898	8.13567	8.13634	8.32175		protein_coding
ENSMUSG00000003283	Hck	hemopoietic cell kinase [Source:MGI Symbol;Acc:MGI:96052]	1.08417	-1.032	1.11881	-1.25251		0.149398	0.624338	0.07722	2.84e-05		0.912592	0.987975	0.522582	0.000595475		7.49226	7.60821	7.19045	7.44423	7.28696		protein_coding
ENSMUSG00000027765	P2ry1	purinergic receptor P2Y, G-protein coupled 1 [Source:MGI Symbol;Acc:MGI:105049]	1.01003	1.03114	-1.111	1.24744		0.850996	0.633712	0.0279817	2.86e-05		0.998855	0.987975	0.314671	0.000599132		8.74616	8.75993	9.07392	8.92845	9.08652		protein_coding
ENSMUSG00000037692	Ahdc1	AT hook, DNA binding motif, containing 1 [Source:MGI Symbol;Acc:MGI:2444218]	-1.21874	-1.05292	-1.21568	1.35047		0.0133277	0.475948	0.00452026	2.87e-05		0.359267	0.987975	0.10823	0.000600397		11.0445	10.7587	11.0699	10.9123	11.2017		protein_coding
ENSMUSG00000020928	Higd1b	HIG1 domain family, member 1B [Source:MGI Symbol;Acc:MGI:1922939]	-1.08425	1.1154	1.26766	-1.35274		0.344498	0.105594	0.000248752	2.88e-05		0.998855	0.602012	0.0143373	0.000602843		7.49557	7.38406	7.05708	7.29159	6.9544		protein_coding
ENSMUSG00000026761	Orc4	origin recognition complex, subunit 4 [Source:MGI Symbol;Acc:MGI:1347043]	1.1104	1.00058	1.07528	-1.26471		0.136437	0.989163	0.102535	2.89e-05		0.889952	0.99585	0.59338	0.000602843		10.71	10.8618	10.4748	10.6283	10.5315		protein_coding
ENSMUSG00000021709	Erbin	Erbb2 interacting protein [Source:MGI Symbol;Acc:MGI:1890169]	1.0122	1.13977	1.10279	-1.20314		0.781812	0.0188277	0.0884483	2.9e-05		0.998855	0.241516	0.557252	0.000605799		12.63	12.6475	12.5212	12.5233	12.3898		protein_coding
ENSMUSG00000027424	Mgme1	mitochondrial genome maintenance exonuclease 1 [Source:MGI Symbol;Acc:MGI:1921778]	-1.01395	1.00563	1.13326	-1.21742		0.806124	0.919149	0.0181752	2.92e-05		0.998855	0.987975	0.251312	0.000608046		8.34282	8.32646	8.00153	8.22396	8.04898		protein_coding
ENSMUSG00000044340	Phlpp1	PH domain and leucine rich repeat protein phosphatase 1 [Source:MGI Symbol;Acc:MGI:2138327]	1.08557	1.11826	1.13816	-1.20463		0.0357161	0.0110532	0.0126946	2.92e-05		0.562588	0.175314	0.204517	0.000608847		12.4346	12.553	12.3973	12.4726	12.2933		protein_coding
ENSMUSG00000002083	Bbc3	BCL2 binding component 3 [Source:MGI Symbol;Acc:MGI:2181667]	-1.25486	1.04929	-1.51789	1.73097		0.0480802	0.691458	0.000756398	2.95e-05		0.625024	0.987975	0.0315327	0.000612595		7.52743	7.19472	8.00905	7.38755	7.99977		protein_coding
ENSMUSG00000002233	Rhoc	ras homolog family member C [Source:MGI Symbol;Acc:MGI:106028]	1.13569	1.04782	1.0411	-1.24242		0.00778703	0.41208	0.521023	2.96e-05		0.268888	0.987975	0.998197	0.000615189		9.7355	9.92001	9.62666	9.66647	9.61689		protein_coding
ENSMUSG00000107909	2610017A05Rik	RIKEN cDNA 2610017A05 gene [Source:MGI Symbol;Acc:MGI:1919056]	1.55261	1.38952	1.29083	-2.06669		0.0136411	0.100367	0.210389	2.96e-05		0.361751	0.585276	0.792249	0.000615238		3.64686	4.28843	3.66155	3.60079	3.25124		TEC
ENSMUSG00000029765	Plxna4	plexin A4 [Source:MGI Symbol;Acc:MGI:2179061]	-1.0855	-1.05349	-1.13326	1.23908		0.150546	0.352346	0.012589	2.98e-05		0.913595	0.95877	0.203479	0.000618032		11.0286	10.9102	11.0956	11.0405	11.2286		protein_coding
ENSMUSG00000041762	Gpr155	G protein-coupled receptor 155 [Source:MGI Symbol;Acc:MGI:1915776]	-1.07139	1.20437	1.24338	-1.20649		0.193643	2.27e-05	4.19e-06	0.000340176		0.971194	0.0019089	0.000621206	0.0045714		12.5575	12.458	12.4076	12.5032	12.1962		protein_coding
ENSMUSG00000070720	Tmem200b	transmembrane protein 200B [Source:MGI Symbol;Acc:MGI:3646343]	-1.04577	1.25835	1.23352	-1.25544		0.579775	5.75e-06	2.11e-05	0.000663096		0.998855	0.00062353	0.0022892	0.00786776		9.2283	9.16209	9.11946	9.14023	8.84444		protein_coding
ENSMUSG00000045328	Cenpe	centromere protein E [Source:MGI Symbol;Acc:MGI:1098230]	-1.0542	-1.34395	-1.06591	1.46883		0.544596	0.00388785	0.502022	3.02e-05		0.998855	0.0883759	0.998197	0.000624574		6.06698	5.99183	6.07415	6.45411	6.55436		protein_coding
ENSMUSG00000038888	Ctu1	cytosolic thiouridylase subunit 1 [Source:MGI Symbol;Acc:MGI:2385277]	-1.05298	-1.06464	-1.18715	1.23603		0.269089	0.295327	0.000753742	3.03e-05		0.998855	0.910566	0.0314864	0.000625494		8.40481	8.32898	8.49887	8.39076	8.64517		protein_coding
ENSMUSG00000023079	Gtf2ird1	general transcription factor II I repeat domain-containing 1 [Source:MGI Symbol;Acc:MGI:1861942]	-1.07347	-1.02577	-1.05369	1.20897		0.181797	0.553342	0.182025	3.03e-05		0.959435	0.987975	0.750983	0.000625938		10.7937	10.6908	10.8804	10.8912	10.9746		protein_coding
ENSMUSG00000027668	Mfn1	mitofusin 1 [Source:MGI Symbol;Acc:MGI:1914664]	1.14681	1.01052	1.08003	-1.21675		0.000423909	0.797858	0.0708839	3.05e-05		0.0494795	0.987975	0.504562	0.000629476		11.3623	11.5604	11.2442	11.3897	11.2859		protein_coding
ENSMUSG00000039081	Zfp503	zinc finger protein 503 [Source:MGI Symbol;Acc:MGI:1353644]	-1.19545	-1.19164	-1.25833	1.37182		0.0404175	0.0251355	0.00260669	3.05e-05		0.587116	0.284716	0.0743301	0.000629736		9.54972	9.29103	9.44676	9.41787	9.75735		protein_coding
ENSMUSG00000047635	2810006K23Rik	RIKEN cDNA 2810006K23 gene [Source:MGI Symbol;Acc:MGI:1919900]	-1.03251	1.12879	1.1236	-1.20823		0.568276	0.0189567	0.0192116	3.07e-05		0.998855	0.242256	0.258767	0.000632482		9.34691	9.30236	9.15528	9.19803	9.03562		protein_coding
ENSMUSG00000074220	Zfp382	zinc finger protein 382 [Source:MGI Symbol;Acc:MGI:3588204]	-1.07019	-1.13775	-1.16509	1.28204		0.311262	0.089966	0.00920717	3.08e-05		0.998855	0.558222	0.168572	0.000633429		8.24376	8.14527	8.26868	8.2841	8.5151		protein_coding
ENSMUSG00000044519	Zfp488	zinc finger protein 488 [Source:MGI Symbol;Acc:MGI:2686052]	1.16341	1.01993	1.04645	1.21547		0.00257057	0.699551	0.313362	3.1e-05		0.145755	0.987975	0.914782	0.000637775		8.28125	8.49753	8.75761	8.8444	8.78632		protein_coding
ENSMUSG00000010067	Rassf1	Ras association (RalGDS/AF-6) domain family member 1 [Source:MGI Symbol;Acc:MGI:1928386]	-1.13505	-1.02706	-1.1158	1.20762		5.01e-05	0.595589	0.0331241	3.11e-05		0.0126831	0.987975	0.342604	0.000640291		9.99589	9.81268	9.99969	9.9289	10.0956		protein_coding
ENSMUSG00000055305	Zfp93	zinc finger protein 93 [Source:MGI Symbol;Acc:MGI:107611]	-1.19096	-1.09587	-1.093	1.23637		0.000325152	0.128584	0.0747679	3.15e-05		0.0427717	0.656567	0.516673	0.000645499		9.40584	9.15229	9.27963	9.332	9.46786		protein_coding
ENSMUSG00000020546	Stxbp4	syntaxin binding protein 4 [Source:MGI Symbol;Acc:MGI:1342296]	1.12144	1.13449	1.0856	-1.23116		0.0346678	0.028938	0.0816633	3.17e-05		0.558644	0.307652	0.538102	0.000649366		9.43963	9.60547	9.43743	9.42526	9.31254		protein_coding
ENSMUSG00000028631	Kcnq4	potassium voltage-gated channel, subfamily Q, member 4 [Source:MGI Symbol;Acc:MGI:1926803]	-1.11799	-1.07187	-1.08193	1.31053		0.16313	0.17313	0.173117	3.17e-05		0.930622	0.746001	0.739645	0.000649366		7.23134	7.0662	7.31178	7.3508	7.4703		protein_coding
ENSMUSG00000060591	Ifitm2	interferon induced transmembrane protein 2 [Source:MGI Symbol;Acc:MGI:1933382]	-1.02195	1.13844	1.09484	-1.2444		0.712302	0.021992	0.0697727	3.17e-05		0.998855	0.26466	0.499957	0.000649366		8.23296	8.20353	8.02915	8.02009	7.89791		protein_coding
ENSMUSG00000004885	Crabp2	cellular retinoic acid binding protein II [Source:MGI Symbol;Acc:MGI:88491]	-1.08126	1.23126	1.28648	-1.21701		0.165019	0.00183662	4.44e-06	0.00034169		0.933712	0.0535577	0.00065036	0.00458437		7.90329	7.78991	7.76151	7.87195	7.51643		protein_coding
ENSMUSG00000058638	Zfp110	zinc finger protein 110 [Source:MGI Symbol;Acc:MGI:1890378]	-1.0664	-1.07126	-1.07986	1.24803		0.189946	0.109104	0.0796917	3.19e-05		0.966998	0.609372	0.531124	0.000651824		9.96474	9.87234	10.0442	10.0822	10.2018		protein_coding
ENSMUSG00000098022	Zfp82	zinc finger protein 82 [Source:MGI Symbol;Acc:MGI:1890753]	-1.23111	-1.02255	1.05082	1.30032		0.00522801	0.66746	0.465029	3.19e-05		0.21592	0.987975	0.998197	0.00065232		7.95588	7.65745	7.95674	8.10849	8.04636		protein_coding
ENSMUSG00000052428	Tmco1	transmembrane and coiled-coil domains 1 [Source:MGI Symbol;Acc:MGI:1921173]	1.06858	1.05888	1.06693	-1.25505		0.355972	0.176583	0.178967	3.22e-05		0.998855	0.750606	0.745765	0.000656494		11.2606	11.3566	11.0632	11.1234	11.0373		protein_coding
ENSMUSG00000105891	A230001M10Rik	RIKEN cDNA A230001M10 gene [Source:MGI Symbol;Acc:MGI:2443043]	-1.08852	1.46811	1.25003	-1.24512		0.317307	6.27e-06	0.00381966	0.00126153		0.998855	0.000667275	0.0962906	0.0132233		8.36053	8.23957	8.42747	8.24538	7.9302		lncRNA
ENSMUSG00000035686	Thrsp	thyroid hormone responsive [Source:MGI Symbol;Acc:MGI:109126]	-1.00233	1.08255	1.05294	-1.28537		0.974344	0.246461	0.394115	3.39e-05		0.998855	0.855742	0.978922	0.000689556		9.72221	9.71983	9.42396	9.43253	9.36634		protein_coding
ENSMUSG00000104362	Gm37928	predicted gene, 37928 [Source:MGI Symbol;Acc:MGI:5611156]	-1.07809	-1.12708	-1.24179	1.56383		0.513849	0.293994	0.035193	3.4e-05		0.998855	0.909309	0.354389	0.000690053		5.99834	5.89308	6.30978	6.22196	6.54638		TEC
ENSMUSG00000054855	Rnd1	Rho family GTPase 1 [Source:MGI Symbol;Acc:MGI:2444878]	-1.15374	-1.15702	-1.33348	1.39529		0.0960537	0.00929677	8.15e-05	3.43e-05		0.797123	0.157981	0.00639961	0.000695595		8.63518	8.43026	8.65032	8.49612	8.92071		protein_coding
ENSMUSG00000098789	Jmjd7	jumonji domain containing 7 [Source:MGI Symbol;Acc:MGI:3845785]	1.03246	-1.40832	-1.39065	1.47924		0.762453	2.3e-05	0.000146584	3.45e-05		0.998855	0.0019175	0.00988389	0.000698821		6.78627	6.83291	6.85895	6.92284	7.40689		protein_coding
ENSMUSG00000032528	Vipr1	vasoactive intestinal peptide receptor 1 [Source:MGI Symbol;Acc:MGI:109272]	-1.17988	-1.02783	-1.03662	1.26882		0.00683944	0.579609	0.426513	3.46e-05		0.251075	0.987975	0.998197	0.000699643		9.96233	9.7228	9.97932	10.0163	10.0767		protein_coding
ENSMUSG00000089756	Zfp966	zinc finger protein 966 [Source:MGI Symbol;Acc:MGI:3709288]	1.21724	1.09381	1.26195	-1.49055		0.0609791	0.354419	0.00242175	3.47e-05		0.687022	0.959842	0.0707802	0.000701605		7.66339	7.95006	7.45114	7.70907	7.38054		protein_coding
ENSMUSG00000029467	Atp2a2	ATPase, Ca++ transporting, cardiac muscle, slow twitch 2 [Source:MGI Symbol;Acc:MGI:88110]	1.07791	1.11666	1.1805	-1.20704		0.0948893	0.016032	0.000324687	3.53e-05		0.793713	0.219522	0.017395	0.000711994		15.0012	15.1094	14.949	15.0789	14.8471		protein_coding
ENSMUSG00000020083	Fam241b	family with sequence similarity 241, member B [Source:MGI Symbol;Acc:MGI:1917144]	-1.14926	-1.08486	-1.15484	1.24318		0.00409007	0.132156	0.00947086	3.56e-05		0.185644	0.664623	0.171171	0.000719551		10.1339	9.93335	10.0823	10.0414	10.2573		protein_coding
ENSMUSG00000030279	C2cd5	C2 calcium-dependent domain containing 5 [Source:MGI Symbol;Acc:MGI:1921991]	1.03916	1.19677	1.11231	-1.21703		0.427261	0.00768848	0.100809	3.6e-05		0.998855	0.140716	0.589109	0.000726726		11.1015	11.1571	11.0846	11.0286	10.8826		protein_coding
ENSMUSG00000104279	Gm38300	predicted gene, 38300 [Source:MGI Symbol;Acc:MGI:5611528]	-1.1192	-1.01904	-1.0089	1.50352		0.312516	0.842627	0.919806	3.61e-05		0.998855	0.987975	0.998197	0.000727864		5.79767	5.63989	6.14873	6.20996	6.23118		TEC
ENSMUSG00000054675	Tmem119	transmembrane protein 119 [Source:MGI Symbol;Acc:MGI:2385228]	1.07135	1.1138	1.05748	-1.22804		0.245529	0.0260584	0.27157	3.64e-05		0.998855	0.289864	0.869045	0.000732936		10.6258	10.7251	10.5367	10.5109	10.4376		protein_coding
ENSMUSG00000015766	Eps8	epidermal growth factor receptor pathway substrate 8 [Source:MGI Symbol;Acc:MGI:104684]	1.13062	1.02706	1.03446	-1.22975		0.0116073	0.507606	0.366639	3.65e-05		0.336336	0.987975	0.956305	0.000734325		10.0255	10.203	9.89378	9.95423	9.91337		protein_coding
ENSMUSG00000105052	Gm21655	predicted gene, 21655 [Source:MGI Symbol;Acc:MGI:5435010]	1.50243	1.21442	-1.12551	8.13599		0.842971	0.551467	0.694151	3.71e-05		0.998855	0.987975	0.998197	0.000741943		-0.412751	0.178378	3.30162	2.90152	3.0939		lncRNA
ENSMUSG00000039781	Cep131	centrosomal protein 131 [Source:MGI Symbol;Acc:MGI:107440]	-1.16513	-1.03965	-1.10452	1.28505		0.0285865	0.569311	0.149688	3.71e-05		0.512224	0.987975	0.696984	0.000742766		9.59211	9.37025	9.62919	9.59121	9.7419		protein_coding
ENSMUSG00000058586	Serhl	serine hydrolase-like [Source:MGI Symbol;Acc:MGI:1890404]	1.06549	1.03666	1.02814	-1.2187		0.275531	0.470102	0.58803	3.74e-05		0.998855	0.987975	0.998197	0.000747		8.93438	9.02677	8.74642	8.78185	8.74969		protein_coding
ENSMUSG00000016308	Ube2a	ubiquitin-conjugating enzyme E2A [Source:MGI Symbol;Acc:MGI:102959]	1.05304	1.03148	1.02144	-1.20009		0.360792	0.363901	0.557297	3.75e-05		0.998855	0.967074	0.998197	0.000749833		10.883	10.9581	10.691	10.7261	10.7036		protein_coding
ENSMUSG00000047409	Ctdspl	CTD (carboxy-terminal domain, RNA polymerase II, polypeptide A) small phosphatase-like [Source:MGI Symbol;Acc:MGI:1916524]	-1.12954	-1.0375	-1.08804	1.31703		0.0441639	0.563966	0.189658	3.77e-05		0.60743	0.987975	0.762797	0.000751499		10.9896	10.8133	11.1095	11.0905	11.2202		protein_coding
ENSMUSG00000049551	Fzd9	frizzled class receptor 9 [Source:MGI Symbol;Acc:MGI:1313278]	-1.16715	-1.00696	-1.23685	1.48949		0.053044	0.939895	0.0149701	3.8e-05		0.646944	0.987975	0.225375	0.000756545		7.32333	7.09749	7.6156	7.36798	7.68533		protein_coding
ENSMUSG00000073147	5031425E22Rik	RIKEN cDNA 5031425E22 gene [Source:MGI Symbol;Acc:MGI:1923227]	-1.03358	-1.05407	-1.12766	1.24609		0.499135	0.254889	0.0119212	3.81e-05		0.998855	0.866422	0.196783	0.000758774		8.76727	8.71926	8.91275	8.86469	9.04735		lncRNA
ENSMUSG00000028435	Aqp3	aquaporin 3 [Source:MGI Symbol;Acc:MGI:1333777]	-1.82717	-1.83195	-2.4515	6.70889		0.384084	0.0573645	0.0096924	3.84e-05		0.998855	0.447927	0.173401	0.000763848		0.668157	-0.264336	1.62613	1.2551	2.54607		protein_coding
ENSMUSG00000004951	Hspb1	heat shock protein 1 [Source:MGI Symbol;Acc:MGI:96240]	-1.20776	1.12575	1.06833	-1.26234		0.204089	0.0820764	0.353782	3.85e-05		0.981131	0.536838	0.946314	0.00076544		8.7427	8.47077	8.2619	8.23494	8.14668		protein_coding
ENSMUSG00000037960	Card19	caspase recruitment domain family, member 19 [Source:MGI Symbol;Acc:MGI:1915730]	-1.04143	-1.05198	-1.10693	1.29415		0.496431	0.440141	0.15276	3.85e-05		0.998855	0.987975	0.702031	0.00076544		8.52636	8.46646	8.71903	8.69504	8.85043		protein_coding
ENSMUSG00000112241	Gm49325	predicted gene, 49325 [Source:MGI Symbol;Acc:MGI:6121509]	-1.20969	-1.59046	-1.45222	2.22918		0.414223	0.0702441	0.0403034	3.85e-05		0.998855	0.49675	0.379466	0.000765973		5.28892	5.01248	5.46027	5.6357	6.18685		protein_coding
ENSMUSG00000031478	Nek3	NIMA (never in mitosis gene a)-related expressed kinase 3 [Source:MGI Symbol;Acc:MGI:1344371]	1.18071	1.01406	1.16234	-1.35245		0.0807087	0.878405	0.0516103	3.88e-05		0.752622	0.987975	0.432813	0.000770689		6.55826	6.80172	6.33738	6.58604	6.3719		protein_coding
ENSMUSG00000037594	Clba1	clathrin binding box of aftiphilin containing 1 [Source:MGI Symbol;Acc:MGI:2443738]	-1.05278	-1.20218	-1.17246	1.26254		0.181008	0.00186644	0.0118298	3.88e-05		0.959435	0.0541916	0.195661	0.000770689		9.22039	9.1459	9.16945	9.25475	9.49328		protein_coding
ENSMUSG00000097801	Gm26777	predicted gene, 26777 [Source:MGI Symbol;Acc:MGI:5477271]	1.05865	-1.15602	-1.2649	1.37438		0.521582	0.0909927	0.00110595	3.9e-05		0.998855	0.560132	0.0410669	0.000772957		6.0317	6.11914	6.3094	6.23144	6.58097		lncRNA
ENSMUSG00000022018	Rgcc	regulator of cell cycle [Source:MGI Symbol;Acc:MGI:1913464]	1.0468	-1.10049	1.00511	-1.27154		0.482715	0.219862	0.93943	4e-05		0.998855	0.821352	0.999464	0.000788028		9.84762	9.91471	9.38231	9.57635	9.57731		protein_coding
ENSMUSG00000024397	Aif1	allograft inflammatory factor 1 [Source:MGI Symbol;Acc:MGI:1343098]	-1.01076	1.17588	1.13474	-1.31018		0.888124	0.0321604	0.0491658	3.99e-05		0.998855	0.328305	0.422178	0.000788028		9.00262	8.98849	8.78551	8.7826	8.6071		protein_coding
ENSMUSG00000050954	Zfp169	zinc finger protein 169 [Source:MGI Symbol;Acc:MGI:1915161]	-1.05451	-1.15829	-1.16223	1.29708		0.379901	0.0284331	0.00470448	3.99e-05		0.998855	0.304371	0.111126	0.000788028		8.75473	8.67879	8.79173	8.83692	9.06276		protein_coding
ENSMUSG00000103082	Gm38124	predicted gene, 38124 [Source:MGI Symbol;Acc:MGI:5611352]	1.01416	1.07828	-1.05699	1.52633		0.903502	0.501439	0.569206	4.02e-05		0.998855	0.987975	0.998197	0.000791333		5.07497	5.08443	5.76092	5.62099	5.70726		TEC
ENSMUSG00000052135	Foxo6	forkhead box O6 [Source:MGI Symbol;Acc:MGI:2676586]	-1.32882	-1.05279	-1.16354	1.44608		0.00059774	0.536592	0.0643241	4.04e-05		0.0643327	0.987975	0.480194	0.000795381		8.85844	8.44645	8.85731	8.76288	8.98951		protein_coding
ENSMUSG00000040774	Cept1	choline/ethanolaminephosphotransferase 1 [Source:MGI Symbol;Acc:MGI:2139793]	1.07276	1.08698	1.15895	-1.30438		0.2969	0.111969	0.00777256	4.1e-05		0.998855	0.615628	0.152043	0.00080493		10.6512	10.7531	10.4417	10.5838	10.378		protein_coding
ENSMUSG00000021666	Gfm2	G elongation factor, mitochondrial 2 [Source:MGI Symbol;Acc:MGI:2444783]	1.0571	1.13041	1.06833	-1.20586		0.186913	0.00655655	0.13279	4.14e-05		0.961658	0.127057	0.662898	0.000811161		9.97916	10.06	9.91762	9.88587	9.79691		protein_coding
ENSMUSG00000021760	Gpx8	glutathione peroxidase 8 (putative) [Source:MGI Symbol;Acc:MGI:1916840]	1.08653	-1.03467	1.08907	-1.32307		0.337124	0.609586	0.17343	4.14e-05		0.998855	0.987975	0.739645	0.000811566		7.52361	7.64624	7.14707	7.36862	7.25017		protein_coding
ENSMUSG00000097561	4632411P08Rik	RIKEN cDNA 4632411P08 gene [Source:MGI Symbol;Acc:MGI:1925513]	-1.17218	-1.10376	-1.09731	1.53186		0.124497	0.385439	0.335631	4.16e-05		0.869186	0.981868	0.933684	0.000815083		5.27349	5.04621	5.46511	5.52155	5.66702		lncRNA
ENSMUSG00000019818	Cd164	CD164 antigen [Source:MGI Symbol;Acc:MGI:1859568]	1.12847	1.04425	1.10966	-1.22966		0.0146551	0.289211	0.00245912	4.18e-05		0.373693	0.905973	0.071684	0.000817177		11.1282	11.3031	11.0183	11.1559	11.0134		protein_coding
ENSMUSG00000107585	3300002P13Rik	RIKEN cDNA 3300002P13 gene [Source:MGI Symbol;Acc:MGI:1917480]	-1.0512	-1.07204	-1.11916	1.39208		0.596765	0.475472	0.210278	4.19e-05		0.998855	0.987975	0.792239	0.000817177		7.47387	7.3986	7.72972	7.71673	7.88854		lncRNA
ENSMUSG00000023266	Frs3	fibroblast growth factor receptor substrate 3 [Source:MGI Symbol;Acc:MGI:2135965]	-1.12331	-1.04636	-1.25258	1.2419		0.0481101	0.471695	0.00045559	4.19e-05		0.625167	0.987975	0.0221399	0.000817808		9.97496	9.80591	10.0061	9.79614	10.1288		protein_coding
ENSMUSG00000075028	Prdm11	PR domain containing 11 [Source:MGI Symbol;Acc:MGI:2685553]	-1.04853	-1.12851	-1.07411	1.22796		0.398161	0.00693578	0.141335	4.21e-05		0.998855	0.132115	0.679546	0.000821067		9.27655	9.20685	9.28066	9.40248	9.51246		protein_coding
ENSMUSG00000002870	Mcm2	minichromosome maintenance complex component 2 [Source:MGI Symbol;Acc:MGI:105380]	-1.09421	-1.12189	-1.17432	1.45256		0.187707	0.210325	0.0604621	4.22e-05		0.963067	0.805415	0.466384	0.000822046		7.82422	7.69389	8.01815	8.00247	8.24388		protein_coding
ENSMUSG00000086308	G630016G05Rik	RIKEN cDNA G630016G05 gene [Source:MGI Symbol;Acc:MGI:3603178]	-1.10313	-1.26173	-1.28202	1.52972		0.39533	0.0125988	0.0117557	4.23e-05		0.998855	0.188231	0.195015	0.000824309		5.91638	5.77224	5.99964	6.02907	6.39483		lncRNA
ENSMUSG00000003752	Itpkc	inositol 1,4,5-trisphosphate 3-kinase C [Source:MGI Symbol;Acc:MGI:2442554]	-1.05349	-1.07367	-1.08522	1.20815		0.234889	0.174583	0.0967789	4.24e-05		0.998855	0.747934	0.579402	0.000825664		8.52406	8.44766	8.57114	8.60478	8.73126		protein_coding
ENSMUSG00000054737	Zfp182	zinc finger protein 182 [Source:MGI Symbol;Acc:MGI:2442220]	1.20725	-1.0689	1.13244	-1.27645		0.000512015	0.383315	0.0303638	4.27e-05		0.0567652	0.980443	0.327237	0.000828796		8.20599	8.48147	7.98045	8.30784	8.13328		protein_coding
ENSMUSG00000098424	Gm27202	predicted gene 27202 [Source:MGI Symbol;Acc:MGI:5521045]	1.42293	1.24742	1.05172	-1.48192		0.000854462	0.0166735	0.569525	4.27e-05		0.0780291	0.225358	0.998197	0.000828796		5.64893	6.16635	5.86786	5.66984	5.59985		lncRNA
ENSMUSG00000022615	Tymp	thymidine phosphorylase [Source:MGI Symbol;Acc:MGI:1920212]	-1.66929	-1.48302	-1.33963	2.16875		0.0379124	0.0549285	0.262095	4.29e-05		0.572555	0.437158	0.859078	0.000830652		4.2126	3.46127	3.97483	4.16652	4.60025		protein_coding
ENSMUSG00000047832	Cdca4	cell division cycle associated 4 [Source:MGI Symbol;Acc:MGI:1919213]	-1.07709	-1.06374	-1.08746	1.21686		0.0840452	0.167961	0.0713986	4.29e-05		0.763913	0.73632	0.506283	0.000830652		8.34476	8.23684	8.38465	8.4029	8.53339		protein_coding
ENSMUSG00000099354	1700124L16Rik	RIKEN cDNA 1700124L16 gene [Source:MGI Symbol;Acc:MGI:1915184]	-1.16236	-1.30008	-1.37147	1.61244		0.275996	0.0276801	0.00299207	4.29e-05		0.998855	0.29966	0.0820593	0.000830652		4.83559	4.60785	4.89203	4.85112	5.3243		lncRNA
ENSMUSG00000035842	Ddx11	DEAD/H (Asp-Glu-Ala-Asp/His) box helicase 11 [Source:MGI Symbol;Acc:MGI:2443590]	-1.08334	1.39143	1.4287	-1.42407		0.322715	0.000138575	2.04e-05	4.31e-05		0.998855	0.00803305	0.00225066	0.000833907		7.33595	7.22023	7.13682	7.22467	6.71743		protein_coding
ENSMUSG00000022622	Acr	acrosin prepropeptide [Source:MGI Symbol;Acc:MGI:87884]	-1.09395	-1.10662	-1.17941	1.75963		0.61677	0.37341	0.0723597	4.32e-05		0.998855	0.973126	0.50931	0.000836133		5.35585	5.21865	5.84713	5.80423	6.05403		protein_coding
ENSMUSG00000056854	Pou3f4	POU domain, class 3, transcription factor 4 [Source:MGI Symbol;Acc:MGI:101894]	-1.13318	-1.12905	-1.02345	1.21196		0.0119255	0.0442496	0.63042	4.32e-05		0.340509	0.390104	0.998197	0.000836133		10.4094	10.2285	10.2831	10.4745	10.5147		protein_coding
ENSMUSG00000030345	Dyrk4	dual-specificity tyrosine-(Y)-phosphorylation regulated kinase 4 [Source:MGI Symbol;Acc:MGI:1330292]	1.54981	1.58005	1.58825	-2.54012		0.0241598	0.126482	0.117499	4.36e-05		0.478419	0.651283	0.630514	0.000843106		3.11471	3.7389	3.02011	3.07723	2.41451		protein_coding
ENSMUSG00000025492	Ifitm3	interferon induced transmembrane protein 3 [Source:MGI Symbol;Acc:MGI:1913391]	-1.03744	1.15514	1.07978	-1.27284		0.648842	0.00631899	0.206533	4.37e-05		0.998855	0.124106	0.787658	0.000844494		9.03532	8.98269	8.79589	8.74773	8.64578		protein_coding
ENSMUSG00000052776	Oas1a	2'-5' oligoadenylate synthetase 1A [Source:MGI Symbol;Acc:MGI:2180860]	1.09017	1.1535	1.1184	-1.60846		0.540071	0.228881	0.387931	4.38e-05		0.998855	0.835192	0.973236	0.000844758		5.76581	5.90262	5.37306	5.37155	5.21486		protein_coding
ENSMUSG00000020814	Mxra7	matrix-remodelling associated 7 [Source:MGI Symbol;Acc:MGI:1914872]	1.03244	1.08599	1.09559	-1.22532		0.505987	0.0684245	0.031511	4.44e-05		0.998855	0.489878	0.333146	0.00085485		9.13266	9.17981	8.95727	9.02016	8.89421		protein_coding
ENSMUSG00000063108	Zfp26	zinc finger protein 26 [Source:MGI Symbol;Acc:MGI:99173]	-1.04382	-1.07784	-1.16036	1.31454		0.355045	0.36875	0.0327311	4.44e-05		0.998855	0.970151	0.339908	0.00085485		9.50507	9.44426	9.68166	9.62481	9.84798		protein_coding
ENSMUSG00000005470	Asf1b	anti-silencing function 1B histone chaperone [Source:MGI Symbol;Acc:MGI:1914179]	1.03955	-1.40843	-1.3296	1.46483		0.722413	0.000374659	0.000937776	4.44e-05		0.998855	0.0167739	0.0367804	0.000855755		5.63412	5.68451	5.70374	5.83085	6.24973		protein_coding
ENSMUSG00000016356	Col20a1	collagen, type XX, alpha 1 [Source:MGI Symbol;Acc:MGI:1920618]	1.19621	1.51713	1.30558	-1.52209		0.10547	0.000119718	0.0148513	4.46e-05		0.825461	0.00718866	0.224616	0.000856903		6.08733	6.34788	6.29145	6.12272	5.74777		protein_coding
ENSMUSG00000040747	Cd53	CD53 antigen [Source:MGI Symbol;Acc:MGI:88341]	1.06315	1.07606	1.08778	-1.28146		0.379235	0.234805	0.136042	4.46e-05		0.998855	0.841629	0.670526	0.000856903		8.90148	8.99144	8.68982	8.75458	8.64182		protein_coding
ENSMUSG00000033282	Rpgrip1l	Rpgrip1-like [Source:MGI Symbol;Acc:MGI:1920563]	1.08398	1.07698	1.17463	-1.2698		0.165381	0.203681	0.00309957	4.47e-05		0.933712	0.794844	0.0840409	0.000858224		9.65546	9.77292	9.48626	9.66173	9.43559		protein_coding
ENSMUSG00000033883	D3Ertd254e	DNA segment, Chr 3, ERATO Doi 254, expressed [Source:MGI Symbol;Acc:MGI:1098769]	-1.07168	-1.0303	-1.08281	1.22899		0.0707969	0.611449	0.129558	4.49e-05		0.724148	0.987975	0.656183	0.000860884		9.8931	9.79266	9.99838	9.97665	10.0999		protein_coding
ENSMUSG00000074873	ENSMUSG00000074873		-1.13108	1.05504	-1.10972	1.48213		0.0973457	0.621688	0.320043	4.5e-05		0.800325	0.987975	0.920454	0.000863519		7.10871	6.92799	7.52554	7.34798	7.50729
ENSMUSG00000037977	6430571L13Rik	RIKEN cDNA 6430571L13 gene [Source:MGI Symbol;Acc:MGI:2445137]	-1.11152	-1.03359	-1.14324	1.38253		0.258868	0.586056	0.0217711	4.53e-05		0.998855	0.987975	0.275379	0.000868251		8.54898	8.39533	8.76665	8.67099	8.87313		protein_coding
ENSMUSG00000051354	Samd3	sterile alpha motif domain containing 3 [Source:MGI Symbol;Acc:MGI:2685469]	-1.52787	-1.72894	-3.00392	3.8587		0.259349	0.0550846	0.000412142	4.53e-05		0.998855	0.43788	0.0204096	0.000868251		2.4293	1.8042	2.91157	2.16246	3.76482		protein_coding
ENSMUSG00000105230	Gm42433	predicted gene 42433 [Source:MGI Symbol;Acc:MGI:5662570]	1.12913	1.17565	1.12627	-1.27367		0.0422626	0.0144912	0.0646119	4.55e-05		0.598098	0.204698	0.481803	0.000870604		7.67234	7.85008	7.68116	7.67136	7.50545		TEC
ENSMUSG00000050423	Ppp1r3g	protein phosphatase 1, regulatory subunit 3G [Source:MGI Symbol;Acc:MGI:1923737]	-1.00128	1.14787	1.16471	-1.47036		0.987095	0.195053	0.0363876	4.59e-05		0.998855	0.781397	0.361209	0.000877513		8.92642	8.92428	8.51998	8.59027	8.37666		protein_coding
ENSMUSG00000092417	Gpank1	G patch domain and ankyrin repeats 1 [Source:MGI Symbol;Acc:MGI:2148975]	-1.1544	-1.05202	-1.12503	1.27788		0.00697562	0.427156	0.0655255	4.65e-05		0.253526	0.987975	0.483752	0.000886249		10.3599	10.1523	10.3854	10.3377	10.5161		protein_coding
ENSMUSG00000085436	Zfp335os	zinc finger protein 335, opposite strand [Source:MGI Symbol;Acc:MGI:3649775]	1.05609	-1.208	-1.28517	1.50336		0.551787	0.0312911	0.00256929	4.69e-05		0.998855	0.322994	0.0740061	0.000892222		6.60295	6.68062	6.95007	6.9075	7.28216		lncRNA
ENSMUSG00000099938	C030007H22Rik	RIKEN cDNA C030007H22 gene [Source:MGI Symbol;Acc:MGI:1924581]	-1.5553	-1.29677	-1.17407	2.34994		0.0562625	0.140575	0.415824	4.69e-05		0.664471	0.682526	0.993863	0.000892222		3.41403	2.76598	3.58377	3.76499	4.02575		lncRNA
ENSMUSG00000104346	Pcdhga3	protocadherin gamma subfamily A, 3 [Source:MGI Symbol;Acc:MGI:1935215]	1.02208	-1.07579	-1.01471	1.22558		0.737738	0.15742	0.78482	4.69e-05		0.998855	0.717614	0.998197	0.000892222		10.1362	10.1667	10.307	10.4413	10.47		protein_coding
ENSMUSG00000084890	A830036E02Rik	RIKEN cDNA A830036E02 gene [Source:MGI Symbol;Acc:MGI:3686876]	1.03911	-1.14939	-1.11858	1.34497		0.594784	0.106596	0.160329	4.72e-05		0.998855	0.603482	0.716854	0.000897318		10.2	10.2555	10.4342	10.5229	10.6922		lncRNA
ENSMUSG00000060621	Nkpd1	NTPase, KAP family P-loop domain containing 1 [Source:MGI Symbol;Acc:MGI:1916797]	-1.25225	-1.30212	-1.43893	1.87947		0.183072	0.0563914	0.00813861	4.73e-05		0.959435	0.442377	0.156116	0.000898243		5.00874	4.67087	5.16279	5.06961	5.60816		protein_coding
ENSMUSG00000054889	Dsp	desmoplakin [Source:MGI Symbol;Acc:MGI:109611]	1.22261	-1.79517	-1.40069	1.55558		0.24105	9.19e-06	0.0134911	0.00411811		0.998855	0.000908442	0.212402	0.0338102		4.43496	4.72893	4.46327	4.87792	5.37492		protein_coding
ENSMUSG00000059602	Syn3	synapsin III [Source:MGI Symbol;Acc:MGI:1351334]	-1.07387	-1.09998	-1.13734	1.24884		0.28342	0.075753	0.0083237	4.88e-05		0.998855	0.51574	0.158392	0.000925147		8.98278	8.87857	9.01209	9.01533	9.20857		protein_coding
ENSMUSG00000102437	Gm38048	predicted gene, 38048 [Source:MGI Symbol;Acc:MGI:5611276]	1.07006	1.05879	1.15894	-1.65119		0.53587	0.709543	0.278827	4.91e-05		0.998855	0.987975	0.876145	0.000929178		5.31476	5.41524	4.719	4.90408	4.69835		lncRNA
ENSMUSG00000026365	Cfh	complement component factor h [Source:MGI Symbol;Acc:MGI:88385]	1.09671	1.10181	1.059	-1.21757		0.0443597	0.0448138	0.261468	4.92e-05		0.607774	0.392455	0.858868	0.000930353		10.5847	10.7179	10.5252	10.5176	10.4427		protein_coding
ENSMUSG00000027324	Rpusd2	RNA pseudouridylate synthase domain containing 2 [Source:MGI Symbol;Acc:MGI:1918066]	-1.11242	-1.13341	-1.16853	1.26295		0.0381974	0.0145628	0.00220164	4.92e-05		0.574504	0.205536	0.0669317	0.000930857		8.3444	8.18688	8.29617	8.30057	8.53723		protein_coding
ENSMUSG00000040340	Tex45	testis expressed 45 [Source:MGI Symbol;Acc:MGI:1923656]	-1.08165	-1.91386	-1.39209	3.06151		0.844008	0.00900657	0.136046	5.01e-05		0.998855	0.154978	0.670526	0.00094533		2.01632	1.87935	2.51264	3.01313	3.52085		protein_coding
ENSMUSG00000068105	Tnfrsf13c	tumor necrosis factor receptor superfamily, member 13c [Source:MGI Symbol;Acc:MGI:1919299]	1.04375	-1.22852	-1.08824	1.89501		0.825763	0.119549	0.555954	5.01e-05		0.998855	0.633901	0.998197	0.00094533		3.66651	3.73173	4.30596	4.53272	4.65769		protein_coding
ENSMUSG00000079017	Ifi27l2a	interferon, alpha-inducible protein 27 like 2A [Source:MGI Symbol;Acc:MGI:1924183]	-1.09539	1.34103	1.09968	-1.88487		0.540882	0.0743752	0.570797	5.04e-05		0.998855	0.510659	0.998197	0.000950078		6.51589	6.38894	5.85124	5.61137	5.49308		protein_coding
ENSMUSG00000042510	AA986860	expressed sequence AA986860 [Source:MGI Symbol;Acc:MGI:2138143]	-1.04366	-1.08715	-1.05327	1.27709		0.651316	0.258637	0.492562	5.05e-05		0.998855	0.872066	0.998197	0.000951582		7.66256	7.60029	7.7869	7.8814	7.96569		protein_coding
ENSMUSG00000034282	Evpl	envoplakin [Source:MGI Symbol;Acc:MGI:107507]	-1.30576	1.10157	-1.24007	1.50453		0.00103797	0.323187	0.0218887	5.07e-05		0.0868884	0.935498	0.275733	0.000954483		8.4137	8.02609	8.70722	8.30747	8.62637		protein_coding
ENSMUSG00000027510	Rbm38	RNA binding motif protein 38 [Source:MGI Symbol;Acc:MGI:1889294]	-1.29129	-1.15996	-1.35363	1.56284		0.00550013	0.15012	0.00538792	5.1e-05		0.222863	0.703092	0.120114	0.000958535		6.82685	6.45173	6.83813	6.66551	7.11105		protein_coding
ENSMUSG00000029603	Dtx1	deltex 1, E3 ubiquitin ligase [Source:MGI Symbol;Acc:MGI:1352744]	-1.09197	-1.08803	-1.21172	1.28736		0.121784	0.173905	0.00262101	5.11e-05		0.862793	0.747297	0.0743891	0.000961177		11.1074	10.9799	11.1745	11.069	11.3539		protein_coding
ENSMUSG00000022887	Masp1	mannan-binding lectin serine peptidase 1 [Source:MGI Symbol;Acc:MGI:88492]	-1.10036	-1.08044	-1.09309	1.20226		0.0429999	0.0949818	0.032594	5.12e-05		0.601275	0.572282	0.33933	0.00096139		8.48108	8.33992	8.44678	8.47944	8.61702		protein_coding
ENSMUSG00000022160	Mettl3	methyltransferase like 3 [Source:MGI Symbol;Acc:MGI:1927165]	1.04504	1.04049	1.16301	-1.27704		0.33725	0.523215	0.0107137	5.14e-05		0.998855	0.987975	0.185473	0.000965653		10.1336	10.1979	9.8544	10.0647	9.85323		protein_coding
ENSMUSG00000022270	Retreg1	reticulophagy regulator 1 [Source:MGI Symbol;Acc:MGI:1913520]	1.18381	1.00531	1.12601	-1.20484		0.00120624	0.881933	0.000969522	5.16e-05		0.0949778	0.987975	0.0377153	0.00096776		11.1185	11.3625	11.0527	11.266	11.102		protein_coding
ENSMUSG00000000805	Car4	carbonic anhydrase 4 [Source:MGI Symbol;Acc:MGI:1096574]	1.19381	1.11004	1.09418	-1.41328		0.0409789	0.077361	0.114914	5.18e-05		0.589844	0.521436	0.623354	0.000971188		9.84383	10.0999	9.70379	9.73152	9.60947		protein_coding
ENSMUSG00000102997	Gm17244	predicted gene, 17244 [Source:MGI Symbol;Acc:MGI:4936878]	-1.04647	-1.19089	-1.53148	1.47755		0.701837	0.0912207	1.35e-05	5.29e-05		0.998855	0.560893	0.00165066	0.000988254		5.20663	5.12875	5.39689	5.09213	5.71602		TEC
ENSMUSG00000024578	Il17b	interleukin 17B [Source:MGI Symbol;Acc:MGI:1928397]	-1.2017	-1.34285	-1.37013	2.57706		0.451285	0.164687	0.12277	5.31e-05		0.998855	0.729413	0.642373	0.000992319		2.81476	2.54529	3.46112	3.46964	3.92268		protein_coding
ENSMUSG00000040661	Rad54l2	RAD54 like 2 (S. cerevisiae) [Source:MGI Symbol;Acc:MGI:1933196]	-1.05429	-1.10061	-1.1032	1.21908		0.337139	0.0742045	0.0469874	5.34e-05		0.998855	0.510114	0.413799	0.000996712		10.2413	10.1649	10.2633	10.3102	10.4596		protein_coding
ENSMUSG00000029708	Gcc1	golgi coiled coil 1 [Source:MGI Symbol;Acc:MGI:1921625]	-1.12254	-1.06116	-1.09516	1.20122		0.0177968	0.191788	0.0415572	5.35e-05		0.411398	0.775754	0.386735	0.0009969		10.3156	10.1483	10.2797	10.2839	10.4225		protein_coding
ENSMUSG00000039512	Uhrf1bp1	UHRF1 (ICBP90) binding protein 1 [Source:MGI Symbol;Acc:MGI:3041238]	-1.0401	-1.12878	-1.17765	1.26539		0.488579	0.0347668	0.00570573	5.35e-05		0.998855	0.344033	0.124797	0.0009969		9.97067	9.91346	10.0296	10.0186	10.2624		protein_coding
ENSMUSG00000047959	Kcna3	potassium voltage-gated channel, shaker-related subfamily, member 3 [Source:MGI Symbol;Acc:MGI:96660]	-1.13386	-1.24634	-1.29221	1.35764		0.121305	0.0720381	0.000191779	5.35e-05		0.86167	0.502961	0.0120094	0.0009969		7.16666	6.98424	7.05773	7.05536	7.43367		protein_coding
ENSMUSG00000036503	Rnf13	ring finger protein 13 [Source:MGI Symbol;Acc:MGI:1346341]	1.06752	1.05635	1.07336	-1.23544		0.338579	0.162296	0.0520061	5.37e-05		0.998855	0.726508	0.433703	0.000999001		13.1501	13.2445	12.9703	13.0429	12.9483		protein_coding
ENSMUSG00000038347	Tcte2	t-complex-associated testis expressed 2 [Source:MGI Symbol;Acc:MGI:98641]	1.07813	1.1456	1.08404	-1.30051		0.345177	0.095365	0.279761	5.38e-05		0.998855	0.573148	0.877675	0.00100053		6.8671	6.98006	6.74243	6.71614	6.60377		protein_coding
ENSMUSG00000020303	Stc2	stanniocalcin 2 [Source:MGI Symbol;Acc:MGI:1316731]	-1.0643	-1.25559	-1.04075	1.28713		0.372981	0.000292769	0.61289	5.4e-05		0.998855	0.0139538	0.998197	0.00100359		7.04007	6.94662	6.93485	7.25652	7.32132		protein_coding
ENSMUSG00000085287	4833418N02Rik	RIKEN cDNA 4833418N02 gene [Source:MGI Symbol;Acc:MGI:1921847]	-1.13851	-1.10108	-1.11618	1.52504		0.209146	0.281384	0.236887	5.48e-05		0.984605	0.897652	0.826215	0.00101722		6.26741	6.07142	6.49727	6.52677	6.69878		lncRNA
ENSMUSG00000005621	Zfp592	zinc finger protein 592 [Source:MGI Symbol;Acc:MGI:2443541]	-1.06143	-1.1065	-1.08331	1.23112		0.255964	0.0208013	0.0959998	5.49e-05		0.998855	0.255768	0.577281	0.00101811		10.2857	10.1996	10.305	10.3856	10.5088		protein_coding
ENSMUSG00000085041	BB031773	expressed sequence BB031773 [Source:MGI Symbol;Acc:MGI:2140631]	-1.08676	1.13411	-1.04054	1.27053		0.310659	0.079684	0.589344	5.5e-05		0.998855	0.528415	0.998197	0.00101969		7.08188	6.95803	7.44058	7.24946	7.31538		lncRNA
ENSMUSG00000028132	Tmem56	transmembrane protein 56 [Source:MGI Symbol;Acc:MGI:1923195]	1.094	1.08942	1.16845	-1.2374		0.103918	0.0972473	0.00159871	5.5e-05		0.819145	0.577009	0.0532574	0.00102026		10.4055	10.5357	10.3026	10.4541	10.2369		protein_coding
ENSMUSG00000040860	Crocc	ciliary rootlet coiled-coil, rootletin [Source:MGI Symbol;Acc:MGI:3529431]	-1.0983	1.39233	1.15384	-1.33824		0.422709	1.06e-05	0.108598	0.000752547		0.998855	0.00102437	0.608384	0.00873394		11.2947	11.1593	11.1684	10.9472	10.7483		protein_coding
ENSMUSG00000033871	Ppargc1b	peroxisome proliferative activated receptor, gamma, coactivator 1 beta [Source:MGI Symbol;Acc:MGI:2444934]	-1.20356	-1.14136	-1.20703	1.32786		0.039188	0.072626	0.0105628	5.56e-05		0.581923	0.505034	0.183805	0.00102907		8.57154	8.30267	8.47233	8.44227	8.72205		protein_coding
ENSMUSG00000036501	Fam13b	family with sequence similarity 13, member B [Source:MGI Symbol;Acc:MGI:2447834]	1.05029	1.06445	1.14158	-1.21348		0.223582	0.274963	0.00524129	5.62e-05		0.998855	0.89089	0.118055	0.00103823		11.1453	11.2164	10.9787	11.1296	10.9455		protein_coding
ENSMUSG00000017146	Brca1	breast cancer 1, early onset [Source:MGI Symbol;Acc:MGI:104537]	-1.07623	-1.19078	-1.09247	1.30289		0.300356	0.00174246	0.178514	5.68e-05		0.998855	0.0516264	0.745	0.00104966		7.82518	7.71671	7.8001	7.97354	8.11132		protein_coding
ENSMUSG00000001802	Lrp3	low density lipoprotein receptor-related protein 3 [Source:MGI Symbol;Acc:MGI:3584516]	-1.04713	-1.05368	-1.12221	1.21687		0.389943	0.289552	0.0198785	5.7e-05		0.998855	0.906178	0.262751	0.00105099		11.2954	11.2284	11.3884	11.3472	11.5212		protein_coding
ENSMUSG00000073627	C130036L24Rik	RIKEN cDNA C130036L24 gene [Source:MGI Symbol;Acc:MGI:2441877]	-1.17485	1.12565	-1.18789	1.34111		0.0387272	0.0536987	0.0148147	5.73e-05		0.578727	0.430746	0.224554	0.00105563		6.55612	6.31977	6.86309	6.50175	6.75981		lncRNA
ENSMUSG00000044548	Dact1	dishevelled-binding antagonist of beta-catenin 1 [Source:MGI Symbol;Acc:MGI:1891740]	-1.20073	-1.04204	-1.22427	1.37151		0.0170612	0.589038	0.0207262	5.79e-05		0.401393	0.987975	0.268861	0.00106494		6.89311	6.63233	6.97818	6.79738	7.10303		protein_coding
ENSMUSG00000023830	Igf2r	insulin-like growth factor 2 receptor [Source:MGI Symbol;Acc:MGI:96435]	-1.14277	-1.01138	1.00147	1.21869		0.0113225	0.816781	0.97613	5.81e-05		0.330106	0.987975	0.999464	0.00106755		10.6122	10.4191	10.6399	10.7085	10.7137		protein_coding
ENSMUSG00000089812	Gm15867	predicted gene 15867 [Source:MGI Symbol;Acc:MGI:3801862]	-1.51371	-1.30334	-1.76144	2.01593		0.0200517	0.142296	0.00213149	5.85e-05		0.43942	0.686581	0.0653286	0.00107449		3.89613	3.26511	3.88078	3.49436	4.30525		lncRNA
ENSMUSG00000018500	Adora2b	adenosine A2b receptor [Source:MGI Symbol;Acc:MGI:99403]	1.07813	1.0264	-1.00995	-1.29631		0.233673	0.727058	0.874947	5.86e-05		0.998855	0.987975	0.998197	0.00107563		7.79152	7.89845	7.5166	7.5134	7.53288		protein_coding
ENSMUSG00000111498	Gm47059	predicted gene, 47059 [Source:MGI Symbol;Acc:MGI:6095768]	-1.48526	-1.78359	-1.13627	2.80601		0.262101	0.00887475	0.511852	5.91e-05		0.998855	0.154024	0.998197	0.00108295		3.06565	2.50068	3.09071	3.79701	3.98593		lncRNA
ENSMUSG00000018849	Wwc1	WW, C2 and coiled-coil domain containing 1 [Source:MGI Symbol;Acc:MGI:2388637]	1.01227	1.13519	1.07437	-1.20308		0.816981	0.000639114	0.0801784	5.98e-05		0.998855	0.0249582	0.533118	0.00109353		11.8623	11.8797	11.748	11.7182	11.6221		protein_coding
ENSMUSG00000090363	Gm3512	predicted gene 3512 [Source:MGI Symbol;Acc:MGI:3781689]	1.02882	-1.34375	-1.31731	1.38979		0.771133	0.000542677	0.00366811	5.98e-05		0.998855	0.0220399	0.0938164	0.00109353		5.87154	5.92224	5.91223	5.9885	6.40185		protein_coding
ENSMUSG00000097305	Gm17276	predicted gene, 17276 [Source:MGI Symbol;Acc:MGI:4936910]	-1.19485	1.05414	-1.03719	1.31365		0.14174	0.34376	0.533946	5.99e-05		0.900126	0.951696	0.998197	0.00109529		7.81026	7.5502	7.97574	7.89547	7.95769		lncRNA
ENSMUSG00000087334	AW495222	expressed sequence AW495222 [Source:MGI Symbol;Acc:MGI:2145435]	1.09127	-1.25336	-1.18191	1.29237		0.22857	0.00137244	0.00329462	6.02e-05		0.998855	0.0435711	0.0876058	0.00110056		6.98558	7.11595	7.11019	7.24448	7.49076		lncRNA
ENSMUSG00000085068	Gm15895	predicted gene 15895 [Source:MGI Symbol;Acc:MGI:3802071]	1.01265	1.82239	1.6526	-1.64438		0.910119	1.17e-05	8.05e-05	0.000128992		0.998855	0.00110299	0.00633435	0.00207031		5.2574	5.27441	5.38002	5.28651	4.56746		lncRNA
ENSMUSG00000024679	Ms4a6d	membrane-spanning 4-domains, subfamily A, member 6D [Source:MGI Symbol;Acc:MGI:1916024]	1.16785	1.26526	1.13117	-1.51834		0.187358	0.012794	0.236921	6.04e-05		0.963055	0.190168	0.826215	0.00110358		6.09526	6.32401	6.00688	5.89291	5.72191		protein_coding
ENSMUSG00000079555	Haus3	HAUS augmin-like complex, subunit 3 [Source:MGI Symbol;Acc:MGI:2387633]	1.18182	1.03594	1.08789	-1.3722		0.0654893	0.567839	0.15798	6.09e-05		0.705985	0.987975	0.711815	0.0011111		7.4132	7.65927	7.19981	7.31887	7.20628		protein_coding
ENSMUSG00000008226	Scrn3	secernin 3 [Source:MGI Symbol;Acc:MGI:1921866]	1.06713	1.12205	1.11004	-1.2159		0.197976	0.00828726	0.00505386	6.12e-05		0.97584	0.146839	0.115981	0.00111613		10.9517	11.0461	10.8815	10.916	10.7722		protein_coding
ENSMUSG00000034987	Hrh2	histamine receptor H2 [Source:MGI Symbol;Acc:MGI:108482]	-1.08576	-1.02895	-1.04194	1.22751		0.0967203	0.608634	0.421698	6.16e-05		0.799336	0.987975	0.998197	0.00112174		8.77266	8.65282	8.85864	8.89143	8.95742		protein_coding
ENSMUSG00000031828	Klhl36	kelch-like 36 [Source:MGI Symbol;Acc:MGI:2385305]	-1.1451	-1.0313	-1.21319	1.3796		0.0569944	0.677002	0.0177079	6.17e-05		0.668782	0.987975	0.247735	0.00112282		8.89077	8.69257	9.06502	8.88043	9.16793		protein_coding
ENSMUSG00000030218	Mgp	matrix Gla protein [Source:MGI Symbol;Acc:MGI:96976]	1.17541	1.05768	1.0429	-1.32549		0.0224243	0.300551	0.544764	6.18e-05		0.463637	0.914918	0.998197	0.00112433		9.40376	9.63759	9.26377	9.29163	9.23899		protein_coding
ENSMUSG00000029248	Thegl	theg spermatid protein like [Source:MGI Symbol;Acc:MGI:1919118]	1.09777	-1.91015	-1.24582	1.80893		0.598787	2.71e-05	0.090806	6.19e-05		0.998855	0.00218926	0.563876	0.0011249		3.6108	3.73571	3.61968	4.2788	4.61509		protein_coding
ENSMUSG00000028849	Map7d1	MAP7 domain containing 1 [Source:MGI Symbol;Acc:MGI:2384297]	-1.07214	-1.04105	-1.11804	1.2169		0.22283	0.454451	0.0251521	6.23e-05		0.998855	0.987975	0.297802	0.0011318		13.2325	13.1319	13.3089	13.2557	13.4243		protein_coding
ENSMUSG00000035133	Arhgap5	Rho GTPase activating protein 5 [Source:MGI Symbol;Acc:MGI:1332637]	1.09983	1.085	1.14009	-1.30372		0.217361	0.188423	0.0110725	6.26e-05		0.990946	0.77208	0.189424	0.00113613		12.0906	12.2281	11.9147	12.0359	11.8542		protein_coding
ENSMUSG00000071719	Tmem28	transmembrane protein 28 [Source:MGI Symbol;Acc:MGI:3648377]	-1.13683	-1.05973	-1.03257	1.24124		0.0176858	0.273077	0.544015	6.27e-05		0.410627	0.88884	0.998197	0.0011367		10.2004	10.0147	10.1956	10.2825	10.3357		protein_coding
ENSMUSG00000027708	Dcun1d1	DCN1, defective in cullin neddylation 1, domain containing 1 (S. cerevisiae) [Source:MGI Symbol;Acc:MGI:2150386]	1.07322	1.06875	1.12936	-1.20425		0.158998	0.0948031	0.000368752	6.27e-05		0.923863	0.571785	0.018906	0.00113708		11.0428	11.1452	10.9241	11.0538	10.8856		protein_coding
ENSMUSG00000110249	9330121K16Rik	RIKEN cDNA 9330121K16 gene [Source:MGI Symbol;Acc:MGI:2443625]	-1.03519	-1.0472	1.01606	1.42236		0.704938	0.56941	0.875159	6.36e-05		0.998855	0.987975	0.998197	0.00114941		7.66804	7.61516	8.00819	8.14951	8.135		TEC
ENSMUSG00000087178	A230056P14Rik	RIKEN cDNA A230056P14 gene [Source:MGI Symbol;Acc:MGI:2444856]	-1.03352	1.06924	1.03579	-1.27417		0.670052	0.303099	0.557468	6.4e-05		0.998855	0.916709	0.998197	0.001156		8.18478	8.14006	7.83664	7.84049	7.79467		lncRNA
ENSMUSG00000078879	Zfp973	zinc finger protein 973 [Source:MGI Symbol;Acc:MGI:3615331]	1.08922	1.00696	1.08422	-1.23709		0.271345	0.923525	0.112783	6.45e-05		0.998855	0.987975	0.618227	0.00116311		8.43517	8.56084	8.21144	8.36741	8.25874		protein_coding
ENSMUSG00000040761	Spen	spen family transcription repressor [Source:MGI Symbol;Acc:MGI:1891706]	-1.17688	-1.13985	-1.12731	1.32814		0.0449014	0.0276603	0.0633896	6.5e-05		0.610265	0.299543	0.476376	0.00117036		11.7594	11.5243	11.6968	11.7625	11.9429		protein_coding
ENSMUSG00000102215	Gm2464	predicted gene 2464 [Source:MGI Symbol;Acc:MGI:3780631]	-1.01178	-1.24563	-1.6503	1.35138		0.909073	0.0524047	8.88e-06	0.00366345		0.998855	0.425898	0.0011716	0.030873		5.55221	5.54705	5.61796	5.25276	5.99447		lncRNA
ENSMUSG00000042507	Elmsan1	ELM2 and Myb/SANT-like domain containing 1 [Source:MGI Symbol;Acc:MGI:2685106]	-1.01772	-1.24125	-1.20154	1.445		0.783466	0.012636	0.0420898	6.52e-05		0.998855	0.188673	0.389039	0.00117453		10.2906	10.2646	10.4355	10.5321	10.8052		protein_coding
ENSMUSG00000055202	Zfp811	zinc finger protein 811 [Source:MGI Symbol;Acc:MGI:2682944]	1.00983	-1.30376	-1.24704	1.27138		0.895669	1.26e-05	0.000280389	0.00038045		0.998855	0.00117598	0.0155976	0.00499226		8.35043	8.36609	8.27879	8.39339	8.72113		protein_coding
ENSMUSG00000031780	Ccl17	chemokine (C-C motif) ligand 17 [Source:MGI Symbol;Acc:MGI:1329039]	-1.25761	-1.63195	-1.55757	1.90051		0.41212	0.0337703	0.044932	6.55e-05		0.998855	0.338604	0.403578	0.00117859		5.67259	5.33919	5.52108	5.63495	6.28397		protein_coding
ENSMUSG00000103473	Gm37696	predicted gene, 37696 [Source:MGI Symbol;Acc:MGI:5610924]	1.01714	-1.18768	-1.05926	1.3567		0.841935	0.0692821	0.450264	6.56e-05		0.998855	0.493746	0.998197	0.00117873		5.72951	5.76124	5.89863	6.11464	6.20994		lncRNA
ENSMUSG00000063884	Ptcd3	pentatricopeptide repeat domain 3 [Source:MGI Symbol;Acc:MGI:1917206]	1.07943	1.01627	1.07406	-1.2132		0.157894	0.675078	0.0771404	6.59e-05		0.922457	0.987975	0.52248	0.0011826		11.2165	11.3272	11.0233	11.1526	11.0569		protein_coding
ENSMUSG00000097709	2810429I04Rik	RIKEN cDNA 2810429I04 gene [Source:MGI Symbol;Acc:MGI:1924187]	-1.23647	1.07413	-1.01049	1.28548		0.00081345	0.272615	0.87996	6.65e-05		0.0755324	0.888095	0.998197	0.00119414		7.21163	6.90886	7.32212	7.25323	7.27461		lncRNA
ENSMUSG00000030834	Abcc6	ATP-binding cassette, sub-family C (CFTR/MRP), member 6 [Source:MGI Symbol;Acc:MGI:1351634]	-1.00627	1.43632	1.29585	-1.5058		0.947551	0.00121323	0.0225627	6.68e-05		0.998855	0.0403278	0.281115	0.00119737		6.45952	6.44668	6.33201	6.23305	5.86918		protein_coding
ENSMUSG00000051669	AU021092	expressed sequence AU021092 [Source:MGI Symbol;Acc:MGI:2146559]	-1.01853	1.17118	1.16791	-1.41956		0.858163	0.0690952	0.111203	6.69e-05		0.998855	0.492995	0.615405	0.00119982		7.36302	7.3386	7.01299	7.05763	6.83731		protein_coding
ENSMUSG00000114479	Gm49375	predicted gene, 49375 [Source:MGI Symbol;Acc:MGI:6121594]	1.11569	-1.22971	1.40575	-2.56236		0.51146	0.484384	0.199881	6.71e-05		0.998855	0.987975	0.777013	0.00120175		4.177	4.34547	2.64397	3.47841	2.98577		lncRNA
ENSMUSG00000027938	Creb3l4	cAMP responsive element binding protein 3-like 4 [Source:MGI Symbol;Acc:MGI:1916603]	-1.78988	-1.11267	1.0057	1.91385		0.000767917	0.450515	0.969114	6.8e-05		0.0723173	0.987975	0.999464	0.00121586		4.98894	4.14577	4.88917	5.10143	5.10027		protein_coding
ENSMUSG00000033382	Trappc8	trafficking protein particle complex 8 [Source:MGI Symbol;Acc:MGI:2443008]	1.09625	1.04473	1.11789	-1.21737		0.0530452	0.360639	0.0124028	6.84e-05		0.646944	0.965151	0.202034	0.00122173		11.3259	11.459	11.1897	11.3373	11.1836		protein_coding
ENSMUSG00000020283	Pex13	peroxisomal biogenesis factor 13 [Source:MGI Symbol;Acc:MGI:1919379]	1.1369	-1.02901	1.08151	-1.24302		0.053068	0.491178	0.0367736	6.86e-05		0.646968	0.987975	0.363231	0.00122435		10.5551	10.7409	10.3371	10.5413	10.4353		protein_coding
ENSMUSG00000030069	Prok2	prokineticin 2 [Source:MGI Symbol;Acc:MGI:1354178]	-1.19909	-1.92426	-2.17067	3.20808		0.576189	0.00889436	0.0075385	6.94e-05		0.998855	0.154123	0.149342	0.00123669		2.43797	2.15616	2.85326	2.72699	3.85929		protein_coding
ENSMUSG00000033191	Tie1	tyrosine kinase with immunoglobulin-like and EGF-like domains 1 [Source:MGI Symbol;Acc:MGI:99906]	-1.05596	1.22219	1.16676	-1.21916		0.353198	8.45e-05	0.0019688	6.94e-05		0.998855	0.00550698	0.0614712	0.00123675		9.04042	8.96082	8.91733	8.90141	8.68412		protein_coding
ENSMUSG00000035000	Dpp4	dipeptidylpeptidase 4 [Source:MGI Symbol;Acc:MGI:94919]	1.41082	1.15572	1.08645	-2.0796		0.0587751	0.367986	0.613055	6.96e-05		0.67768	0.969625	0.998197	0.00124019		4.7139	5.21836	4.31754	4.27558	4.16414		protein_coding
ENSMUSG00000097040	2610316D01Rik	RIKEN cDNA 2610316D01 gene [Source:MGI Symbol;Acc:MGI:1919761]	-1.0741	-1.03332	-1.10055	1.34041		0.392264	0.737508	0.214494	6.99e-05		0.998855	0.987975	0.798327	0.00124426		7.2838	7.18339	7.50936	7.46657	7.61275		lncRNA
ENSMUSG00000039747	Orai2	ORAI calcium release-activated calcium modulator 2 [Source:MGI Symbol;Acc:MGI:2443195]	-1.09748	-1.02944	-1.08008	1.24246		0.127613	0.519777	0.0909502	7.08e-05		0.874732	0.987975	0.563961	0.00125721		12.1295	11.995	12.2183	12.1987	12.3177		protein_coding
ENSMUSG00000041774	Ydjc	YdjC homolog (bacterial) [Source:MGI Symbol;Acc:MGI:1916351]	-1.06186	-1.1315	-1.1789	1.23084		0.211018	0.0395607	0.00502322	7.08e-05		0.985293	0.367587	0.115707	0.00125721		9.5827	9.49498	9.56977	9.55968	9.80492		protein_coding
ENSMUSG00000051079	Rgs13	regulator of G-protein signaling 13 [Source:MGI Symbol;Acc:MGI:2180585]	-1.00389	-2.17524	-1.189	2.12616		0.987353	6.28e-05	0.305302	7.08e-05		0.998855	0.00442228	0.906181	0.00125721		3.08915	3.08172	2.98958	3.92741	4.17605		protein_coding
ENSMUSG00000110924	Gm40518	predicted gene, 40518 [Source:MGI Symbol;Acc:MGI:5623403]	2.30637	1.19162	2.29112	-6.78345		0.134368	0.64016	0.0326196	7.09e-05		0.886225	0.987975	0.339334	0.00125865		3.32431	4.54001	1.98474	2.98328	1.77642		lncRNA
ENSMUSG00000014554	Dguok	deoxyguanosine kinase [Source:MGI Symbol;Acc:MGI:1351602]	-1.03873	1.17232	1.19243	-1.24416		0.445857	0.00212103	0.00142766	7.1e-05		0.998855	0.0587819	0.0488936	0.00126004		10.2508	10.1966	10.0631	10.1365	9.88986		protein_coding
ENSMUSG00000106209	Gm42918	predicted gene 42918 [Source:MGI Symbol;Acc:MGI:5663055]	-1.16009	1.03654	-1.09271	1.57782		0.279677	0.686733	0.363213	7.13e-05		0.998855	0.987975	0.95449	0.00126324		5.44388	5.22327	5.88702	5.7633	5.90436		lncRNA
ENSMUSG00000027582	Zgpat	zinc finger, CCCH-type with G patch domain [Source:MGI Symbol;Acc:MGI:2449939]	1.07919	1.11158	1.14988	-1.29093		0.226571	0.0824231	0.0368053	7.15e-05		0.998855	0.53802	0.36334	0.00126645		11.4148	11.5247	11.2609	11.3593	11.1653		protein_coding
ENSMUSG00000016526	Dyrk3	dual-specificity tyrosine-(Y)-phosphorylation regulated kinase 3 [Source:MGI Symbol;Acc:MGI:1330300]	-1.10427	-1.22347	-1.3788	1.26351		0.103707	0.0233136	1e-05	0.00115204		0.818715	0.273703	0.0013018	0.0122753		7.54033	7.4006	7.39893	7.27501	7.75003		protein_coding
ENSMUSG00000020326	Ccng1	cyclin G1 [Source:MGI Symbol;Acc:MGI:102890]	1.13171	-1.03387	1.0416	-1.21753		0.0318091	0.391699	0.157939	7.43e-05		0.537979	0.986195	0.711791	0.00131269		11.4285	11.6074	11.2268	11.3832	11.3319		protein_coding
ENSMUSG00000078838	Gm17382	predicted gene, 17382 [Source:MGI Symbol;Acc:MGI:4937016]	-1.1357	-1.29838	-1.24912	1.78575		0.437537	0.0377357	0.0872414	7.45e-05		0.998855	0.357875	0.55348	0.00131705		4.05408	3.87529	4.27063	4.37514	4.71104		lncRNA
ENSMUSG00000020381	Mrnip	MRN complex interacting protein [Source:MGI Symbol;Acc:MGI:1915317]	-1.02073	-1.14586	-1.35049	1.33625		0.797466	0.0289417	1.02e-05	0.000143997		0.998855	0.307652	0.00131719	0.00227778		7.96987	7.93882	8.11367	7.92525	8.36867		protein_coding
ENSMUSG00000023046	Igfbp6	insulin-like growth factor binding protein 6 [Source:MGI Symbol;Acc:MGI:96441]	-1.13338	1.21271	-1.00271	-1.27702		0.0383744	0.00774983	0.968858	7.47e-05		0.57612	0.141353	0.999464	0.00131936		9.83458	9.65373	9.53235	9.29962	9.31123		protein_coding
ENSMUSG00000002409	Dyrk1b	dual-specificity tyrosine-(Y)-phosphorylation regulated kinase 1b [Source:MGI Symbol;Acc:MGI:1330302]	-1.07418	-1.04498	-1.07836	1.24057		0.322542	0.37932	0.140858	7.5e-05		0.998855	0.977641	0.679209	0.00132277		10.0692	9.96513	10.1652	10.1697	10.2859		protein_coding
ENSMUSG00000035239	Neu3	neuraminidase 3 [Source:MGI Symbol;Acc:MGI:1355305]	-1.00405	-1.05917	-1.08563	1.28055		0.952277	0.367333	0.170008	7.52e-05		0.998855	0.968743	0.734258	0.001326		6.78822	6.78001	7.00641	7.0195	7.14638		protein_coding
ENSMUSG00000055917	Zfp277	zinc finger protein 277 [Source:MGI Symbol;Acc:MGI:1890393]	1.0388	1.04577	1.09425	-1.20513		0.51877	0.306887	0.0646436	7.57e-05		0.998855	0.919363	0.481804	0.00133133		10.5824	10.638	10.3853	10.4996	10.3774		protein_coding
ENSMUSG00000112160	BC024063	cDNA sequence BC024063 [Source:MGI Symbol;Acc:MGI:2670978]	1.09006	1.09454	1.06643	-1.44671		0.463751	0.198796	0.396432	7.59e-05		0.998855	0.786852	0.979584	0.00133431		7.72312	7.84971	7.39549	7.40895	7.32258		protein_coding
ENSMUSG00000052730	Gm5111	predicted gene 5111 [Source:MGI Symbol;Acc:MGI:3645688]	-1.04178	1.59657	1.19217	-1.41753		0.645926	1.48e-05	0.131202	0.00173861		0.998855	0.00133698	0.659297	0.0171593		6.27008	6.21124	6.33745	5.96263	5.72047		lncRNA
ENSMUSG00000029576	Radil	Ras association and DIL domains [Source:MGI Symbol;Acc:MGI:2443088]	-1.18778	-1.02771	-1.09396	1.24466		0.00922692	0.53033	0.0384982	7.62e-05		0.29552	0.987975	0.372771	0.00133788		9.7104	9.46114	9.68996	9.6497	9.78725		protein_coding
ENSMUSG00000034538	Zfp418	zinc finger protein 418 [Source:MGI Symbol;Acc:MGI:2444763]	-1.02046	-1.05523	-1.15325	1.23913		0.686493	0.328508	0.0224441	7.62e-05		0.998855	0.939661	0.280044	0.00133788		7.5404	7.51012	7.69423	7.61578	7.83002		protein_coding
ENSMUSG00000028803	Nipal3	NIPA-like domain containing 3 [Source:MGI Symbol;Acc:MGI:1921802]	-1.07642	-1.00145	-1.00975	1.20236		0.159584	0.970158	0.832768	7.66e-05		0.925362	0.987975	0.998197	0.0013427		12.9423	12.8359	13.0517	13.0895	13.111		protein_coding
ENSMUSG00000041707	Tmem273	transmembrane protein 273 [Source:MGI Symbol;Acc:MGI:1916319]	1.23968	-1.00663	1.21971	-1.54382		0.0819015	0.949704	0.0539883	7.66e-05		0.754864	0.987975	0.441984	0.0013427		5.39841	5.71589	5.02581	5.3661	5.08634		protein_coding
ENSMUSG00000048371	Pdp2	pyruvate dehyrogenase phosphatase catalytic subunit 2 [Source:MGI Symbol;Acc:MGI:1918878]	-1.06758	-1.03215	-1.13995	1.23627		0.154718	0.586643	0.0149316	7.68e-05		0.914752	0.987975	0.224897	0.00134526		8.75861	8.66292	8.87413	8.7815	8.97897		protein_coding
ENSMUSG00000036196	Slc26a8	solute carrier family 26, member 8 [Source:MGI Symbol;Acc:MGI:2385046]	1.09012	-1.35424	-1.17747	1.45212		0.462512	0.000746562	0.0687594	7.69e-05		0.998855	0.0279108	0.49632	0.00134593		5.75387	5.87388	5.925	6.17837	6.4238		protein_coding
ENSMUSG00000074517	Gm10710	predicted gene 10710 [Source:MGI Symbol;Acc:MGI:3642896]	-1.01403	-1.07537	-1.21185	1.46035		0.900748	0.421414	0.0160901	7.7e-05		0.998855	0.987975	0.235234	0.00134672		6.12631	6.09866	6.49524	6.37173	6.6602		lncRNA
ENSMUSG00000027806	Tsc22d2	TSC22 domain family, member 2 [Source:MGI Symbol;Acc:MGI:1919283]	-1.0839	-1.15545	-1.14666	1.25307		0.149691	0.00412615	0.0136651	7.72e-05		0.912663	0.0916174	0.213766	0.00134892		9.90395	9.78738	9.85583	9.917	10.1221		protein_coding
[truncated: 1,202 more rows]

## Sheet: 12M striatum
			Fold Changes						Raw p-value						FDR adjusted p-value						Log2 (Expression Means)
[truncated: 2,990 more rows]

## Sheet: 6M cortex
			Fold Changes					Raw p-value					FDR adjusted p-value					Log2 (Expression Means)
[truncated: 651 more rows]

## Sheet: 12M cortex
			Fold Changes						Raw p-value						FDR adjusted p-value						Log2 (Expression Means)
[truncated: 165 more rows]
