# Supplementary material for: Benefits of global mutant huntingtin lowering diminish over time in a Huntington’s disease mouse model
Source: JCI Insight. 2022 Oct 24;7(20):e161769. doi: 10.1172/jci.insight.161769 (PMC9714791; doi:10.1172/jci.insight.161769)
Supplement: Supplemental table 4 [file jciinsight-7-161769-s250.xlsx]

## Sheet: 6M LacQ140_A STR
reversal probability.scenario	mgi_symbol	reversal probability.class	Log2FC.disease_v_wildtype	FDR.disease_v_wildtype	Log2FC.treatment_v_ctl_disease	non.negligible	negligible	class.proba	full	partial	super	exacerbation	ensembl_gene_id	description
6M LacQ140_A STR	Cav2	negligible	-0.342195	0.00198398	0.0103172	0.150332	0.769309	0.769309	0.000528712	0.149801	2.84186e-06	0.0803584	ENSMUSG00000000058	caveolin 2 [Source:MGI Symbol;Acc:MGI:107571]
6M LacQ140_A STR	Btbd17	partial	-0.421024	0.000118282	0.273536	0.993719	0.00628143	0.589472	0.396802	0.589472	0.00744376	0	ENSMUSG00000000202	BTB (POZ) domain containing 17 [Source:MGI Symbol;Acc:MGI:1919264]
6M LacQ140_A STR	Mnt	partial	0.562117	1.0285e-08	-0.224846	0.956355	0.0436454	0.941559	0.0147953	0.941559	6.32664e-08	0	ENSMUSG00000000282	max binding protein [Source:MGI Symbol;Acc:MGI:109150]
6M LacQ140_A STR	Mcts1	partial	-0.353139	0.00480136	0.175961	0.984766	0.015234	0.838738	0.143237	0.838738	0.0027913	0	ENSMUSG00000000355	malignant T cell amplified sequence 1 [Source:MGI Symbol;Acc:MGI:1916245]
6M LacQ140_A STR	Ccm2	full	-0.376336	2.49484e-12	0.329301	1	0	0.871938	0.871938	0.119308	0.00875349	0	ENSMUSG00000000378	cerebral cavernous malformation 2 [Source:MGI Symbol;Acc:MGI:2384924]
6M LacQ140_A STR	Lck	full	0.418737	0.00355039	-0.316783	0.998317	0.00168262	0.556394	0.556394	0.401018	0.0409061	0	ENSMUSG00000000409	lymphocyte protein tyrosine kinase [Source:MGI Symbol;Acc:MGI:96756]
6M LacQ140_A STR	Cttnbp2	partial	-0.308759	0.00124088	0.154108	0.980223	0.0197771	0.837502	0.141206	0.837502	0.00151509	0	ENSMUSG00000000416	cortactin binding protein 2 [Source:MGI Symbol;Acc:MGI:1353467]
6M LacQ140_A STR	Acvrl1	full	-0.506042	3.46237e-08	0.480427	1	0	0.928608	0.928608	0.039936	0.0314563	0	ENSMUSG00000000530	activin A receptor, type II-like 1 [Source:MGI Symbol;Acc:MGI:1338946]
6M LacQ140_A STR	Itga5	full	-0.424879	0.000368187	0.542537	1	0	0.535323	0.535323	0.000719751	0.463957	0	ENSMUSG00000000555	integrin alpha 5 (fibronectin receptor alpha) [Source:MGI Symbol;Acc:MGI:96604]
6M LacQ140_A STR	Gabra2	partial	-0.274999	0.00810136	0.190064	0.99451	0.0054899	0.509386	0.452644	0.509386	0.0324806	0	ENSMUSG00000000560	gamma-aminobutyric acid (GABA) A receptor, subunit alpha 2 [Source:MGI Symbol;Acc:MGI:95614]
6M LacQ140_A STR	Adora3	negligible	-0.383377	0.0240738	0.213533	0.916637	0.0817011	0.0817011	0.287395	0.598376	0.0308671	0.0016615	ENSMUSG00000000562	adenosine A3 receptor [Source:MGI Symbol;Acc:MGI:104847]
6M LacQ140_A STR	Loxl3	partial	-0.294131	0.0121925	0.207864	0.97825	0.0216278	0.469015	0.452206	0.469015	0.0570292	0.000122345	ENSMUSG00000000693	lysyl oxidase-like 3 [Source:MGI Symbol;Acc:MGI:1337004]
6M LacQ140_A STR	Tcf7	full	-0.563052	2.57583e-08	0.411551	1	0	0.59029	0.59029	0.408876	0.000833848	0	ENSMUSG00000000782	transcription factor 7, T cell specific [Source:MGI Symbol;Acc:MGI:98507]
6M LacQ140_A STR	Slc5a5	full	0.320687	0.0133064	-0.337136	1	0	0.697047	0.697047	0.0711061	0.231847	0	ENSMUSG00000000792	solute carrier family 5 (sodium iodide symporter), member 5 [Source:MGI Symbol;Acc:MGI:2149330]
6M LacQ140_A STR	Car4	negligible	-0.49905	0.000971188	0.150607	0.790851	0.209139	0.209139	0.0101412	0.780671	3.88099e-05	1.04549e-05	ENSMUSG00000000805	carbonic anhydrase 4 [Source:MGI Symbol;Acc:MGI:1096574]
6M LacQ140_A STR	Zfp512b	negligible	0.367801	1.25749e-05	-0.113475	0.756942	0.242533	0.242533	0.0153759	0.741556	1.01111e-05	0.000525238	ENSMUSG00000000823	zinc finger protein 512B [Source:MGI Symbol;Acc:MGI:2685478]
6M LacQ140_A STR	Bcl11a	negligible	0.317823	3.43844e-05	-0.0785074	0.648297	0.351587	0.351587	0.00191309	0.646384	4.6228e-07	0.00011563	ENSMUSG00000000861	B cell CLL/lymphoma 11A (zinc finger protein) [Source:MGI Symbol;Acc:MGI:106190]
6M LacQ140_A STR	Icam4	full	0.611141	0.00580505	-0.624043	0.999999	1.44964e-06	0.709441	0.709441	0.0928796	0.197678	0	ENSMUSG00000001014	intercellular adhesion molecule 4, Landsteiner-Wiener blood group [Source:MGI Symbol;Acc:MGI:1925619]
6M LacQ140_A STR	S100a3	full	-0.638735	9.81848e-06	0.59308	1	0	0.819698	0.819698	0.11696	0.063342	0	ENSMUSG00000001021	S100 calcium binding protein A3 [Source:MGI Symbol;Acc:MGI:1338849]
6M LacQ140_A STR	Icam2	negligible	-0.848028	1.94279e-13	0.240767	0.784555	0.215445	0.215445	0.000288521	0.784267	0	0	ENSMUSG00000001029	intercellular adhesion molecule 2 [Source:MGI Symbol;Acc:MGI:96394]
6M LacQ140_A STR	Mapk7	negligible	0.324889	0.00175111	0.0119458	0.0775466	0.7589	0.7589	0.000165501	0.0773804	6.74215e-07	0.163554	ENSMUSG00000001034	mitogen-activated protein kinase 7 [Source:MGI Symbol;Acc:MGI:1346347]
6M LacQ140_A STR	Mfsd10	partial	0.450574	1.87926e-05	-0.241447	0.990577	0.00942267	0.821574	0.168576	0.821574	0.000427171	0	ENSMUSG00000001082	major facilitator superfamily domain containing 10 [Source:MGI Symbol;Acc:MGI:1915544]
6M LacQ140_A STR	Sebox	negligible	-0.709352	0.0470486	0.154974	0.530646	0.429225	0.429225	0.0475712	0.478974	0.00410099	0.0401287	ENSMUSG00000001103	SEBOX homeobox [Source:MGI Symbol;Acc:MGI:108012]
6M LacQ140_A STR	Cfp	negligible	-0.58248	0.00276492	0.0339301	0.220424	0.699414	0.699414	0.00199739	0.21841	1.6927e-05	0.0801619	ENSMUSG00000001128	complement factor properdin [Source:MGI Symbol;Acc:MGI:97545]
6M LacQ140_A STR	Lsr	negligible	-0.279998	0.0231691	-0.0510823	0.04569	0.485248	0.485248	0.000631724	0.0450252	3.31012e-05	0.469061	ENSMUSG00000001247	lipolysis stimulated lipoprotein receptor [Source:MGI Symbol;Acc:MGI:1927471]
6M LacQ140_A STR	Efnb2	negligible	0.345511	9.77873e-05	-0.0898195	0.664509	0.334957	0.334957	0.00571274	0.658792	4.66073e-06	0.000533906	ENSMUSG00000001300	ephrin B2 [Source:MGI Symbol;Acc:MGI:105097]
6M LacQ140_A STR	Fndc5	full	-0.290852	9.52183e-05	0.223336	0.99956	0.00043961	0.61301	0.61301	0.366342	0.020209	0	ENSMUSG00000001334	fibronectin type III domain containing 5 [Source:MGI Symbol;Acc:MGI:1917614]
6M LacQ140_A STR	Col18a1	full	-0.347029	0.00193576	0.298086	0.999999	8.13433e-07	0.725974	0.725974	0.213906	0.0601189	0	ENSMUSG00000001435	collagen, type XVIII, alpha 1 [Source:MGI Symbol;Acc:MGI:88451]
6M LacQ140_A STR	Slc19a1	negligible	0.335971	5.44149e-07	-0.0254749	0.168064	0.81564	0.81564	1.59092e-05	0.168048	0	0.0162956	ENSMUSG00000001436	solute carrier family 19 (folate transporter), member 1 [Source:MGI Symbol;Acc:MGI:103182]
6M LacQ140_A STR	Itga3	negligible	0.332164	8.32892e-07	-0.12562	0.890178	0.109819	0.109819	0.0273012	0.86287	6.97087e-06	2.69372e-06	ENSMUSG00000001507	integrin alpha 3 [Source:MGI Symbol;Acc:MGI:96602]
6M LacQ140_A STR	Marveld3	full	-0.50242	0.0216485	0.619624	1	0	0.538718	0.538718	0.0305961	0.430685	0	ENSMUSG00000001672	MARVEL (membrane-associating) domain containing 3 [Source:MGI Symbol;Acc:MGI:1920858]
6M LacQ140_A STR	Chordc1	negligible	-0.776082	1.48509e-09	0.132565	0.397769	0.601758	0.601758	2.46609e-05	0.397744	0	0.000472738	ENSMUSG00000001774	cysteine and histidine-rich domain (CHORD)-containing, zinc-binding protein 1 [Source:MGI Symbol;Acc:MGI:1914167]
6M LacQ140_A STR	Lrp3	negligible	0.283177	0.00105099	-0.075439	0.642955	0.352029	0.352029	0.0222639	0.620529	0.000162101	0.0050167	ENSMUSG00000001802	low density lipoprotein receptor-related protein 3 [Source:MGI Symbol;Acc:MGI:3584516]
6M LacQ140_A STR	7-Sep	negligible	-0.392914	4.62019e-06	0.0638144	0.369492	0.629873	0.629873	8.09012e-05	0.369411	0	0.000635019	ENSMUSG00000001833	septin 7 [Source:MGI Symbol;Acc:MGI:1335094]
6M LacQ140_A STR	Ugp2	partial	-0.370884	7.40635e-07	0.163053	0.992059	0.00794055	0.96985	0.0222083	0.96985	6.74215e-07	0	ENSMUSG00000001891	UDP-glucose pyrophosphorylase 2 [Source:MGI Symbol;Acc:MGI:2183447]
6M LacQ140_A STR	Kcnh6	negligible	0.381894	0.0077898	-0.120178	0.691426	0.296168	0.296168	0.0729482	0.615961	0.00251671	0.0124063	ENSMUSG00000001901	potassium voltage-gated channel, subfamily H (eag-related), member 6 [Source:MGI Symbol;Acc:MGI:2684139]
6M LacQ140_A STR	Esam	negligible	-0.329615	7.29795e-07	0.126282	0.898136	0.101863	0.101863	0.0283332	0.869795	6.97087e-06	1.11132e-06	ENSMUSG00000001946	endothelial cell-specific adhesion molecule [Source:MGI Symbol;Acc:MGI:1916774]
6M LacQ140_A STR	Rab34	negligible	0.408183	2.45181e-06	-0.160573	0.934987	0.0650132	0.0650132	0.0234891	0.911493	4.20906e-06	0	ENSMUSG00000002059	RAB34, member RAS oncogene family [Source:MGI Symbol;Acc:MGI:104606]
6M LacQ140_A STR	Bbc3	negligible	0.791581	0.000612595	0.0694142	0.0359392	0.722815	0.722815	2.24479e-05	0.0359168	0	0.241246	ENSMUSG00000002083	BCL2 binding component 3 [Source:MGI Symbol;Acc:MGI:2181667]
6M LacQ140_A STR	Mybpc3	full	-0.932258	0.00837499	0.782221	0.999494	0.000505975	0.636449	0.636449	0.280669	0.0823759	0	ENSMUSG00000002100	myosin binding protein C, cardiac [Source:MGI Symbol;Acc:MGI:102844]
6M LacQ140_A STR	Rhoc	negligible	-0.313155	0.000615189	0.0673956	0.532211	0.453976	0.453976	0.0136932	0.518445	7.2843e-05	0.013813	ENSMUSG00000002233	ras homolog family member C [Source:MGI Symbol;Acc:MGI:106028]
6M LacQ140_A STR	Cd320	negligible	-0.311576	0.000165411	0.00606446	0.155865	0.734732	0.734732	0.000478947	0.155385	4.6228e-07	0.109403	ENSMUSG00000002308	CD320 antigen [Source:MGI Symbol;Acc:MGI:1860083]
6M LacQ140_A STR	Dyrk1b	negligible	0.310999	0.00132277	-0.0634795	0.509881	0.482056	0.482056	0.00803408	0.501797	5.01503e-05	0.00806307	ENSMUSG00000002409	dual-specificity tyrosine-(Y)-phosphorylation regulated kinase 1b [Source:MGI Symbol;Acc:MGI:1330302]
6M LacQ140_A STR	Rgs19	full	0.304379	4.30728e-06	-0.323738	1	0	0.83315	0.83315	0.0184989	0.148352	0	ENSMUSG00000002458	regulator of G-protein signaling 19 [Source:MGI Symbol;Acc:MGI:1915153]
6M LacQ140_A STR	Rgs20	partial	-0.48127	9.07682e-10	0.301269	1	1.79899e-07	0.728131	0.271851	0.728131	1.83486e-05	0	ENSMUSG00000002459	regulator of G-protein signaling 20 [Source:MGI Symbol;Acc:MGI:1929866]
6M LacQ140_A STR	Abhd3	negligible	-0.271807	1.92112e-05	0.0329149	0.249735	0.747301	0.747301	4.84502e-05	0.249687	0	0.00296345	ENSMUSG00000002475	abhydrolase domain containing 3 [Source:MGI Symbol;Acc:MGI:2147183]
6M LacQ140_A STR	Slc9a3r2	negligible	-0.383074	7.4485e-06	-0.0289041	0.0227733	0.794251	0.794251	4.6228e-07	0.0227728	0	0.182975	ENSMUSG00000002504	solute carrier family 9 (sodium/hydrogen exchanger), member 3 regulator 2 [Source:MGI Symbol;Acc:MGI:1890662]
6M LacQ140_A STR	Ikzf4	negligible	0.362215	0.000251397	0.0262843	0.0506753	0.72749	0.72749	3.8914e-05	0.0506364	0	0.221835	ENSMUSG00000002578	IKAROS family zinc finger 4 [Source:MGI Symbol;Acc:MGI:1343139]
6M LacQ140_A STR	Fkbp7	super	0.268243	0.031193	-0.346975	1	0	0.493396	0.488226	0.0183774	0.493396	0	ENSMUSG00000002732	FK506 binding protein 7 [Source:MGI Symbol;Acc:MGI:1336879]
6M LacQ140_A STR	Jag2	negligible	0.286116	0.0355545	-0.114035	0.805365	0.189953	0.189953	0.13355	0.660867	0.0109481	0.00468237	ENSMUSG00000002799	jagged 2 [Source:MGI Symbol;Acc:MGI:1098270]
6M LacQ140_A STR	Top3a	negligible	0.437732	2.33471e-07	-0.184058	0.946648	0.0533518	0.0533518	0.0387434	0.907898	6.59354e-06	0	ENSMUSG00000002814	topoisomerase (DNA) III alpha [Source:MGI Symbol;Acc:MGI:1197527]
6M LacQ140_A STR	Chaf1a	negligible	0.364549	0.00290535	0.0755836	0.0305541	0.456071	0.456071	0.000138979	0.0304141	1.05498e-06	0.513375	ENSMUSG00000002835	chromatin assembly factor 1, subunit A (p150) [Source:MGI Symbol;Acc:MGI:1351331]
6M LacQ140_A STR	Mcm2	negligible	0.538596	0.000822046	-0.165929	0.729056	0.268892	0.268892	0.0318534	0.69698	0.000223045	0.00205182	ENSMUSG00000002870	minichromosome maintenance complex component 2 [Source:MGI Symbol;Acc:MGI:105380]
6M LacQ140_A STR	Lamb1	negligible	0.320867	0.000260182	0.0204059	0.030899	0.802253	0.802253	5.80355e-06	0.0308932	0	0.166848	ENSMUSG00000002900	laminin B1 [Source:MGI Symbol;Acc:MGI:96743]
6M LacQ140_A STR	Relb	negligible	0.353873	0.000246874	-0.165713	0.949331	0.0506675	0.0506675	0.117533	0.831043	0.000754938	1.11132e-06	ENSMUSG00000002983	avian reticuloendotheliosis viral (v-rel) oncogene related B [Source:MGI Symbol;Acc:MGI:103289]
6M LacQ140_A STR	Klf4	negligible	-0.413423	0.0232741	-0.0279731	0.230248	0.412086	0.412086	0.0241692	0.204251	0.00182799	0.357666	ENSMUSG00000003032	Kruppel-like factor 4 (gut) [Source:MGI Symbol;Acc:MGI:1342287]
6M LacQ140_A STR	Cdk12	negligible	0.415444	1.63773e-09	-0.103774	0.659058	0.340874	0.340874	0.000630871	0.658427	0	6.89296e-05	ENSMUSG00000003119	cyclin-dependent kinase 12 [Source:MGI Symbol;Acc:MGI:1098802]
6M LacQ140_A STR	Tbc1d8	full	-0.281387	0.00311646	0.339837	1	0	0.614401	0.614401	0.00777654	0.377822	0	ENSMUSG00000003134	TBC1 domain family, member 8 [Source:MGI Symbol;Acc:MGI:1927225]
6M LacQ140_A STR	Irf3	negligible	-0.288547	0.00995777	-0.0048424	0.150164	0.659233	0.659233	0.00224969	0.147861	5.37713e-05	0.190603	ENSMUSG00000003184	interferon regulatory factor 3 [Source:MGI Symbol;Acc:MGI:1859179]
6M LacQ140_A STR	Bcl2l12	negligible	-0.362183	0.00608204	0.134586	0.772931	0.220771	0.220771	0.105163	0.66409	0.00367775	0.00629827	ENSMUSG00000003190	BCL2-like 12 (proline rich) [Source:MGI Symbol;Acc:MGI:1922986]
6M LacQ140_A STR	Zfp959	partial	-0.316247	0.00995691	0.161077	0.972391	0.0276086	0.78437	0.181678	0.78437	0.00634351	6.32664e-08	ENSMUSG00000003198	zinc finger protein 959 [Source:MGI Symbol;Acc:MGI:2385058]
6M LacQ140_A STR	Ranbp2	negligible	-0.407152	0.00038675	-0.00908135	0.0921482	0.763426	0.763426	0.000143225	0.0920049	6.32664e-08	0.144426	ENSMUSG00000003226	RAN binding protein 2 [Source:MGI Symbol;Acc:MGI:894323]
6M LacQ140_A STR	Sult2b1	partial	0.497517	1.08954e-09	-0.295451	0.999984	1.64588e-05	0.806269	0.193707	0.806269	8.15167e-06	0	ENSMUSG00000003271	sulfotransferase family, cytosolic, 2B, member 1 [Source:MGI Symbol;Acc:MGI:1926342]
6M LacQ140_A STR	Car11	full	-0.306601	0.00243867	0.369413	1	0	0.613639	0.613639	0.0107517	0.375609	0	ENSMUSG00000003273	carbonic anhydrase 11 [Source:MGI Symbol;Acc:MGI:1336193]
6M LacQ140_A STR	Hck	negligible	-0.324821	0.000595475	-0.0454408	0.0484455	0.566855	0.566855	0.000148334	0.0482969	2.96532e-07	0.3847	ENSMUSG00000003283	hemopoietic cell kinase [Source:MGI Symbol;Acc:MGI:96052]
6M LacQ140_A STR	Etv3	partial	0.297671	0.00306029	-0.169896	0.979549	0.0204508	0.699586	0.271674	0.699586	0.00828894	1.79899e-07	ENSMUSG00000003382	ets variant 3 [Source:MGI Symbol;Acc:MGI:1350926]
6M LacQ140_A STR	Fcgrt	partial	-0.336526	9.88603e-06	0.179232	0.987472	0.0125276	0.818676	0.168397	0.818676	0.000399791	0	ENSMUSG00000003420	Fc receptor, IgG, alpha chain transporter [Source:MGI Symbol;Acc:MGI:103017]
6M LacQ140_A STR	Crhr2	negligible	0.533742	0.00337825	-0.132746	0.603398	0.388855	0.388855	0.022579	0.580508	0.000310637	0.00774686	ENSMUSG00000003476	corticotropin releasing hormone receptor 2 [Source:MGI Symbol;Acc:MGI:894312]
6M LacQ140_A STR	Ddr1	negligible	0.300059	0.00057851	0.0756041	0.00167443	0.366477	0.366477	6.32664e-08	0.00167436	0	0.631848	ENSMUSG00000003534	discoidin domain receptor family, member 1 [Source:MGI Symbol;Acc:MGI:99216]
6M LacQ140_A STR	Fosb	negligible	0.348308	0.017611	-0.0966407	0.624901	0.350432	0.350432	0.0666988	0.554733	0.00346929	0.0246666	ENSMUSG00000003545	FBJ osteosarcoma oncogene B [Source:MGI Symbol;Acc:MGI:95575]
6M LacQ140_A STR	Sec14l2	partial	-0.279146	3.81554e-10	0.187644	1	0	0.5919	0.408052	0.5919	4.79911e-05	0	ENSMUSG00000003585	SEC14-like lipid binding 2 [Source:MGI Symbol;Acc:MGI:1915065]
6M LacQ140_A STR	Aven	partial	-0.308071	6.10149e-05	0.176718	0.979754	0.0202455	0.708001	0.26883	0.708001	0.00292394	0	ENSMUSG00000003604	apoptosis, caspase activation inhibitor [Source:MGI Symbol;Acc:MGI:1921518]
6M LacQ140_A STR	Crot	negligible	-0.383182	2.46182e-05	0.0424999	0.284093	0.692768	0.692768	0.000609452	0.283483	6.32664e-08	0.0231391	ENSMUSG00000003623	carnitine O-octanoyltransferase [Source:MGI Symbol;Acc:MGI:1921364]
6M LacQ140_A STR	Itpkc	negligible	0.2728	0.000825664	-0.102545	0.811783	0.186358	0.186358	0.0785936	0.73225	0.00093886	0.00185918	ENSMUSG00000003752	inositol 1,4,5-trisphosphate 3-kinase C [Source:MGI Symbol;Acc:MGI:2442554]
6M LacQ140_A STR	Calr	negligible	-0.292132	1.5576e-06	0.0603813	0.521584	0.477951	0.477951	0.000485881	0.521098	0	0.000465135	ENSMUSG00000003814	calreticulin [Source:MGI Symbol;Acc:MGI:88252]
6M LacQ140_A STR	Il7r	negligible	-0.829699	0.00651798	0.376858	0.87717	0.121445	0.121445	0.163949	0.706656	0.00656436	0.00138494	ENSMUSG00000003882	interleukin 7 receptor [Source:MGI Symbol;Acc:MGI:96562]
6M LacQ140_A STR	Grm3	full	-0.419363	3.43136e-13	0.298459	1	0	0.536358	0.536358	0.463536	0.000105973	0	ENSMUSG00000003974	glutamate receptor, metabotropic 3 [Source:MGI Symbol;Acc:MGI:1351340]
6M LacQ140_A STR	Stat5a	partial	0.536199	2.82304e-05	-0.228693	0.964112	0.0358881	0.922143	0.0419341	0.922143	3.48685e-05	0	ENSMUSG00000004043	signal transducer and activator of transcription 5A [Source:MGI Symbol;Acc:MGI:103036]
6M LacQ140_A STR	Akt2	full	-0.382484	6.22022e-11	0.325347	1	0	0.912402	0.912402	0.0859814	0.0016171	0	ENSMUSG00000004056	thymoma viral proto-oncogene 2 [Source:MGI Symbol;Acc:MGI:104874]
6M LacQ140_A STR	Col5a3	negligible	0.362442	0.0345517	-0.183986	0.868454	0.126542	0.126542	0.245054	0.593777	0.0296227	0.00500397	ENSMUSG00000004098	collagen, type V, alpha 3 [Source:MGI Symbol;Acc:MGI:1858212]
6M LacQ140_A STR	Cacna1b	negligible	0.336225	5.73629e-06	-0.136783	0.9253	0.0746997	0.0746997	0.0414469	0.883827	2.66764e-05	6.32664e-08	ENSMUSG00000004113	calcium channel, voltage-dependent, N type, alpha 1B subunit [Source:MGI Symbol;Acc:MGI:88296]
6M LacQ140_A STR	Gpx6	full	-2.11271	4.13148e-83	1.69546	1	0	0.919883	0.919883	0.0801165	0	0	ENSMUSG00000004341	glutathione peroxidase 6 [Source:MGI Symbol;Acc:MGI:1922762]
6M LacQ140_A STR	Col26a1	partial	-0.458347	0.0385846	0.325903	0.974262	0.0255017	0.460074	0.435882	0.460074	0.0783061	0.000236255	ENSMUSG00000004415	collagen, type XXVI, alpha 1 [Source:MGI Symbol;Acc:MGI:2155345]
6M LacQ140_A STR	Bid	partial	0.400636	0.000375031	-0.205199	0.95878	0.0412147	0.7724	0.184194	0.7724	0.00218633	4.84627e-06	ENSMUSG00000004446	BH3 interacting domain death agonist [Source:MGI Symbol;Acc:MGI:108093]
6M LacQ140_A STR	Ndrg2	negligible	-0.264518	0.000137257	0.0334677	0.29892	0.69155	0.69155	0.000458075	0.298462	1.79899e-07	0.0095303	ENSMUSG00000004558	N-myc downstream regulated gene 2 [Source:MGI Symbol;Acc:MGI:1352498]
6M LacQ140_A STR	Mettl17	negligible	-0.319437	0.00504443	0.0193071	0.245722	0.654747	0.654747	0.00413109	0.241527	6.42695e-05	0.0995302	ENSMUSG00000004561	methyltransferase like 17 [Source:MGI Symbol;Acc:MGI:1098577]
6M LacQ140_A STR	Hdac9	negligible	-0.320156	0.00171607	0.0629048	0.493268	0.47965	0.47965	0.0174749	0.475607	0.00018609	0.0270816	ENSMUSG00000004698	histone deacetylase 9 [Source:MGI Symbol;Acc:MGI:1931221]
6M LacQ140_A STR	Adgre1	partial	-0.300872	0.00338332	0.193705	0.996666	0.00333441	0.60292	0.380394	0.60292	0.013351	0	ENSMUSG00000004730	adhesion G protein-coupled receptor E1 [Source:MGI Symbol;Acc:MGI:106912]
6M LacQ140_A STR	Mtfp1	negligible	-0.283296	0.0252289	0.0697516	0.580502	0.394719	0.394719	0.0481893	0.529576	0.00273675	0.0247782	ENSMUSG00000004748	mitochondrial fission process 1 [Source:MGI Symbol;Acc:MGI:1916686]
6M LacQ140_A STR	Ap1s1	full	-0.291183	3.06395e-07	0.273009	1	0	0.870811	0.870811	0.0824792	0.0467099	0	ENSMUSG00000004849	adaptor protein complex AP-1, sigma 1 [Source:MGI Symbol;Acc:MGI:1098244]
6M LacQ140_A STR	Srpk1	partial	-0.632097	4.51695e-15	0.231824	0.989304	0.010696	0.989187	0.000116701	0.989187	0	0	ENSMUSG00000004865	serine/arginine-rich protein specific kinase 1 [Source:MGI Symbol;Acc:MGI:106908]
6M LacQ140_A STR	Crabp2	full	-0.283335	0.00458437	0.300131	0.999808	0.00019201	0.65583	0.65583	0.097369	0.246609	0	ENSMUSG00000004885	cellular retinoic acid binding protein II [Source:MGI Symbol;Acc:MGI:88491]
6M LacQ140_A STR	Nes	negligible	-0.468148	0.00266493	0.188482	0.876287	0.123445	0.123445	0.0830206	0.791959	0.00130774	0.00026748	ENSMUSG00000004891	nestin [Source:MGI Symbol;Acc:MGI:101784]
6M LacQ140_A STR	Hapln2	negligible	-0.412578	8.4713e-05	0.109268	0.702684	0.297281	0.297281	0.00298491	0.699698	1.14508e-06	3.4891e-05	ENSMUSG00000004894	hyaluronan and proteoglycan link protein 2 [Source:MGI Symbol;Acc:MGI:2137300]
6M LacQ140_A STR	Pias4	negligible	0.318942	0.00609861	-0.0894593	0.645134	0.341772	0.341772	0.0488357	0.595021	0.00127721	0.0130939	ENSMUSG00000004934	protein inhibitor of activated STAT 4 [Source:MGI Symbol;Acc:MGI:2136940]
6M LacQ140_A STR	Dtx2	negligible	0.330856	0.00646451	-0.163379	0.922026	0.0775947	0.0775947	0.195093	0.719137	0.00779638	0.000379188	ENSMUSG00000004947	deltex 2, E3 ubiquitin ligase [Source:MGI Symbol;Acc:MGI:1921448]
6M LacQ140_A STR	Hspb1	negligible	-0.336099	0.00076544	0.17089	0.929489	0.0701699	0.0701699	0.207268	0.717608	0.00461277	0.000341186	ENSMUSG00000004951	heat shock protein 1 [Source:MGI Symbol;Acc:MGI:96240]
6M LacQ140_A STR	Syt5	negligible	0.364799	1.49144e-05	-0.152782	0.947529	0.0524705	0.0524705	0.0431558	0.904341	3.31012e-05	0	ENSMUSG00000004961	synaptotagmin V [Source:MGI Symbol;Acc:MGI:1926368]
6M LacQ140_A STR	Mri1	partial	0.593316	9.9625e-18	-0.273566	0.998675	0.00132498	0.989771	0.00890415	0.989771	0	0	ENSMUSG00000004996	methylthioribose-1-phosphate isomerase 1 [Source:MGI Symbol;Acc:MGI:1915123]
6M LacQ140_A STR	Slc1a2	partial	-0.280221	0.00345645	0.165271	0.973557	0.0264338	0.651166	0.309447	0.651166	0.0129442	9.13746e-06	ENSMUSG00000005089	solute carrier family 1 (glial high affinity glutamate transporter), member 2 [Source:MGI Symbol;Acc:MGI:101931]
6M LacQ140_A STR	Ccn4	negligible	-0.946689	0.0168963	0.307339	0.689402	0.291875	0.291875	0.0954018	0.588508	0.00549238	0.018723	ENSMUSG00000005124	cellular communication network factor 4 [Source:MGI Symbol;Acc:MGI:1197008]
6M LacQ140_A STR	Ndrg1	negligible	-0.395951	8.95224e-10	0.122063	0.819051	0.180949	0.180949	0.00214312	0.816908	0	0	ENSMUSG00000005125	N-myc downstream regulated gene 1 [Source:MGI Symbol;Acc:MGI:1341799]
6M LacQ140_A STR	Polr2a	partial	0.844583	1.61373e-30	-0.327918	0.998457	0.00154347	0.998448	8.95693e-06	0.998448	0	0	ENSMUSG00000005198	polymerase (RNA) II (DNA directed) polypeptide A [Source:MGI Symbol;Acc:MGI:98086]
6M LacQ140_A STR	Zfp287	partial	0.363136	1.1906e-05	-0.182456	0.980301	0.019699	0.852928	0.127131	0.852928	0.000242225	0	ENSMUSG00000005267	zinc finger protein 287 [Source:MGI Symbol;Acc:MGI:2176561]
6M LacQ140_A STR	Fgfr4	negligible	1.03737	0.00365724	0.108094	0.044785	0.658722	0.658722	0.000122057	0.0446619	1.05498e-06	0.296493	ENSMUSG00000005320	fibroblast growth factor receptor 4 [Source:MGI Symbol;Acc:MGI:95525]
6M LacQ140_A STR	Slc1a6	full	0.366091	0.00423384	-0.302815	0.999588	0.000412416	0.643725	0.643725	0.289493	0.0663697	0	ENSMUSG00000005357	solute carrier family 1 (high affinity aspartate/glutamate transporter), member 6 [Source:MGI Symbol;Acc:MGI:1096331]
6M LacQ140_A STR	Pafah1b3	full	0.312914	0.0350788	-0.328753	0.999396	0.000603798	0.596377	0.596377	0.129803	0.273217	0	ENSMUSG00000005447	platelet-activating factor acetylhydrolase, isoform 1b, subunit 3 [Source:MGI Symbol;Acc:MGI:108414]
6M LacQ140_A STR	Asf1b	full	0.550736	0.000855755	-0.494091	0.999977	2.27913e-05	0.739536	0.739536	0.180164	0.0802776	0	ENSMUSG00000005470	anti-silencing function 1B histone chaperone [Source:MGI Symbol;Acc:MGI:1914179]
6M LacQ140_A STR	Cyp2a5	full	-0.805221	4.58277e-08	0.692423	1	0	0.833493	0.833493	0.152799	0.0137082	0	ENSMUSG00000005547	cytochrome P450, family 2, subfamily a, polypeptide 5 [Source:MGI Symbol;Acc:MGI:88597]
6M LacQ140_A STR	Mrvi1	negligible	-0.632065	0.00169323	0.124116	0.488697	0.510403	0.510403	0.00210908	0.486579	8.84973e-06	0.000900007	ENSMUSG00000005611	MRV integration site 1 [Source:MGI Symbol;Acc:MGI:1338023]
6M LacQ140_A STR	Zfp592	partial	0.299967	0.00101811	-0.146	0.969614	0.0303863	0.835262	0.132971	0.835262	0.00138087	0	ENSMUSG00000005621	zinc finger protein 592 [Source:MGI Symbol;Acc:MGI:2443541]
6M LacQ140_A STR	Tfap4	negligible	0.420792	0.000122521	-0.133224	0.763875	0.235424	0.235424	0.0229895	0.740834	5.12521e-05	0.000700604	ENSMUSG00000005718	transcription factor AP4 [Source:MGI Symbol;Acc:MGI:103239]
6M LacQ140_A STR	Rfx5	negligible	0.382606	1.02184e-09	-0.134155	0.930509	0.0694914	0.0694914	0.00221669	0.928292	0	0	ENSMUSG00000005774	regulatory factor X, 5 (influences HLA class II expression) [Source:MGI Symbol;Acc:MGI:1858421]
6M LacQ140_A STR	Sqor	partial	-0.269531	0.000158327	0.145294	0.979265	0.0207345	0.772962	0.2046	0.772962	0.00170414	0	ENSMUSG00000005803	sulfide quinone oxidoreductase [Source:MGI Symbol;Acc:MGI:1929899]
6M LacQ140_A STR	Shpk	negligible	0.383098	0.000225123	-0.116462	0.790171	0.209812	0.209812	0.00891636	0.781242	1.20891e-05	1.7155e-05	ENSMUSG00000005951	sedoheptulokinase [Source:MGI Symbol;Acc:MGI:1921887]
6M LacQ140_A STR	Tuft1	full	0.360861	0.00992134	-0.320664	0.999546	0.00045431	0.656893	0.656893	0.227196	0.115456	0	ENSMUSG00000005968	tuftelin 1 [Source:MGI Symbol;Acc:MGI:109572]
6M LacQ140_A STR	Htra1	negligible	-0.293737	0.0118729	-0.00462493	0.190998	0.581394	0.581394	0.00600948	0.184799	0.000189143	0.227608	ENSMUSG00000006205	HtrA serine peptidase 1 [Source:MGI Symbol;Acc:MGI:1929076]
6M LacQ140_A STR	Kmt2b	negligible	0.451945	4.15587e-06	-0.0783275	0.418993	0.578912	0.578912	0.000403705	0.41859	0	0.00209459	ENSMUSG00000006307	lysine (K)-specific methyltransferase 2B [Source:MGI Symbol;Acc:MGI:109565]
6M LacQ140_A STR	Zbtb32	partial	0.568036	0.00910351	-0.333303	0.960157	0.0396882	0.627303	0.312366	0.627303	0.020488	0.000154764	ENSMUSG00000006310	zinc finger and BTB domain containing 32 [Source:MGI Symbol;Acc:MGI:1891838]
6M LacQ140_A STR	Elovl1	negligible	-0.276573	0.000102015	0.110964	0.860775	0.138648	0.138648	0.0787912	0.781569	0.000414457	0.000577335	ENSMUSG00000006390	elongation of very long chain fatty acids (FEN1/Elo2, SUR4/Elo3, yeast)-like 1 [Source:MGI Symbol;Acc:MGI:1858959]
6M LacQ140_A STR	Cdc20	full	0.553356	0.000214778	-0.455382	0.999813	0.000187406	0.685988	0.685988	0.275378	0.0384465	0	ENSMUSG00000006398	cell division cycle 20 [Source:MGI Symbol;Acc:MGI:1859866]
6M LacQ140_A STR	Slc34a3	negligible	0.859915	0.000313619	-0.051181	0.169264	0.792216	0.792216	0.000210925	0.169053	1.79899e-07	0.0385202	ENSMUSG00000006469	solute carrier family 34 (sodium phosphate), member 3 [Source:MGI Symbol;Acc:MGI:2159410]
6M LacQ140_A STR	Cdt1	negligible	0.925846	0.000385606	-0.307682	0.790882	0.208575	0.208575	0.0309504	0.759805	0.000126946	0.000542692	ENSMUSG00000006585	chromatin licensing and DNA replication factor 1 [Source:MGI Symbol;Acc:MGI:1914427]
6M LacQ140_A STR	Snai3	negligible	-0.580605	0.026465	0.0180557	0.258221	0.554583	0.554583	0.0134496	0.244005	0.000765985	0.187196	ENSMUSG00000006587	snail family zinc finger 3 [Source:MGI Symbol;Acc:MGI:1353563]
6M LacQ140_A STR	Abhd1	negligible	1.35803	1.55364e-52	-0.0487245	0.0271801	0.969994	0.969994	0	0.0271801	0	0.00282561	ENSMUSG00000006638	abhydrolase domain containing 1 [Source:MGI Symbol;Acc:MGI:1931013]
6M LacQ140_A STR	P4htm	partial	0.320444	1.89692e-05	-0.184999	0.988237	0.0117627	0.727533	0.259105	0.727533	0.00159944	0	ENSMUSG00000006675	prolyl 4-hydroxylase, transmembrane (endoplasmic reticulum) [Source:MGI Symbol;Acc:MGI:1921693]
6M LacQ140_A STR	Pola1	negligible	-0.476075	0.000249684	0.210622	0.881919	0.117256	0.117256	0.130967	0.749414	0.00153775	0.000825163	ENSMUSG00000006678	polymerase (DNA directed), alpha 1 [Source:MGI Symbol;Acc:MGI:99660]
6M LacQ140_A STR	Tph2	negligible	-1.02641	2.22386e-05	0.293518	0.746886	0.253065	0.253065	0.00486526	0.74202	1.31083e-06	4.84464e-05	ENSMUSG00000006764	tryptophan hydroxylase 2 [Source:MGI Symbol;Acc:MGI:2651811]
6M LacQ140_A STR	Hap1	partial	0.450092	0.000142152	-0.240154	0.981241	0.0187591	0.789214	0.190692	0.789214	0.00133458	0	ENSMUSG00000006930	huntingtin-associated protein 1 [Source:MGI Symbol;Acc:MGI:1261831]
6M LacQ140_A STR	Vwa7	full	-1.0012	2.20206e-14	0.975403	1	0	0.971045	0.971045	0.0122745	0.0166808	0	ENSMUSG00000007030	von Willebrand factor A domain containing 7 [Source:MGI Symbol;Acc:MGI:1306798]
6M LacQ140_A STR	Clic1	negligible	-0.281496	0.000168999	0.0627033	0.549865	0.440262	0.440262	0.011307	0.538529	2.87016e-05	0.0098732	ENSMUSG00000007041	chloride intracellular channel 1 [Source:MGI Symbol;Acc:MGI:2148924]
6M LacQ140_A STR	Pole	partial	0.416294	0.038574	-0.244469	0.961187	0.0386756	0.619021	0.308308	0.619021	0.0338576	0.00013714	ENSMUSG00000007080	polymerase (DNA directed), epsilon [Source:MGI Symbol;Acc:MGI:1196391]
6M LacQ140_A STR	Casq1	negligible	0.41304	0.00210599	-0.0650375	0.395615	0.591426	0.591426	0.00368491	0.391905	2.55117e-05	0.0129589	ENSMUSG00000007122	calsequestrin 1 [Source:MGI Symbol;Acc:MGI:1309468]
6M LacQ140_A STR	Zfp775	negligible	0.289826	0.00175111	0.00694588	0.107796	0.72694	0.72694	0.000432786	0.107361	2.12621e-06	0.165264	ENSMUSG00000007216	zinc finger protein 775 [Source:MGI Symbol;Acc:MGI:2683557]
6M LacQ140_A STR	Gatad1	partial	-0.293574	5.38006e-11	0.148032	0.999128	0.000872146	0.951934	0.0471935	0.951934	6.32664e-08	0	ENSMUSG00000007415	GATA zinc finger domain containing 1 [Source:MGI Symbol;Acc:MGI:1914460]
6M LacQ140_A STR	Tgfbr1	negligible	-0.284075	0.00222539	0.0702053	0.602021	0.39092	0.39092	0.0198881	0.581922	0.00021107	0.00705881	ENSMUSG00000007613	transforming growth factor, beta receptor I [Source:MGI Symbol;Acc:MGI:98728]
6M LacQ140_A STR	Homer1	partial	-0.737864	2.44382e-16	0.254286	0.962485	0.0375149	0.962375	0.000109656	0.962375	0	0	ENSMUSG00000007617	homer scaffolding protein 1 [Source:MGI Symbol;Acc:MGI:1347345]
6M LacQ140_A STR	Cav1	negligible	-0.475129	5.89179e-10	0.12387	0.735653	0.264347	0.264347	8.75572e-05	0.735565	0	0	ENSMUSG00000007655	caveolin 1, caveolae protein [Source:MGI Symbol;Acc:MGI:102709]
6M LacQ140_A STR	Arpp19	partial	-0.816664	3.3515e-37	0.495899	1	0	0.888278	0.111722	0.888278	0	0	ENSMUSG00000007656	cAMP-regulated phosphoprotein 19 [Source:MGI Symbol;Acc:MGI:1891691]
6M LacQ140_A STR	Dio2	negligible	-0.795409	5.09023e-16	0.180764	0.637522	0.362478	0.362478	6.32664e-08	0.637522	0	0	ENSMUSG00000007682	deiodinase, iodothyronine, type II [Source:MGI Symbol;Acc:MGI:1338833]
6M LacQ140_A STR	Fgfrl1	full	-0.324609	0.00276647	0.251622	0.998623	0.00137688	0.582983	0.582983	0.370671	0.0449686	0	ENSMUSG00000008090	fibroblast growth factor receptor-like 1 [Source:MGI Symbol;Acc:MGI:2150920]
6M LacQ140_A STR	4930432K21Rik	negligible	0.41172	0.0104086	0.0604346	0.0217993	0.599983	0.599983	6.82685e-05	0.0217294	1.60872e-06	0.378218	ENSMUSG00000008129	RIKEN cDNA 4930432K21 gene [Source:MGI Symbol;Acc:MGI:1921916]
6M LacQ140_A STR	Scrn3	partial	-0.282026	0.00111613	0.166141	0.991967	0.00803293	0.701894	0.284772	0.701894	0.00530077	0	ENSMUSG00000008226	secernin 3 [Source:MGI Symbol;Acc:MGI:1921866]
6M LacQ140_A STR	Elk3	full	-0.276292	0.010795	0.199209	0.99854	0.0014605	0.498921	0.498921	0.461503	0.0381154	0	ENSMUSG00000008398	ELK3, member of ETS oncogene family [Source:MGI Symbol;Acc:MGI:101762]
6M LacQ140_A STR	Kcnq1	full	-0.588233	0.0477188	0.591677	0.997588	0.00241193	0.567526	0.567526	0.178385	0.251677	6.32664e-08	ENSMUSG00000009545	potassium voltage-gated channel, subfamily Q, member 1 [Source:MGI Symbol;Acc:MGI:108083]
6M LacQ140_A STR	Fpgs	negligible	0.504715	1.72323e-05	-0.0547635	0.283371	0.689929	0.689929	0.000675404	0.282695	6.32664e-08	0.0267	ENSMUSG00000009566	folylpolyglutamyl synthetase [Source:MGI Symbol;Acc:MGI:95576]
6M LacQ140_A STR	Bcr	full	-0.288331	0.00760728	0.307959	1	0	0.746715	0.746715	0.0321825	0.221102	0	ENSMUSG00000009681	breakpoint cluster region [Source:MGI Symbol;Acc:MGI:88141]
6M LacQ140_A STR	Fxyd5	negligible	-0.414201	9.42281e-07	0.114922	0.707231	0.292407	0.292407	0.00513282	0.702098	2.96532e-07	0.00036127	ENSMUSG00000009687	FXYD domain-containing ion transport regulator 5 [Source:MGI Symbol;Acc:MGI:1201785]
6M LacQ140_A STR	Pou6f2	partial	1.50907	2.70326e-22	-0.592633	0.998593	0.00140735	0.998551	4.18027e-05	0.998551	0	0	ENSMUSG00000009734	POU domain, class 6, transcription factor 2 [Source:MGI Symbol;Acc:MGI:2443631]
6M LacQ140_A STR	Wnt3a	negligible	2.85691	0.0362436	-1.04363	0.802555	0.195659	0.195659	0.089288	0.707056	0.00621023	0.00178674	ENSMUSG00000009900	wingless-type MMTV integration site family, member 3A [Source:MGI Symbol;Acc:MGI:98956]
6M LacQ140_A STR	Slc38a3	partial	-0.3893	1.04612e-06	0.205749	0.993156	0.00684375	0.85495	0.138108	0.85495	9.88037e-05	0	ENSMUSG00000010064	solute carrier family 38, member 3 [Source:MGI Symbol;Acc:MGI:1923507]
6M LacQ140_A STR	Rassf1	negligible	0.27217	0.000640291	-0.0385225	0.380124	0.582577	0.582577	0.00603851	0.374058	2.73482e-05	0.0372997	ENSMUSG00000010067	Ras association (RalGDS/AF-6) domain family member 1 [Source:MGI Symbol;Acc:MGI:1928386]
6M LacQ140_A STR	Epn3	negligible	-1.03397	0.0208154	0.0305052	0.129503	0.806183	0.806183	0.000908061	0.128542	5.24071e-05	0.0643142	ENSMUSG00000010080	epsin 3 [Source:MGI Symbol;Acc:MGI:1919139]
6M LacQ140_A STR	Spire2	negligible	0.331078	0.000179795	-0.109149	0.780393	0.218843	0.218843	0.0305529	0.749744	9.64174e-05	0.000764317	ENSMUSG00000010154	spire type actin nucleation factor 2 [Source:MGI Symbol;Acc:MGI:2446256]
6M LacQ140_A STR	Ifi35	negligible	-0.384791	2.43237e-05	0.0939996	0.609637	0.387789	0.387789	0.00692539	0.602707	4.09187e-06	0.00257446	ENSMUSG00000010358	interferon-induced protein 35 [Source:MGI Symbol;Acc:MGI:1917360]
6M LacQ140_A STR	Eya4	negligible	0.398972	0.0064961	-0.0728933	0.464068	0.512823	0.512823	0.0137598	0.450033	0.000275319	0.0231091	ENSMUSG00000010461	EYA transcriptional coactivator and phosphatase 4 [Source:MGI Symbol;Acc:MGI:1337104]
6M LacQ140_A STR	Gm266	negligible	-0.425206	0.00502435	0.176316	0.834635	0.162722	0.162722	0.129986	0.700321	0.00432887	0.0026429	ENSMUSG00000010529	predicted gene 266 [Source:MGI Symbol;Acc:MGI:2685112]
6M LacQ140_A STR	Grid2ip	negligible	-0.834846	0.0187202	-0.3025	7.35719e-05	0.141989	0.141989	6.32664e-08	7.35087e-05	0	0.857937	ENSMUSG00000010825	glutamate receptor, ionotropic, delta 2 (Grid2) interacting protein 1 [Source:MGI Symbol;Acc:MGI:2176213]
6M LacQ140_A STR	Vipr2	negligible	-1.33454	0.0295172	-0.152844	0.00626465	0.744776	0.744776	2.6267e-05	0.00623536	3.02537e-06	0.248959	ENSMUSG00000011171	vasoactive intestinal peptide receptor 2 [Source:MGI Symbol;Acc:MGI:107166]
6M LacQ140_A STR	Zfp790	partial	0.348886	1.09203e-05	-0.174138	0.977448	0.0225521	0.851289	0.125915	0.851289	0.000243512	0	ENSMUSG00000011427	zinc finger protein 790 [Source:MGI Symbol;Acc:MGI:1923431]
6M LacQ140_A STR	Scarf2	negligible	0.396058	0.00927462	-0.0856001	0.52331	0.411474	0.411474	0.05643	0.464397	0.00248274	0.0652157	ENSMUSG00000012017	scavenger receptor class F, member 2 [Source:MGI Symbol;Acc:MGI:1858430]
6M LacQ140_A STR	Tjap1	negligible	-0.437353	0.000123026	-0.0229276	0.0397963	0.807494	0.807494	7.08075e-06	0.0397892	0	0.15271	ENSMUSG00000012296	tight junction associated protein 1 [Source:MGI Symbol;Acc:MGI:1921344]
6M LacQ140_A STR	Tmem167	negligible	-0.290204	0.00339283	0.0187758	0.229324	0.697161	0.697161	0.00218599	0.227116	2.21417e-05	0.0735155	ENSMUSG00000012422	transmembrane protein 167 [Source:MGI Symbol;Acc:MGI:1913324]
6M LacQ140_A STR	Etv5	negligible	-0.531345	4.87384e-08	0.0439639	0.168032	0.821782	0.821782	5.14794e-06	0.168027	0	0.0101861	ENSMUSG00000013089	ets variant 5 [Source:MGI Symbol;Acc:MGI:1096867]
6M LacQ140_A STR	4933405L10Rik	negligible	1.00645	0.0170653	-0.219863	0.53727	0.445816	0.445816	0.025303	0.510985	0.000981492	0.0169141	ENSMUSG00000013158	RIKEN cDNA 4933405L10 gene [Source:MGI Symbol;Acc:MGI:1918296]
6M LacQ140_A STR	Bcas1	negligible	-0.471181	1.69439e-05	0.145143	0.887345	0.112655	0.112655	0.00119627	0.886148	0	0	ENSMUSG00000013523	breast carcinoma amplified sequence 1 [Source:MGI Symbol;Acc:MGI:1924210]
6M LacQ140_A STR	Dguok	full	-0.31517	0.00126003	0.229369	0.999	0.000999959	0.530285	0.530285	0.446192	0.0225224	0	ENSMUSG00000014554	deoxyguanosine kinase [Source:MGI Symbol;Acc:MGI:1351602]
6M LacQ140_A STR	Nol3	negligible	0.264753	5.72e-05	-0.107495	0.837287	0.160825	0.160825	0.101601	0.734925	0.00076092	0.0018882	ENSMUSG00000014776	nucleolar protein 3 (apoptosis repressor with CARD domain) [Source:MGI Symbol;Acc:MGI:1925938]
6M LacQ140_A STR	Plekhg4	negligible	-0.926511	0.00021805	0.312783	0.803939	0.195672	0.195672	0.0299544	0.77389	9.46735e-05	0.00038864	ENSMUSG00000014782	pleckstrin homology domain containing, family G (with RhoGef domain) member 4 [Source:MGI Symbol;Acc:MGI:2142544]
6M LacQ140_A STR	Stc1	super	-0.350137	0.0141397	0.48295	1	0	0.591507	0.40593	0.00256286	0.591507	0	ENSMUSG00000014813	stanniocalcin 1 [Source:MGI Symbol;Acc:MGI:109131]
6M LacQ140_A STR	Ppp1cb	negligible	-0.375518	3.65075e-06	0.0680102	0.420579	0.579413	0.579413	2.32237e-05	0.420556	0	7.13119e-06	ENSMUSG00000014956	protein phosphatase 1 catalytic subunit beta [Source:MGI Symbol;Acc:MGI:104871]
6M LacQ140_A STR	Galns	full	0.566498	7.70845e-10	-0.406063	1	0	0.550709	0.550709	0.448948	0.000342646	0	ENSMUSG00000015027	galactosamine (N-acetyl)-6-sulfate sulfatase [Source:MGI Symbol;Acc:MGI:1355303]
6M LacQ140_A STR	Lrrk1	partial	-0.271432	0.0336541	0.170296	0.973762	0.0261871	0.577796	0.355436	0.577796	0.0405308	5.05806e-05	ENSMUSG00000015133	leucine-rich repeat kinase 1 [Source:MGI Symbol;Acc:MGI:2142227]
6M LacQ140_A STR	Gadd45b	negligible	0.455024	0.00488256	-0.0560081	0.356877	0.581274	0.581274	0.00994492	0.346766	0.000166176	0.061849	ENSMUSG00000015312	growth arrest and DNA-damage-inducible 45 beta [Source:MGI Symbol;Acc:MGI:107776]
6M LacQ140_A STR	Ace2	partial	-0.4235	3.91101e-06	0.191389	0.960783	0.0392168	0.890767	0.0699614	0.890767	5.51396e-05	0	ENSMUSG00000015405	angiotensin I converting enzyme (peptidyl-dipeptidase A) 2 [Source:MGI Symbol;Acc:MGI:1917258]
6M LacQ140_A STR	C4a	partial	-0.997552	3.61275e-05	0.615384	0.996567	0.00343255	0.672162	0.322085	0.672162	0.00232071	0	ENSMUSG00000015451	complement component 4A (Rodgers blood group) [Source:MGI Symbol;Acc:MGI:98320]
6M LacQ140_A STR	Egfl8	full	-0.356629	0.00267234	0.373089	0.999778	0.000221591	0.668266	0.668266	0.102332	0.22918	0	ENSMUSG00000015467	EGF-like domain 8 [Source:MGI Symbol;Acc:MGI:1932094]
6M LacQ140_A STR	Notch4	negligible	-0.542275	3.05787e-06	0.108387	0.499364	0.500573	0.500573	0.000138711	0.499225	0	6.36866e-05	ENSMUSG00000015468	notch 4 [Source:MGI Symbol;Acc:MGI:107471]
6M LacQ140_A STR	Fam163a	partial	-0.590987	2.09231e-06	0.275076	0.988368	0.0116322	0.935034	0.0533216	0.935034	1.27726e-05	0	ENSMUSG00000015484	family with sequence similarity 163, member A [Source:MGI Symbol;Acc:MGI:3618859]
6M LacQ140_A STR	Lpl	negligible	0.340704	0.000356499	-0.0112032	0.157598	0.761596	0.761596	0.000381748	0.157216	4.6228e-07	0.0808064	ENSMUSG00000015568	lipoprotein lipase [Source:MGI Symbol;Acc:MGI:96820]
6M LacQ140_A STR	Eps8	negligible	-0.29836	0.000734325	0.0385205	0.308771	0.681052	0.681052	0.000847664	0.307922	1.60872e-06	0.0101765	ENSMUSG00000015766	epidermal growth factor receptor pathway substrate 8 [Source:MGI Symbol;Acc:MGI:104684]
6M LacQ140_A STR	Qdpr	partial	-0.448675	8.67328e-11	0.200673	0.99755	0.00244991	0.986972	0.0105777	0.986972	0	0	ENSMUSG00000015806	quinoid dihydropteridine reductase [Source:MGI Symbol;Acc:MGI:97836]
6M LacQ140_A STR	Rxrg	full	-0.475398	9.041e-09	0.494086	1	0	0.916289	0.916289	0.00711488	0.0765957	0	ENSMUSG00000015843	retinoid X receptor gamma [Source:MGI Symbol;Acc:MGI:98216]
6M LacQ140_A STR	Fcrls	full	-0.584477	8.78179e-10	0.482095	1	0	0.820782	0.820782	0.175944	0.00327391	0	ENSMUSG00000015852	Fc receptor-like S, scavenger receptor [Source:MGI Symbol;Acc:MGI:1933397]
6M LacQ140_A STR	Fam184b	full	-0.358017	0.000788028	0.296534	1	0	0.741546	0.741546	0.226492	0.0319624	0	ENSMUSG00000015879	family with sequence similarity 184, member B [Source:MGI Symbol;Acc:MGI:2442958]
6M LacQ140_A STR	Il17rb	negligible	0.471044	0.0056443	-0.00923241	0.16019	0.726711	0.726711	0.00127484	0.158898	1.79642e-05	0.113099	ENSMUSG00000015966	interleukin 17 receptor B [Source:MGI Symbol;Acc:MGI:1355292]
6M LacQ140_A STR	Chdh	negligible	0.52903	0.000191128	-0.0838554	0.355259	0.644092	0.644092	0.000203899	0.355056	0	0.000648648	ENSMUSG00000015970	choline dehydrogenase [Source:MGI Symbol;Acc:MGI:1860776]
6M LacQ140_A STR	Hsd11b1	partial	-0.306611	0.0127007	0.201679	0.987604	0.0123956	0.554587	0.400988	0.554587	0.0320294	3.45647e-07	ENSMUSG00000016194	hydroxysteroid 11-beta dehydrogenase 1 [Source:MGI Symbol;Acc:MGI:103562]
6M LacQ140_A STR	Ube2a	negligible	-0.263145	0.000749833	0.0447148	0.412992	0.583631	0.583631	0.00145397	0.411535	3.25694e-06	0.00337686	ENSMUSG00000016308	ubiquitin-conjugating enzyme E2A [Source:MGI Symbol;Acc:MGI:102959]
6M LacQ140_A STR	Col20a1	full	-0.606056	0.000856903	0.601348	1	0	0.765007	0.765007	0.0909467	0.144046	0	ENSMUSG00000016356	collagen, type XX, alpha 1 [Source:MGI Symbol;Acc:MGI:1920618]
6M LacQ140_A STR	Wt1	full	3.97624	7.94711e-18	-3.14059	1	0	0.862227	0.862227	0.137769	3.5625e-06	0	ENSMUSG00000016458	Wilms tumor 1 homolog [Source:MGI Symbol;Acc:MGI:98968]
6M LacQ140_A STR	Cd34	partial	-0.372945	5.33765e-10	0.190057	0.993558	0.00644179	0.903712	0.0898428	0.903712	3.71454e-06	0	ENSMUSG00000016494	CD34 antigen [Source:MGI Symbol;Acc:MGI:88329]
6M LacQ140_A STR	Cd274	full	-0.333505	0.0171204	0.25665	0.972827	0.0266737	0.482667	0.482667	0.389969	0.100192	0.000499033	ENSMUSG00000016496	CD274 antigen [Source:MGI Symbol;Acc:MGI:1926446]
6M LacQ140_A STR	Dyrk3	full	0.337439	0.0122753	-0.290978	0.992523	0.00746903	0.568934	0.568934	0.292467	0.131123	7.51109e-06	ENSMUSG00000016526	dual-specificity tyrosine-(Y)-phosphorylation regulated kinase 3 [Source:MGI Symbol;Acc:MGI:1330300]
6M LacQ140_A STR	Foxred2	negligible	0.40107	4.08597e-06	-0.124873	0.782656	0.217204	0.217204	0.010215	0.772439	2.43177e-06	0.000139636	ENSMUSG00000016552	FAD-dependent oxidoreductase domain containing 2 [Source:MGI Symbol;Acc:MGI:106315]
6M LacQ140_A STR	Phf21b	partial	0.289589	0.00530192	-0.154717	0.96035	0.0396284	0.72184	0.23023	0.72184	0.00827891	2.19869e-05	ENSMUSG00000016624	PHD finger protein 21B [Source:MGI Symbol;Acc:MGI:2443812]
6M LacQ140_A STR	Tmprss6	partial	-1.51224	5.71064e-19	0.964577	1	0	0.763964	0.236036	0.763964	0	0	ENSMUSG00000016942	transmembrane serine protease 6 [Source:MGI Symbol;Acc:MGI:1919003]
6M LacQ140_A STR	Brca1	partial	0.381715	0.00104966	-0.25191	0.998691	0.00130851	0.580872	0.408392	0.580872	0.00942807	0	ENSMUSG00000017146	breast cancer 1, early onset [Source:MGI Symbol;Acc:MGI:104537]
6M LacQ140_A STR	Pipox	negligible	-0.400178	0.0146528	0.204233	0.930582	0.0690868	0.0690868	0.217478	0.700289	0.0128153	0.00033114	ENSMUSG00000017453	pipecolic acid oxidase [Source:MGI Symbol;Acc:MGI:1197006]
6M LacQ140_A STR	Timp2	partial	0.329882	4.8446e-10	-0.176965	0.999981	1.87861e-05	0.931535	0.0684466	0.931535	6.32664e-08	0	ENSMUSG00000017466	tissue inhibitor of metalloproteinase 2 [Source:MGI Symbol;Acc:MGI:98753]
6M LacQ140_A STR	Atad5	negligible	0.560365	3.11778e-07	-0.232309	0.932019	0.0679809	0.0679809	0.0418281	0.890181	1.00045e-05	0	ENSMUSG00000017550	ATPase family, AAA domain containing 5 [Source:MGI Symbol;Acc:MGI:2442925]
6M LacQ140_A STR	Zfp334	negligible	0.431287	3.42009e-07	-0.0987084	0.592356	0.407406	0.407406	0.000687843	0.591668	0	0.00023804	ENSMUSG00000017667	zinc finger protein 334 [Source:MGI Symbol;Acc:MGI:2388656]
6M LacQ140_A STR	Afmid	partial	0.80305	1.22619e-08	-0.342051	0.986018	0.0139823	0.970999	0.0150183	0.970999	6.32664e-08	0	ENSMUSG00000017718	arylformamidase [Source:MGI Symbol;Acc:MGI:2448704]
6M LacQ140_A STR	Etv4	full	-0.314604	0.0181578	0.367016	0.999904	9.60585e-05	0.569132	0.569132	0.0631183	0.367654	0	ENSMUSG00000017724	ets variant 4 [Source:MGI Symbol;Acc:MGI:99423]
6M LacQ140_A STR	Mmp9	negligible	0.595426	0.0146098	-0.223237	0.77257	0.220427	0.220427	0.114764	0.651814	0.00599153	0.0070028	ENSMUSG00000017737	matrix metallopeptidase 9 [Source:MGI Symbol;Acc:MGI:97011]
6M LacQ140_A STR	Ikzf3	full	-0.339596	0.00598634	0.371391	0.999943	5.6983e-05	0.643846	0.643846	0.0764944	0.279603	0	ENSMUSG00000018168	IKAROS family zinc finger 3 [Source:MGI Symbol;Acc:MGI:1342542]
6M LacQ140_A STR	Vmp1	negligible	-0.332285	3.11069e-07	0.0488349	0.313312	0.685985	0.685985	1.7312e-05	0.313295	0	0.000702531	ENSMUSG00000018171	vacuole membrane protein 1 [Source:MGI Symbol;Acc:MGI:1923159]
6M LacQ140_A STR	Pmp22	full	-0.341172	2.97828e-06	0.269785	0.999996	3.70269e-06	0.68948	0.68948	0.299119	0.0113971	0	ENSMUSG00000018217	peripheral myelin protein 22 [Source:MGI Symbol;Acc:MGI:97631]
6M LacQ140_A STR	Gdf9	full	-0.415961	0.0389718	0.389751	0.998544	0.0014565	0.598759	0.598759	0.213429	0.186355	0	ENSMUSG00000018238	growth differentiation factor 9 [Source:MGI Symbol;Acc:MGI:95692]
6M LacQ140_A STR	Rpain	negligible	-0.273426	0.034402	-0.00270459	0.224297	0.529431	0.529431	0.0129953	0.210391	0.000911283	0.246271	ENSMUSG00000018449	RPA interacting protein [Source:MGI Symbol;Acc:MGI:1916973]
6M LacQ140_A STR	Chd3	partial	0.397547	5.89565e-07	-0.176021	0.992228	0.00777221	0.968353	0.0238737	0.968353	6.74215e-07	0	ENSMUSG00000018474	chromodomain helicase DNA binding protein 3 [Source:MGI Symbol;Acc:MGI:1344395]
6M LacQ140_A STR	Kdm6b	negligible	0.640607	1.50426e-07	-0.224297	0.906815	0.0931851	0.0931851	0.00570907	0.901106	6.32664e-08	0	ENSMUSG00000018476	KDM1 lysine (K)-specific demethylase 6B [Source:MGI Symbol;Acc:MGI:2448492]
6M LacQ140_A STR	1700125H20Rik	full	0.781153	0.0487424	-0.778186	0.992111	0.00777393	0.527498	0.527498	0.205852	0.258761	0.000114956	ENSMUSG00000018479	RIKEN cDNA 1700125H20 gene [Source:MGI Symbol;Acc:MGI:1920884]
6M LacQ140_A STR	Wnt9b	negligible	-4.00331	0.000317098	-0.361872	0.0105078	0.797585	0.797585	4.6228e-07	0.0105074	0	0.191907	ENSMUSG00000018486	wingless-type MMTV integration site family, member 9B [Source:MGI Symbol;Acc:MGI:1197020]
6M LacQ140_A STR	Adora2b	negligible	-0.374416	0.00107563	0.0375945	0.314709	0.612499	0.612499	0.00576887	0.308901	3.84295e-05	0.0727923	ENSMUSG00000018500	adenosine A2b receptor [Source:MGI Symbol;Acc:MGI:99403]
6M LacQ140_A STR	Pcgf2	negligible	0.645023	3.53308e-11	-0.159981	0.684105	0.315895	0.315895	6.04869e-05	0.684044	0	0	ENSMUSG00000018537	polycomb group ring finger 2 [Source:MGI Symbol;Acc:MGI:99161]
6M LacQ140_A STR	Cwc25	partial	0.318957	0.000424604	-0.181796	0.97937	0.0206302	0.709103	0.265809	0.709103	0.00445725	6.32664e-08	ENSMUSG00000018541	CWC25 spliceosome-associated protein [Source:MGI Symbol;Acc:MGI:1914730]
6M LacQ140_A STR	Slc2a4	full	0.475044	7.0908e-05	-0.390545	0.999986	1.4316e-05	0.712817	0.712817	0.25917	0.0279988	0	ENSMUSG00000018566	solute carrier family 2 (facilitated glucose transporter), member 4 [Source:MGI Symbol;Acc:MGI:95758]
6M LacQ140_A STR	Dusp14	negligible	-0.664512	1.56755e-08	0.265077	0.818183	0.178721	0.178721	0.0960634	0.721868	0.000251326	0.00309578	ENSMUSG00000018648	dual specificity phosphatase 14 [Source:MGI Symbol;Acc:MGI:1927168]
6M LacQ140_A STR	Smyd4	partial	0.287444	4.52562e-05	-0.167576	0.986089	0.0139109	0.707051	0.276495	0.707051	0.00254338	0	ENSMUSG00000018809	SET and MYND domain containing 4 [Source:MGI Symbol;Acc:MGI:2442796]
6M LacQ140_A STR	Sfrp5	negligible	0.50359	0.0212125	-0.185633	0.765923	0.226915	0.226915	0.111123	0.648002	0.00679762	0.00716223	ENSMUSG00000018822	secreted frizzled-related sequence protein 5 [Source:MGI Symbol;Acc:MGI:1860298]
6M LacQ140_A STR	Wwc1	partial	-0.26673	0.00109353	0.182929	0.999577	0.000422958	0.529556	0.458728	0.529556	0.0112932	0	ENSMUSG00000018849	WW, C2 and coiled-coil domain containing 1 [Source:MGI Symbol;Acc:MGI:2388637]
6M LacQ140_A STR	P4ha2	negligible	-0.308032	0.000125599	-0.112761	7.93732e-05	0.139835	0.139835	0	7.93732e-05	0	0.860085	ENSMUSG00000018906	procollagen-proline, 2-oxoglutarate 4-dioxygenase (proline 4-hydroxylase), alpha II polypeptide [Source:MGI Symbol;Acc:MGI:894286]
6M LacQ140_A STR	E2f2	negligible	0.853068	5.98968e-05	-0.153099	0.443608	0.551962	0.551962	0.00149317	0.442114	4.6228e-07	0.00443048	ENSMUSG00000018983	E2F transcription factor 2 [Source:MGI Symbol;Acc:MGI:1096341]
6M LacQ140_A STR	Slfn3	negligible	-0.798856	0.0214385	0.42679	0.927287	0.072047	0.072047	0.25414	0.652211	0.0209362	0.000666103	ENSMUSG00000018986	schlafen 3 [Source:MGI Symbol;Acc:MGI:1329005]
6M LacQ140_A STR	Dnah1	full	-0.476122	5.0198e-09	0.569489	1	0	0.702509	0.702509	0.00068158	0.29681	0	ENSMUSG00000019027	dynein, axonemal, heavy chain 1 [Source:MGI Symbol;Acc:MGI:107721]
6M LacQ140_A STR	Mfsd3	negligible	0.285432	0.000232273	-0.0663492	0.579788	0.416505	0.416505	0.00784588	0.571926	1.548e-05	0.00370735	ENSMUSG00000019080	major facilitator superfamily domain containing 3 [Source:MGI Symbol;Acc:MGI:1916822]
6M LacQ140_A STR	Ccl9	partial	-0.499052	2.81471e-05	0.241999	0.957739	0.0422606	0.827721	0.129557	0.827721	0.000460726	1.79899e-07	ENSMUSG00000019122	chemokine (C-C motif) ligand 9 [Source:MGI Symbol;Acc:MGI:104533]
6M LacQ140_A STR	Lhx9	negligible	-1.78339	0.0109675	-0.616375	0.000207205	0.175096	0.175096	6.32664e-08	0.000207142	0	0.824697	ENSMUSG00000019230	LIM homeobox protein 9 [Source:MGI Symbol;Acc:MGI:1316721]
6M LacQ140_A STR	Ahr	negligible	0.477572	7.80454e-05	-0.0265366	0.203086	0.72609	0.72609	0.000643448	0.202442	2.96532e-07	0.0708247	ENSMUSG00000019256	aryl-hydrocarbon receptor [Source:MGI Symbol;Acc:MGI:105043]
6M LacQ140_A STR	Grb7	negligible	0.354502	0.00991424	-0.0240288	0.272796	0.616796	0.616796	0.00753494	0.26506	0.000200634	0.110408	ENSMUSG00000019312	growth factor receptor bound protein 7 [Source:MGI Symbol;Acc:MGI:102683]
6M LacQ140_A STR	Zfp687	partial	0.28281	8.63981e-08	-0.113211	0.974806	0.0251937	0.964969	0.00983685	0.964969	6.32664e-08	0	ENSMUSG00000019338	zinc finger protein 687 [Source:MGI Symbol;Acc:MGI:1925516]
6M LacQ140_A STR	Sec14l4	negligible	-1.56359	0.0239904	-0.481097	0.0176411	0.30996	0.30996	0.000210274	0.017419	1.18784e-05	0.672399	ENSMUSG00000019368	SEC14-like lipid binding 4 [Source:MGI Symbol;Acc:MGI:2144095]
6M LacQ140_A STR	Ffar3	full	-1.20086	8.47563e-08	1.55557	1	0	0.510154	0.510154	6.28028e-07	0.489845	0	ENSMUSG00000019429	free fatty acid receptor 3 [Source:MGI Symbol;Acc:MGI:2685324]
6M LacQ140_A STR	Arid3a	negligible	0.312744	0.00314063	-0.0894239	0.671217	0.322704	0.322704	0.0368393	0.633806	0.00057181	0.00607825	ENSMUSG00000019564	AT rich interactive domain 3A (BRIGHT-like) [Source:MGI Symbol;Acc:MGI:1328360]
6M LacQ140_A STR	Iyd	negligible	-1.16762	0.00536926	0.277269	0.580645	0.410707	0.410707	0.0207433	0.559531	0.00037009	0.00864849	ENSMUSG00000019762	iodotyrosine deiodinase [Source:MGI Symbol;Acc:MGI:1917587]
6M LacQ140_A STR	Trmt11	negligible	-0.281776	0.0182794	-0.0514766	0.0255658	0.509582	0.509582	0.000170789	0.0253867	8.36876e-06	0.464852	ENSMUSG00000019792	tRNA methyltransferase 11 [Source:MGI Symbol;Acc:MGI:1920931]
6M LacQ140_A STR	Cd164	negligible	-0.298256	0.000817177	0.0624641	0.526213	0.471591	0.471591	0.00387523	0.522325	1.20891e-05	0.00219666	ENSMUSG00000019818	CD164 antigen [Source:MGI Symbol;Acc:MGI:1859568]
6M LacQ140_A STR	Rev3l	negligible	0.326852	3.19328e-06	-0.030525	0.296204	0.633429	0.633429	0.00264063	0.293563	1.05498e-06	0.0703667	ENSMUSG00000019841	REV3 like, DNA directed polymerase zeta catalytic subunit [Source:MGI Symbol;Acc:MGI:1337131]
6M LacQ140_A STR	Hebp2	negligible	-0.399408	0.0138854	0.176051	0.863133	0.1351	0.1351	0.155622	0.699247	0.00826399	0.00176687	ENSMUSG00000019853	heme binding protein 2 [Source:MGI Symbol;Acc:MGI:1860084]
6M LacQ140_A STR	Echdc1	negligible	-0.314628	3.50079e-05	0.106578	0.8093	0.190382	0.190382	0.0258717	0.783393	3.57411e-05	0.000317507	ENSMUSG00000019883	enoyl Coenzyme A hydratase domain containing 1 [Source:MGI Symbol;Acc:MGI:1277169]
6M LacQ140_A STR	Slc6a15	partial	0.338868	5.71556e-10	-0.207675	0.999976	2.3922e-05	0.752528	0.247428	0.752528	2.01631e-05	0	ENSMUSG00000019894	solute carrier family 6 (neurotransmitter transporter), member 15 [Source:MGI Symbol;Acc:MGI:2143484]
6M LacQ140_A STR	Rfx6	negligible	3.46455	0.00484512	-1.3607	0.881166	0.118726	0.118726	0.0709243	0.808896	0.00134616	0.000108106	ENSMUSG00000019900	regulatory factor X, 6 [Source:MGI Symbol;Acc:MGI:2445208]
6M LacQ140_A STR	P4ha1	negligible	-0.662804	2.91815e-08	0.0996203	0.357729	0.63718	0.63718	0.00018875	0.35754	0	0.00509113	ENSMUSG00000019916	procollagen-proline, 2-oxoglutarate 4-dioxygenase (proline 4-hydroxylase), alpha 1 polypeptide [Source:MGI Symbol;Acc:MGI:97463]
6M LacQ140_A STR	Dcn	partial	-0.438872	0.00054979	0.304541	0.997864	0.00213589	0.509639	0.474023	0.509639	0.0142022	0	ENSMUSG00000019929	decorin [Source:MGI Symbol;Acc:MGI:94872]
6M LacQ140_A STR	Epyc	full	-0.644882	7.21408e-06	0.676969	1	0	0.839115	0.839115	0.0231162	0.137769	0	ENSMUSG00000019936	epiphycan [Source:MGI Symbol;Acc:MGI:107942]
6M LacQ140_A STR	Atp2b1	full	-0.301518	0.00265136	0.290213	1	0	0.76126	0.76126	0.110406	0.128334	0	ENSMUSG00000019943	ATPase, Ca++ transporting, plasma membrane 1 [Source:MGI Symbol;Acc:MGI:104653]
6M LacQ140_A STR	Kitl	negligible	-0.411286	0.000194568	0.127945	0.78123	0.218622	0.218622	0.0143999	0.766805	2.55472e-05	0.000147193	ENSMUSG00000019966	kit ligand [Source:MGI Symbol;Acc:MGI:96974]
6M LacQ140_A STR	Sgk1	negligible	-0.637408	3.95242e-08	-0.221077	0.000609479	0.192793	0.192793	0	0.000609479	0	0.806597	ENSMUSG00000019970	serum/glucocorticoid regulated kinase 1 [Source:MGI Symbol;Acc:MGI:1340062]
6M LacQ140_A STR	Apaf1	negligible	0.331587	0.010064	-0.183826	0.941209	0.0583798	0.0583798	0.275404	0.647957	0.0178476	0.00041137	ENSMUSG00000019979	apoptotic peptidase activating factor 1 [Source:MGI Symbol;Acc:MGI:1306796]
6M LacQ140_A STR	Ahi1	full	0.265312	4.84905e-05	-0.275318	0.999988	1.23695e-05	0.739397	0.739397	0.0790657	0.181525	0	ENSMUSG00000019986	Abelson helper integration site 1 [Source:MGI Symbol;Acc:MGI:87971]
6M LacQ140_A STR	Enpp3	exacerbation	0.631544	0.0444177	0.413782	4.9629e-06	0.0157045	0.98429	0	4.89963e-06	6.32664e-08	0.98429	ENSMUSG00000019989	ectonucleotide pyrophosphatase/phosphodiesterase 3 [Source:MGI Symbol;Acc:MGI:2143702]
6M LacQ140_A STR	Il20ra	negligible	-0.589858	2.11524e-05	0.251074	0.906602	0.0933058	0.0933058	0.0800482	0.82634	0.000214565	9.17201e-05	ENSMUSG00000020007	interleukin 20 receptor, alpha [Source:MGI Symbol;Acc:MGI:3605069]
6M LacQ140_A STR	Hsp90b1	partial	-0.394811	4.37072e-20	0.198211	0.999892	0.000108131	0.980401	0.0194906	0.980401	0	0	ENSMUSG00000020048	heat shock protein 90, beta (Grp94), member 1 [Source:MGI Symbol;Acc:MGI:98817]
6M LacQ140_A STR	Pah	full	1.43952	0.0447694	-1.55502	0.999568	0.000431508	0.583428	0.583428	0.114322	0.301819	0	ENSMUSG00000020051	phenylalanine hydroxylase [Source:MGI Symbol;Acc:MGI:97473]
6M LacQ140_A STR	Ascl1	negligible	0.448372	0.000498104	-0.178785	0.88159	0.118254	0.118254	0.0673359	0.813805	0.000449772	0.000155456	ENSMUSG00000020052	achaete-scute family bHLH transcription factor 1 [Source:MGI Symbol;Acc:MGI:96919]
6M LacQ140_A STR	Igf1	negligible	-0.380349	0.00655227	0.0308199	0.309483	0.570511	0.570511	0.0120608	0.297145	0.000277728	0.120006	ENSMUSG00000020053	insulin-like growth factor 1 [Source:MGI Symbol;Acc:MGI:96432]
6M LacQ140_A STR	Herc4	negligible	-0.271158	0.00637736	-0.0186395	0.106097	0.622682	0.622682	0.00123226	0.104844	2.06503e-05	0.271222	ENSMUSG00000020064	hect domain and RLD 4 [Source:MGI Symbol;Acc:MGI:1914595]
6M LacQ140_A STR	Mypn	negligible	-0.430954	0.0338196	0.235178	0.923026	0.0759476	0.0759476	0.270262	0.62357	0.0291928	0.0010267	ENSMUSG00000020067	myopalladin [Source:MGI Symbol;Acc:MGI:1916052]
6M LacQ140_A STR	Hnrnph3	partial	-0.279786	4.67707e-08	0.129261	0.990576	0.0094237	0.951473	0.0391018	0.951473	1.31083e-06	0	ENSMUSG00000020069	heterogeneous nuclear ribonucleoprotein H3 [Source:MGI Symbol;Acc:MGI:1926462]
6M LacQ140_A STR	Srgn	negligible	-0.36151	0.00144371	0.0687943	0.474676	0.519973	0.519973	0.00440172	0.470252	2.26773e-05	0.00535083	ENSMUSG00000020077	serglycin [Source:MGI Symbol;Acc:MGI:97756]
6M LacQ140_A STR	Fam241b	negligible	0.31404	0.000719551	-0.117503	0.834718	0.164638	0.164638	0.0621406	0.772051	0.00052597	0.000644282	ENSMUSG00000020083	family with sequence similarity 241, member B [Source:MGI Symbol;Acc:MGI:1917144]
6M LacQ140_A STR	Unc5b	full	-0.376261	5.26998e-06	0.424094	1	0	0.726846	0.726846	0.0221373	0.251017	0	ENSMUSG00000020099	unc-5 netrin receptor B [Source:MGI Symbol;Acc:MGI:894703]
6M LacQ140_A STR	Apc2	negligible	0.336604	0.000430562	-0.05707	0.420187	0.572626	0.572626	0.00229311	0.41789	4.20906e-06	0.00718612	ENSMUSG00000020135	adenomatosis polyposis coli 2 [Source:MGI Symbol;Acc:MGI:1346052]
6M LacQ140_A STR	Grb10	partial	0.290825	3.00626e-10	-0.167051	0.999063	0.00093656	0.817474	0.181574	0.817474	1.51576e-05	0	ENSMUSG00000020176	growth factor receptor bound protein 10 [Source:MGI Symbol;Acc:MGI:103232]
6M LacQ140_A STR	Adora2a	super	-0.44149	4.06315e-06	0.603413	1	0	0.625424	0.374573	3.02594e-06	0.625424	0	ENSMUSG00000020178	adenosine A2a receptor [Source:MGI Symbol;Acc:MGI:99402]
6M LacQ140_A STR	Osbpl8	negligible	-0.554361	2.17491e-09	0.183135	0.875933	0.124067	0.124067	0.00269334	0.87324	0	0	ENSMUSG00000020189	oxysterol binding protein-like 8 [Source:MGI Symbol;Acc:MGI:2443807]
6M LacQ140_A STR	Spata48	full	1.06184	0.00650076	-0.941765	0.99887	0.0011299	0.644836	0.644836	0.23804	0.115994	0	ENSMUSG00000020191	spermatogenesis associated 48 [Source:MGI Symbol;Acc:MGI:1921112]
6M LacQ140_A STR	Helb	negligible	0.348553	1.01161e-05	-0.0615963	0.42836	0.569923	0.569923	0.000458208	0.427901	0	0.00171765	ENSMUSG00000020228	helicase (DNA) B [Source:MGI Symbol;Acc:MGI:2152895]
6M LacQ140_A STR	Col6a2	partial	0.525761	9.84445e-05	-0.269725	0.986018	0.0139823	0.842949	0.142531	0.842949	0.000537586	0	ENSMUSG00000020241	collagen, type VI, alpha 2 [Source:MGI Symbol;Acc:MGI:88460]
6M LacQ140_A STR	Aldh1l2	full	-0.296234	0.0110155	0.24223	0.98513	0.01472	0.532403	0.532403	0.340985	0.111741	0.000150471	ENSMUSG00000020256	aldehyde dehydrogenase 1 family, member L2 [Source:MGI Symbol;Acc:MGI:2444680]
6M LacQ140_A STR	Glyctk	negligible	0.27139	0.00202239	0.0635159	0.00852509	0.417345	0.417345	7.26419e-06	0.00851782	0	0.57413	ENSMUSG00000020258	glycerate kinase [Source:MGI Symbol;Acc:MGI:2444085]
6M LacQ140_A STR	Appl2	partial	-0.420884	7.16571e-11	0.279776	0.999932	6.79088e-05	0.598359	0.401421	0.598359	0.000152574	0	ENSMUSG00000020263	adaptor protein, phosphotyrosine interaction, PH domain and leucine zipper containing 2 [Source:MGI Symbol;Acc:MGI:2384914]
6M LacQ140_A STR	Rel	negligible	0.413504	0.00292139	-0.115839	0.665051	0.329666	0.329666	0.0317989	0.632817	0.000434703	0.00528373	ENSMUSG00000020275	reticuloendotheliosis oncogene [Source:MGI Symbol;Acc:MGI:97897]
6M LacQ140_A STR	Pex13	negligible	-0.313852	0.00122435	-0.0412533	0.00876735	0.6797	0.6797	1.52276e-06	0.00876583	0	0.311532	ENSMUSG00000020283	peroxisomal biogenesis factor 13 [Source:MGI Symbol;Acc:MGI:1919379]
6M LacQ140_A STR	Stc2	full	0.36416	0.00100359	-0.328361	0.999988	1.16093e-05	0.743456	0.743456	0.173462	0.0830699	0	ENSMUSG00000020303	stanniocalcin 2 [Source:MGI Symbol;Acc:MGI:1316731]
6M LacQ140_A STR	Theg	partial	-1.24173	4.30319e-06	0.758803	0.990709	0.00929112	0.665703	0.3227	0.665703	0.00230557	0	ENSMUSG00000020317	testicular haploid expressed gene [Source:MGI Symbol;Acc:MGI:1338756]
6M LacQ140_A STR	Ccng1	negligible	-0.283958	0.00131269	-0.0480492	0.00520651	0.579411	0.579411	1.05498e-06	0.00520546	0	0.415382	ENSMUSG00000020326	cyclin G1 [Source:MGI Symbol;Acc:MGI:102890]
6M LacQ140_A STR	Fgf22	partial	0.59283	9.45145e-08	-0.332617	0.999599	0.000400724	0.851002	0.148576	0.851002	2.21417e-05	0	ENSMUSG00000020327	fibroblast growth factor 22 [Source:MGI Symbol;Acc:MGI:1914362]
6M LacQ140_A STR	Zfp354b	partial	0.320365	0.00963148	-0.163735	0.954477	0.0454992	0.746164	0.200141	0.746164	0.0081724	2.34876e-05	ENSMUSG00000020335	zinc finger protein 354B [Source:MGI Symbol;Acc:MGI:1351476]
6M LacQ140_A STR	Gfpt2	negligible	0.444726	3.05415e-05	-0.10862	0.617347	0.381319	0.381319	0.00492107	0.612423	2.12621e-06	0.00133433	ENSMUSG00000020363	glutamine fructose-6-phosphate transaminase 2 [Source:MGI Symbol;Acc:MGI:1338883]
6M LacQ140_A STR	Mrnip	partial	0.418194	0.00227778	-0.196426	0.957584	0.0424159	0.832574	0.123224	0.832574	0.00178642	1.79899e-07	ENSMUSG00000020381	MRN complex interacting protein [Source:MGI Symbol;Acc:MGI:1915317]
6M LacQ140_A STR	Ube2b	negligible	-0.281719	9.19457e-05	0.0357312	0.305152	0.683489	0.683489	0.000533536	0.304618	1.79899e-07	0.0113588	ENSMUSG00000020390	ubiquitin-conjugating enzyme E2B [Source:MGI Symbol;Acc:MGI:102944]
6M LacQ140_A STR	Itk	negligible	1.28579	5.04359e-11	-0.263938	0.522543	0.477457	0.477457	4.20906e-06	0.522539	0	6.32664e-08	ENSMUSG00000020395	IL2 inducible T cell kinase [Source:MGI Symbol;Acc:MGI:96621]
6M LacQ140_A STR	Nefh	negligible	-0.409986	0.0208453	0.182235	0.887279	0.112049	0.112049	0.14909	0.7296	0.00858917	0.00067184	ENSMUSG00000020396	neurofilament, heavy polypeptide [Source:MGI Symbol;Acc:MGI:97309]
6M LacQ140_A STR	Upp1	negligible	-0.345567	0.0486556	0.0680877	0.49584	0.42663	0.42663	0.0577062	0.432491	0.0056424	0.0775303	ENSMUSG00000020407	uridine phosphorylase 1 [Source:MGI Symbol;Acc:MGI:1097668]
6M LacQ140_A STR	Btg2	negligible	0.580983	1.19952e-05	0.233354	2.3707e-05	0.0999557	0.0999557	0	2.3707e-05	0	0.900021	ENSMUSG00000020423	B cell translocation gene 2, anti-proliferative [Source:MGI Symbol;Acc:MGI:108384]
6M LacQ140_A STR	Igfbp3	negligible	0.268822	0.0026282	-0.128424	0.898511	0.10057	0.10057	0.183052	0.709712	0.00574619	0.000918942	ENSMUSG00000020427	insulin-like growth factor binding protein 3 [Source:MGI Symbol;Acc:MGI:96438]
6M LacQ140_A STR	Tcn2	partial	-0.286497	0.000197384	0.143744	0.968269	0.0317311	0.81483	0.152395	0.81483	0.00104341	0	ENSMUSG00000020432	transcobalamin 2 [Source:MGI Symbol;Acc:MGI:98534]
6M LacQ140_A STR	Smtn	negligible	-0.383341	0.000386984	0.0817494	0.535055	0.461966	0.461966	0.00447627	0.53057	8.95693e-06	0.00297872	ENSMUSG00000020439	smoothelin [Source:MGI Symbol;Acc:MGI:1354727]
6M LacQ140_A STR	Efemp1	negligible	-0.379375	0.00387478	0.14747	0.897095	0.102891	0.102891	0.0572517	0.839001	0.000841831	1.39091e-05	ENSMUSG00000020467	epidermal growth factor-containing fibulin-like extracellular matrix protein 1 [Source:MGI Symbol;Acc:MGI:1339998]
6M LacQ140_A STR	Polm	negligible	0.306713	0.000138514	0.045292	0.0191306	0.6033	0.6033	4.66073e-06	0.019126	0	0.377569	ENSMUSG00000020474	polymerase (DNA directed), mu [Source:MGI Symbol;Acc:MGI:1860191]
6M LacQ140_A STR	Pgam2	full	-0.396283	0.00436612	0.457723	1	0	0.648462	0.648462	0.0267003	0.324837	0	ENSMUSG00000020475	phosphoglycerate mutase 2 [Source:MGI Symbol;Acc:MGI:1933118]
6M LacQ140_A STR	Xbp1	negligible	-0.325752	7.78392e-09	0.0756633	0.606031	0.393838	0.393838	0.000405074	0.605626	0	0.000131352	ENSMUSG00000020484	X-box binding protein 1 [Source:MGI Symbol;Acc:MGI:98970]
6M LacQ140_A STR	Tubd1	negligible	-0.416537	0.00263859	-0.033071	0.100751	0.608507	0.608507	0.000972473	0.0997692	9.03415e-06	0.290742	ENSMUSG00000020513	tubulin, delta 1 [Source:MGI Symbol;Acc:MGI:1891826]
6M LacQ140_A STR	Rnft1	exacerbation	-0.292492	0.00336362	-0.215892	0	0.00389155	0.996108	0	0	0	0.996108	ENSMUSG00000020521	ring finger protein, transmembrane 1 [Source:MGI Symbol;Acc:MGI:1924142]
6M LacQ140_A STR	Shmt1	partial	0.460247	0.000168999	-0.262398	0.982556	0.017444	0.719894	0.25957	0.719894	0.00309152	0	ENSMUSG00000020534	serine hydroxymethyltransferase 1 (soluble) [Source:MGI Symbol;Acc:MGI:98299]
6M LacQ140_A STR	Stxbp4	partial	-0.300017	0.000649366	0.182038	0.97937	0.0206293	0.637094	0.33283	0.637094	0.00944559	1.11132e-06	ENSMUSG00000020546	syntaxin binding protein 4 [Source:MGI Symbol;Acc:MGI:1342296]
6M LacQ140_A STR	Atp6v1c2	full	-0.602267	0.00640058	0.430971	0.996065	0.00393456	0.489888	0.489888	0.46988	0.0362974	0	ENSMUSG00000020566	ATPase, H+ transporting, lysosomal V1 subunit C2 [Source:MGI Symbol;Acc:MGI:1916025]
6M LacQ140_A STR	Pdia6	negligible	-0.382708	1.0186e-11	0.0869078	0.631198	0.368802	0.368802	1.05498e-06	0.631197	0	0	ENSMUSG00000020571	protein disulfide isomerase associated 6 [Source:MGI Symbol;Acc:MGI:1919103]
6M LacQ140_A STR	Rgs9	full	-0.337924	0.000425629	0.433564	1	0	0.525737	0.525737	0.000641216	0.473622	0	ENSMUSG00000020599	regulator of G-protein signaling 9 [Source:MGI Symbol;Acc:MGI:1338824]
6M LacQ140_A STR	Arsg	partial	-0.3213	7.81613e-06	0.164389	0.985791	0.0142086	0.853575	0.132009	0.853575	0.000207519	0	ENSMUSG00000020604	arylsulfatase G [Source:MGI Symbol;Acc:MGI:1921258]
6M LacQ140_A STR	Sh3yl1	partial	0.279474	0.00469318	-0.190796	0.994338	0.00566233	0.524195	0.444149	0.524195	0.0259939	0	ENSMUSG00000020669	Sh3 domain YSC-like 1 [Source:MGI Symbol;Acc:MGI:1346118]
6M LacQ140_A STR	Sntg2	super	-0.380475	0.00015274	0.595385	1	0	0.847766	0.152233	1.60872e-06	0.847766	0	ENSMUSG00000020672	syntrophin, gamma 2 [Source:MGI Symbol;Acc:MGI:1919541]
6M LacQ140_A STR	Tpo	full	-0.550987	0.032902	0.552825	0.999697	0.000303099	0.628783	0.628783	0.145421	0.225493	0	ENSMUSG00000020673	thyroid peroxidase [Source:MGI Symbol;Acc:MGI:98813]
6M LacQ140_A STR	Pxdn	full	-0.322334	0.0032214	0.324949	1	0	0.745843	0.745843	0.0838231	0.170334	0	ENSMUSG00000020674	peroxidasin [Source:MGI Symbol;Acc:MGI:1916925]
6M LacQ140_A STR	Hnf1b	negligible	0.514463	0.0156307	-0.285854	0.904465	0.0928242	0.0928242	0.291365	0.583315	0.0297844	0.00271114	ENSMUSG00000020679	HNF1 homeobox B [Source:MGI Symbol;Acc:MGI:98505]
6M LacQ140_A STR	Ace	super	-0.26502	0.00681724	0.494843	1	0	0.952043	0.0479562	1.31083e-06	0.952043	0	ENSMUSG00000020681	angiotensin I converting enzyme (peptidyl-dipeptidase A) 1 [Source:MGI Symbol;Acc:MGI:87874]
6M LacQ140_A STR	Tmem132e	negligible	0.267723	0.00204675	-0.0400275	0.40605	0.54417	0.54417	0.0123709	0.39354	0.000138711	0.0497799	ENSMUSG00000020701	transmembrane protein 132E [Source:MGI Symbol;Acc:MGI:2685490]
6M LacQ140_A STR	Ern1	negligible	0.33501	0.000192499	-0.137534	0.87199	0.127541	0.127541	0.0868581	0.784553	0.00057913	0.000468826	ENSMUSG00000020715	endoplasmic reticulum (ER) to nucleus signalling 1 [Source:MGI Symbol;Acc:MGI:1930134]
6M LacQ140_A STR	Rab37	negligible	-0.908073	0.00607991	-0.085183	0.00227913	0.844855	0.844855	6.74215e-07	0.00227846	0	0.152866	ENSMUSG00000020732	RAB37, member RAS oncogene family [Source:MGI Symbol;Acc:MGI:1929945]
6M LacQ140_A STR	Grin2c	full	-0.278949	0.0154376	0.239582	0.997705	0.00229472	0.600959	0.600959	0.280622	0.116124	0	ENSMUSG00000020734	glutamate receptor, ionotropic, NMDA2C (epsilon 3) [Source:MGI Symbol;Acc:MGI:95822]
6M LacQ140_A STR	Aspa	partial	-0.453601	0.00331859	0.288256	0.994262	0.00573836	0.612172	0.368597	0.612172	0.0134932	0	ENSMUSG00000020774	aspartoacylase [Source:MGI Symbol;Acc:MGI:87914]
6M LacQ140_A STR	Mxra7	negligible	-0.293156	0.00085485	0.119015	0.899126	0.100826	0.100826	0.0689497	0.829634	0.000541628	4.84464e-05	ENSMUSG00000020814	matrix-remodelling associated 7 [Source:MGI Symbol;Acc:MGI:1914872]
6M LacQ140_A STR	Sec14l1	full	-0.303826	0.00120092	0.306919	1	0	0.773811	0.773811	0.0702875	0.155901	0	ENSMUSG00000020823	SEC14-like lipid binding 1 [Source:MGI Symbol;Acc:MGI:1921386]
6M LacQ140_A STR	Rflnb	partial	-0.275936	0.00262477	0.14333	0.979605	0.0203946	0.795252	0.181032	0.795252	0.00332103	0	ENSMUSG00000020846	refilin B [Source:MGI Symbol;Acc:MGI:1923816]
6M LacQ140_A STR	Aloxe3	partial	0.777925	9.89205e-11	-0.31554	0.988954	0.0110461	0.984914	0.00403961	0.984914	0	0	ENSMUSG00000020892	arachidonate lipoxygenase 3 [Source:MGI Symbol;Acc:MGI:1345140]
6M LacQ140_A STR	Tmem107	negligible	-0.507381	2.38676e-05	0.179193	0.825536	0.174125	0.174125	0.0334427	0.792046	4.73658e-05	0.000339054	ENSMUSG00000020895	transmembrane protein 107 [Source:MGI Symbol;Acc:MGI:1914160]
6M LacQ140_A STR	Ctc1	negligible	0.302006	7.21058e-07	-0.0801119	0.714171	0.285825	0.285825	0.00108273	0.713088	0	3.70269e-06	ENSMUSG00000020898	CTS telomere maintenance complex component 1 [Source:MGI Symbol;Acc:MGI:1916214]
6M LacQ140_A STR	Rcvrn	negligible	0.684891	0.04368	-0.200099	0.629669	0.331793	0.331793	0.0965427	0.523515	0.00961126	0.0385372	ENSMUSG00000020907	recoverin [Source:MGI Symbol;Acc:MGI:97883]
6M LacQ140_A STR	Krt12	negligible	0.365424	0.00325216	0.0220033	0.0775561	0.699811	0.699811	0.000316569	0.077237	2.46453e-06	0.222633	ENSMUSG00000020912	keratin 12 [Source:MGI Symbol;Acc:MGI:96687]
6M LacQ140_A STR	Higd1b	negligible	-0.43588	0.000602843	0.157556	0.841245	0.158524	0.158524	0.0428408	0.798161	0.000243357	0.000230185	ENSMUSG00000020928	HIG1 domain family, member 1B [Source:MGI Symbol;Acc:MGI:1922939]
6M LacQ140_A STR	Ccdc103	negligible	0.303002	0.0291267	-0.0817539	0.616481	0.360482	0.360482	0.0621688	0.550244	0.00406833	0.0230373	ENSMUSG00000020930	coiled-coil domain containing 103 [Source:MGI Symbol;Acc:MGI:1920543]
6M LacQ140_A STR	Plcd3	negligible	0.383478	2.65085e-09	-0.125186	0.835705	0.164294	0.164294	0.00565013	0.830055	0	5.57582e-07	ENSMUSG00000020937	phospholipase C, delta 3 [Source:MGI Symbol;Acc:MGI:107451]
6M LacQ140_A STR	Coch	full	-0.838297	2.23171e-23	0.659483	1	0	0.88342	0.88342	0.11658	6.32664e-08	0	ENSMUSG00000020953	cochlin [Source:MGI Symbol;Acc:MGI:1278313]
6M LacQ140_A STR	Gtf2a1	negligible	0.298365	4.0741e-05	-0.00178727	0.0749188	0.861958	0.861958	1.12902e-05	0.0749075	0	0.0631231	ENSMUSG00000020962	general transcription factor II A, 1 [Source:MGI Symbol;Acc:MGI:1933277]
6M LacQ140_A STR	Dnaaf2	partial	0.336028	0.0189553	-0.229418	0.971737	0.0280381	0.495072	0.420995	0.495072	0.0556697	0.000225228	ENSMUSG00000020973	dynein, axonemal assembly factor 2 [Source:MGI Symbol;Acc:MGI:1923566]
6M LacQ140_A STR	Cdkl1	full	0.368504	0.000161447	-0.318533	1	0	0.800103	0.800103	0.165029	0.0348679	0	ENSMUSG00000020990	cyclin-dependent kinase-like 1 (CDC2-related kinase) [Source:MGI Symbol;Acc:MGI:1918341]
6M LacQ140_A STR	4930512B01Rik	partial	0.853919	0.000405544	-0.431057	0.983689	0.0163109	0.843924	0.138874	0.843924	0.000890876	0	ENSMUSG00000020992	RIKEN cDNA 4930512B01 gene [Source:MGI Symbol;Acc:MGI:1921974]
6M LacQ140_A STR	Mia2	negligible	-0.275103	2.34786e-05	0.0347863	0.299952	0.690095	0.690095	0.00033698	0.299615	6.32664e-08	0.00995318	ENSMUSG00000021000	MIA SH3 domain ER export factor 2 [Source:MGI Symbol;Acc:MGI:2159614]
6M LacQ140_A STR	Spata7	negligible	0.306051	6.14254e-05	-0.133719	0.941155	0.0588448	0.0588448	0.0730154	0.867958	0.000181848	1.79899e-07	ENSMUSG00000021007	spermatogenesis associated 7 [Source:MGI Symbol;Acc:MGI:2144877]
6M LacQ140_A STR	Nova1	partial	0.324428	5.99609e-09	-0.137686	0.972081	0.027919	0.949386	0.022695	0.949386	2.96532e-07	0	ENSMUSG00000021047	neuro-oncological ventral antigen 1 [Source:MGI Symbol;Acc:MGI:104297]
6M LacQ140_A STR	Trim9	partial	-0.387046	4.15587e-06	0.168457	0.989638	0.0103621	0.964919	0.0247165	0.964919	2.62993e-06	0	ENSMUSG00000021071	tripartite motif-containing 9 [Source:MGI Symbol;Acc:MGI:2137354]
6M LacQ140_A STR	Serpina3n	negligible	0.420648	0.000423252	-0.0976284	0.576372	0.418907	0.418907	0.00959071	0.566749	3.17836e-05	0.00472136	ENSMUSG00000021091	serine (or cysteine) peptidase inhibitor, clade A, member 3N [Source:MGI Symbol;Acc:MGI:105045]
6M LacQ140_A STR	Papola	negligible	-0.345184	6.17968e-05	0.0820286	0.591321	0.405099	0.405099	0.00771724	0.583595	8.47891e-06	0.00358086	ENSMUSG00000021111	poly (A) polymerase alpha [Source:MGI Symbol;Acc:MGI:109301]
6M LacQ140_A STR	Vrk1	super	-0.316992	0.000354967	0.421569	1	0	0.545792	0.453817	0.000390497	0.545792	0	ENSMUSG00000021115	vaccinia related kinase 1 [Source:MGI Symbol;Acc:MGI:1261847]
6M LacQ140_A STR	Eif2s1	negligible	-0.300657	0.0015862	-0.0480838	0.0101786	0.591662	0.591662	4.09187e-06	0.0101745	0	0.39816	ENSMUSG00000021116	eukaryotic translation initiation factor 2, subunit 1 alpha [Source:MGI Symbol;Acc:MGI:95299]
6M LacQ140_A STR	Rdh12	partial	0.472902	2.06207e-06	-0.240171	0.9912	0.00880006	0.882509	0.108621	0.882509	7.0103e-05	0	ENSMUSG00000021123	retinol dehydrogenase 12 [Source:MGI Symbol;Acc:MGI:1925224]
6M LacQ140_A STR	Vti1b	partial	-0.399472	1.20011e-12	0.254065	0.999999	1.11132e-06	0.69706	0.302928	0.69706	1.05536e-05	0	ENSMUSG00000021124	vesicle transport through interaction with t-SNAREs 1B [Source:MGI Symbol;Acc:MGI:1855688]
6M LacQ140_A STR	Galnt16	partial	0.431434	2.32384e-12	-0.273631	0.999999	8.13433e-07	0.703263	0.296726	0.703263	1.00045e-05	0	ENSMUSG00000021130	polypeptide N-acetylgalactosaminyltransferase 16 [Source:MGI Symbol;Acc:MGI:1917754]
6M LacQ140_A STR	Smoc1	negligible	0.425086	1.94448e-09	-0.096889	0.59152	0.408306	0.408306	0.000338826	0.591181	0	0.000173416	ENSMUSG00000021136	SPARC related modular calcium binding 1 [Source:MGI Symbol;Acc:MGI:1929878]
6M LacQ140_A STR	Cdca7l	negligible	0.617235	0.035898	0.0212005	0.166089	0.587334	0.587334	0.00573902	0.159941	0.00040882	0.246577	ENSMUSG00000021175	cell division cycle associated 7 like [Source:MGI Symbol;Acc:MGI:2384982]
6M LacQ140_A STR	Rps6ka5	full	-0.390736	2.72408e-07	0.348331	1	0	0.880574	0.880574	0.099541	0.019885	0	ENSMUSG00000021180	ribosomal protein S6 kinase, polypeptide 5 [Source:MGI Symbol;Acc:MGI:1920336]
6M LacQ140_A STR	Dglucy	full	-0.330721	5.15753e-07	0.313609	1	0	0.889597	0.889597	0.0629971	0.0474055	0	ENSMUSG00000021185	D-glutamate cyclase [Source:MGI Symbol;Acc:MGI:2444813]
6M LacQ140_A STR	Asb2	negligible	-0.4132	0.00993821	0.130664	0.706454	0.285628	0.285628	0.0655508	0.638647	0.0022561	0.00791835	ENSMUSG00000021200	ankyrin repeat and SOCS box-containing 2 [Source:MGI Symbol;Acc:MGI:1929743]
6M LacQ140_A STR	Ifi27l2b	full	-3.97912	7.35571e-21	3.25478	1	0	0.912727	0.912727	0.0872611	1.18784e-05	0	ENSMUSG00000021208	interferon, alpha-inducible protein 27 like 2B [Source:MGI Symbol;Acc:MGI:1916390]
6M LacQ140_A STR	Ppp4r4	partial	-0.575243	1.43092e-19	0.401996	1	0	0.505268	0.494732	0.505268	6.32664e-08	0	ENSMUSG00000021209	protein phosphatase 4, regulatory subunit 4 [Source:MGI Symbol;Acc:MGI:1921771]
6M LacQ140_A STR	Tshz3	negligible	0.289685	0.00617901	-0.125262	0.864822	0.133851	0.133851	0.138224	0.721814	0.00478351	0.00132674	ENSMUSG00000021217	teashirt zinc finger family member 3 [Source:MGI Symbol;Acc:MGI:2442819]
6M LacQ140_A STR	Fam161b	negligible	-0.264877	0.0046475	-0.0588729	0.0298276	0.430641	0.430641	0.000178396	0.029647	2.12621e-06	0.539532	ENSMUSG00000021234	family with sequence similarity 161, member B [Source:MGI Symbol;Acc:MGI:2443027]
6M LacQ140_A STR	Slc25a29	partial	0.30287	0.0105477	-0.193108	0.969701	0.030163	0.559714	0.37699	0.559714	0.0329968	0.000136129	ENSMUSG00000021265	solute carrier family 25 (mitochondrial carrier, palmitoylcarnitine transporter), member 29 [Source:MGI Symbol;Acc:MGI:2444911]
6M LacQ140_A STR	Zfp839	negligible	0.391028	3.61803e-07	-0.0269654	0.118171	0.874317	0.874317	1.05498e-06	0.11817	0	0.00751176	ENSMUSG00000021271	zinc finger protein 839 [Source:MGI Symbol;Acc:MGI:1920055]
6M LacQ140_A STR	Amn	partial	1.14144	1.12631e-06	-0.616793	0.999341	0.000658582	0.879536	0.119773	0.879536	3.25712e-05	0	ENSMUSG00000021278	amnionless [Source:MGI Symbol;Acc:MGI:1934943]
6M LacQ140_A STR	Exoc3l4	partial	-0.484127	0.00057469	0.315255	0.992157	0.00784289	0.58075	0.399839	0.58075	0.011568	0	ENSMUSG00000021280	exocyst complex component 3-like 4 [Source:MGI Symbol;Acc:MGI:1921363]
6M LacQ140_A STR	Tnfaip2	negligible	-0.345072	0.00162039	0.185303	0.921129	0.07789	0.07789	0.260298	0.649782	0.0110486	0.000981289	ENSMUSG00000021281	tumor necrosis factor, alpha-induced protein 2 [Source:MGI Symbol;Acc:MGI:104960]
6M LacQ140_A STR	Xrcc3	negligible	0.288507	2.76295e-08	0.0323796	0.00684489	0.748894	0.748894	0	0.00684489	0	0.244261	ENSMUSG00000021287	X-ray repair complementing defective repair in Chinese hamster cells 3 [Source:MGI Symbol;Acc:MGI:1921585]
6M LacQ140_A STR	Kif26a	negligible	0.332506	0.0109944	0.119662	0.010239	0.244008	0.244008	6.86598e-05	0.0101689	1.52276e-06	0.745753	ENSMUSG00000021294	kinesin family member 26A [Source:MGI Symbol;Acc:MGI:2447072]
6M LacQ140_A STR	Gng4	full	0.393002	9.04285e-05	-0.28553	0.999212	0.000787789	0.541565	0.541565	0.44506	0.0125871	0	ENSMUSG00000021303	guanine nucleotide binding protein (G protein), gamma 4 [Source:MGI Symbol;Acc:MGI:102703]
6M LacQ140_A STR	Aoah	partial	-1.42977	1.24217e-07	0.943721	0.99962	0.000380385	0.599215	0.39959	0.599215	0.000814201	0	ENSMUSG00000021322	acyloxyacyl hydrolase [Source:MGI Symbol;Acc:MGI:1350928]
6M LacQ140_A STR	Edn1	negligible	-0.552579	0.00781668	0.0979335	0.449238	0.533563	0.533563	0.0102169	0.438807	0.000214681	0.0171993	ENSMUSG00000021367	endothelin 1 [Source:MGI Symbol;Acc:MGI:95283]
6M LacQ140_A STR	Dek	negligible	-0.29966	9.83081e-08	0.118204	0.947474	0.0525258	0.0525258	0.0162975	0.931176	4.6228e-07	0	ENSMUSG00000021377	DEK oncogene (DNA binding) [Source:MGI Symbol;Acc:MGI:1926209]
6M LacQ140_A STR	Id4	full	-0.444625	2.32881e-12	0.380628	1	0	0.914201	0.914201	0.0841922	0.00160704	0	ENSMUSG00000021379	inhibitor of DNA binding 4 [Source:MGI Symbol;Acc:MGI:99414]
6M LacQ140_A STR	Ippk	negligible	-0.318394	4.23368e-05	0.00759772	0.179453	0.698834	0.698834	0.000818526	0.178634	2.96532e-07	0.121713	ENSMUSG00000021385	inositol 1,3,4,5,6-pentakisphosphate 2-kinase [Source:MGI Symbol;Acc:MGI:1922928]
6M LacQ140_A STR	Ogn	negligible	-0.736572	0.0022352	0.026968	0.183104	0.721637	0.721637	0.00121967	0.181876	8.15167e-06	0.0952598	ENSMUSG00000021390	osteoglycin [Source:MGI Symbol;Acc:MGI:109278]
6M LacQ140_A STR	Ly86	partial	-0.263383	3.95842e-05	0.161628	0.981171	0.0188292	0.63289	0.342366	0.63289	0.0059153	1.79899e-07	ENSMUSG00000021423	lymphocyte antigen 86 [Source:MGI Symbol;Acc:MGI:1321404]
6M LacQ140_A STR	Sema4d	negligible	0.325258	9.96062e-07	0.00105295	0.0497509	0.894816	0.894816	4.6228e-07	0.0497504	0	0.0554326	ENSMUSG00000021451	sema domain, immunoglobulin domain (Ig), transmembrane domain (TM) and short cytoplasmic domain, (semaphorin) 4D [Source:MGI Symbol;Acc:MGI:109244]
6M LacQ140_A STR	Sfxn1	negligible	-0.277837	2.20288e-11	0.052678	0.463531	0.536193	0.536193	3.20423e-05	0.463499	0	0.000276602	ENSMUSG00000021474	sideroflexin 1 [Source:MGI Symbol;Acc:MGI:2137677]
6M LacQ140_A STR	Drd1	full	-0.396841	5.41251e-10	0.333082	1	0	0.86765	0.86765	0.129611	0.0027392	0	ENSMUSG00000021478	dopamine receptor D1 [Source:MGI Symbol;Acc:MGI:99578]
6M LacQ140_A STR	Fam193b	partial	-0.356164	0.00205141	0.189227	0.970444	0.0295554	0.754297	0.211576	0.754297	0.00457106	5.57582e-07	ENSMUSG00000021495	family with sequence similarity 193, member B [Source:MGI Symbol;Acc:MGI:2385851]
6M LacQ140_A STR	Zfp369	full	0.275881	0.0359977	-0.285157	1	1.79899e-07	0.667492	0.667492	0.09494	0.237568	0	ENSMUSG00000021514	zinc finger protein 369 [Source:MGI Symbol;Acc:MGI:2176229]
6M LacQ140_A STR	Trpc7	full	0.404114	2.35624e-09	-0.313937	1	0	0.72155	0.72155	0.277186	0.00126409	0	ENSMUSG00000021541	transient receptor potential cation channel, subfamily C, member 7 [Source:MGI Symbol;Acc:MGI:1349470]
6M LacQ140_A STR	Hapln1	negligible	-0.507612	2.50036e-11	0.0966086	0.457716	0.542284	0.542284	1.05498e-06	0.457715	0	6.32664e-08	ENSMUSG00000021613	hyaluronan and proteoglycan link protein 1 [Source:MGI Symbol;Acc:MGI:1337006]
6M LacQ140_A STR	Gtf2h2	negligible	-0.265622	0.00484377	0.0576875	0.541707	0.452952	0.452952	0.0108367	0.530715	0.000155364	0.00534135	ENSMUSG00000021639	general transcription factor II H, polypeptide 2 [Source:MGI Symbol;Acc:MGI:1345669]
6M LacQ140_A STR	Serf1	negligible	-0.271964	0.0460922	0.123813	0.817276	0.172683	0.172683	0.203666	0.587451	0.0261596	0.010041	ENSMUSG00000021643	small EDRK-rich factor 1 [Source:MGI Symbol;Acc:MGI:1337114]
6M LacQ140_A STR	Gfm2	partial	-0.270063	0.000811161	0.176844	0.995591	0.00440942	0.581297	0.403359	0.581297	0.0109345	0	ENSMUSG00000021666	G elongation factor, mitochondrial 2 [Source:MGI Symbol;Acc:MGI:2444783]
6M LacQ140_A STR	Dimt1	negligible	-0.351733	0.000439667	-0.0244089	0.0844329	0.66322	0.66322	0.000293254	0.0841391	4.6228e-07	0.252347	ENSMUSG00000021692	DIM1 dimethyladenosine transferase 1-like (S. cerevisiae) [Source:MGI Symbol;Acc:MGI:1913504]
6M LacQ140_A STR	Pde4d	full	0.385244	1.70254e-12	-0.303511	1	0	0.718253	0.718253	0.27952	0.00222723	0	ENSMUSG00000021699	phosphodiesterase 4D, cAMP specific [Source:MGI Symbol;Acc:MGI:99555]
6M LacQ140_A STR	Erbin	full	-0.266801	0.000605799	0.188741	0.990718	0.00928235	0.485781	0.485781	0.478543	0.0263935	0	ENSMUSG00000021709	Erbb2 interacting protein [Source:MGI Symbol;Acc:MGI:1890169]
6M LacQ140_A STR	Rgs7bp	full	-0.34614	0.000121811	0.347918	1	0	0.841552	0.841552	0.0436354	0.114812	0	ENSMUSG00000021719	regulator of G-protein signalling 7 binding protein [Source:MGI Symbol;Acc:MGI:106334]
6M LacQ140_A STR	Hcn1	negligible	0.328716	0.00338332	-0.0859176	0.601052	0.372017	0.372017	0.0519792	0.547841	0.00123098	0.0269315	ENSMUSG00000021730	hyperpolarization-activated, cyclic nucleotide-gated K+ 1 [Source:MGI Symbol;Acc:MGI:1096392]
6M LacQ140_A STR	Plpp1	negligible	0.310516	2.56246e-08	-0.113174	0.906484	0.0935162	0.0935162	0.0105327	0.895951	6.32664e-08	0	ENSMUSG00000021759	phospholipid phosphatase 1 [Source:MGI Symbol;Acc:MGI:108412]
6M LacQ140_A STR	Gpx8	negligible	-0.403891	0.000811566	-0.0491734	0.0307259	0.64476	0.64476	2.88655e-05	0.0306969	6.32664e-08	0.324514	ENSMUSG00000021760	glutathione peroxidase 8 (putative) [Source:MGI Symbol;Acc:MGI:1916840]
6M LacQ140_A STR	BC067074	negligible	0.474708	0.000366484	-0.206388	0.918842	0.0811186	0.0811186	0.0924404	0.825761	0.000640101	3.96611e-05	ENSMUSG00000021763	cDNA sequence BC067074 [Source:MGI Symbol;Acc:MGI:3040697]
6M LacQ140_A STR	Ldb3	partial	0.335909	1.02375e-05	-0.142891	0.973589	0.0264109	0.941678	0.0319	0.941678	1.0756e-05	0	ENSMUSG00000021798	LIM domain binding 3 [Source:MGI Symbol;Acc:MGI:1344412]
6M LacQ140_A STR	Vcl	exacerbation	-0.286831	0.0131031	-0.158562	2.24205e-06	0.0269332	0.973065	0	2.24205e-06	0	0.973065	ENSMUSG00000021823	vinculin [Source:MGI Symbol;Acc:MGI:98927]
6M LacQ140_A STR	Slc35f4	negligible	0.267322	0.0145617	-0.0545435	0.507164	0.457814	0.457814	0.030922	0.475036	0.00120639	0.0350218	ENSMUSG00000021852	solute carrier family 35, member F4 [Source:MGI Symbol;Acc:MGI:1922538]
6M LacQ140_A STR	Slmap	full	-0.285306	2.01826e-05	0.278987	1	0	0.88047	0.88047	0.0440649	0.0754653	0	ENSMUSG00000021870	sarcolemma associated protein [Source:MGI Symbol;Acc:MGI:1933549]
6M LacQ140_A STR	Glt8d1	negligible	-0.268089	0.0232958	0.12765	0.869247	0.127786	0.127786	0.204446	0.647768	0.0170333	0.00296661	ENSMUSG00000021916	glycosyltransferase 8 domain containing 1 [Source:MGI Symbol;Acc:MGI:1923735]
6M LacQ140_A STR	Prkcd	negligible	-1.57315	0.0040938	-0.195792	0.000294888	0.786221	0.786221	0	0.000294888	0	0.213484	ENSMUSG00000021948	protein kinase C, delta [Source:MGI Symbol;Acc:MGI:97598]
6M LacQ140_A STR	Tdh	full	1.02431	0.0304602	-0.815489	0.993774	0.00622528	0.530557	0.530557	0.363333	0.0998843	3.45647e-07	ENSMUSG00000021953	L-threonine dehydrogenase [Source:MGI Symbol;Acc:MGI:1926231]
6M LacQ140_A STR	Dcp1a	negligible	0.316919	2.3138e-05	-0.0256484	0.197177	0.780583	0.780583	0.000108803	0.197068	0	0.0222408	ENSMUSG00000021962	decapping mRNA 1A [Source:MGI Symbol;Acc:MGI:1923151]
6M LacQ140_A STR	Ska3	full	0.514182	0.0237224	-0.511387	0.999824	0.000176288	0.649779	0.649779	0.141472	0.208573	0	ENSMUSG00000021965	spindle and kinetochore associated complex subunit 3 [Source:MGI Symbol;Acc:MGI:3041235]
6M LacQ140_A STR	Cab39l	negligible	-0.374541	8.23503e-05	0.0299714	0.133138	0.862151	0.862151	1.05181e-05	0.133127	0	0.00471125	ENSMUSG00000021981	calcium binding protein 39-like [Source:MGI Symbol;Acc:MGI:1914081]
6M LacQ140_A STR	Rgcc	negligible	-0.346581	0.000788028	-0.138143	0.00496124	0.191391	0.191391	5.41385e-06	0.00495582	0	0.803648	ENSMUSG00000022018	regulator of cell cycle [Source:MGI Symbol;Acc:MGI:1913464]
6M LacQ140_A STR	Ephx2	partial	-0.338601	2.06818e-09	0.205188	0.999744	0.000256119	0.753522	0.246178	0.753522	4.40012e-05	0	ENSMUSG00000022040	epoxide hydrolase 2, cytoplasmic [Source:MGI Symbol;Acc:MGI:99500]
6M LacQ140_A STR	Ppp2r2a	partial	-0.396452	8.26552e-12	0.252741	1	0	0.712836	0.28716	0.712836	3.40327e-06	0	ENSMUSG00000022052	protein phosphatase 2, regulatory subunit B, alpha [Source:MGI Symbol;Acc:MGI:1919228]
6M LacQ140_A STR	Rhobtb2	partial	-0.441842	4.96789e-05	0.25966	0.996858	0.00314158	0.738893	0.256706	0.738893	0.00126029	0	ENSMUSG00000022075	Rho-related BTB domain containing 2 [Source:MGI Symbol;Acc:MGI:2180557]
6M LacQ140_A STR	Bmp1	partial	-0.456961	6.02532e-05	0.241034	0.988541	0.011459	0.82632	0.161633	0.82632	0.000587632	0	ENSMUSG00000022098	bone morphogenetic protein 1 [Source:MGI Symbol;Acc:MGI:88176]
6M LacQ140_A STR	Dmtn	full	-0.290111	0.0012074	0.262969	1	0	0.800694	0.800694	0.129222	0.0700849	0	ENSMUSG00000022099	dematin actin binding protein [Source:MGI Symbol;Acc:MGI:99670]
6M LacQ140_A STR	Fgf17	partial	-1.46575	1.78208e-05	0.861818	0.991859	0.0081412	0.717364	0.272897	0.717364	0.0015985	0	ENSMUSG00000022101	fibroblast growth factor 17 [Source:MGI Symbol;Acc:MGI:1202401]
6M LacQ140_A STR	Gfra2	negligible	-0.370065	0.0158542	0.185439	0.915672	0.0836726	0.0836726	0.213397	0.688836	0.0134388	0.000655175	ENSMUSG00000022103	glial cell line derived neurotrophic factor family receptor alpha 2 [Source:MGI Symbol;Acc:MGI:1195462]
6M LacQ140_A STR	Ednrb	negligible	-0.41909	6.27244e-06	0.128288	0.805518	0.19448	0.19448	0.00484904	0.800669	4.6228e-07	1.44964e-06	ENSMUSG00000022122	endothelin receptor type B [Source:MGI Symbol;Acc:MGI:102720]
6M LacQ140_A STR	Scel	full	-0.334144	0.0102026	0.309577	0.999092	0.00090779	0.646025	0.646025	0.203418	0.14965	0	ENSMUSG00000022123	sciellin [Source:MGI Symbol;Acc:MGI:1891228]
6M LacQ140_A STR	Cldn10	negligible	-0.362961	7.12346e-05	0.087232	0.621512	0.378149	0.378149	0.00256008	0.61895	1.09581e-06	0.000339331	ENSMUSG00000022132	claudin 10 [Source:MGI Symbol;Acc:MGI:1913101]
6M LacQ140_A STR	Osmr	negligible	-0.352721	0.0215792	0.0539365	0.421973	0.507971	0.507971	0.0263338	0.394311	0.00132756	0.0700559	ENSMUSG00000022146	oncostatin M receptor [Source:MGI Symbol;Acc:MGI:1330819]
6M LacQ140_A STR	Mettl3	negligible	-0.352802	0.000965653	0.0572662	0.418516	0.557557	0.557557	0.0066566	0.411824	3.50907e-05	0.0239279	ENSMUSG00000022160	methyltransferase like 3 [Source:MGI Symbol;Acc:MGI:1927165]
6M LacQ140_A STR	Haus4	negligible	0.663793	2.04935e-09	-0.142661	0.55404	0.445923	0.445923	8.35489e-05	0.553956	0	3.69791e-05	ENSMUSG00000022177	HAUS augmin-like complex, subunit 4 [Source:MGI Symbol;Acc:MGI:1261794]
6M LacQ140_A STR	Slc7a8	negligible	0.284581	0.00507056	-0.0125644	0.217627	0.671457	0.671457	0.00311368	0.214467	4.64842e-05	0.110916	ENSMUSG00000022180	solute carrier family 7 (cationic amino acid transporter, y+ system), member 8 [Source:MGI Symbol;Acc:MGI:1355323]
6M LacQ140_A STR	Slc22a17	negligible	0.328755	1.04076e-05	-0.112786	0.838558	0.161395	0.161395	0.0185825	0.819966	9.55591e-06	4.71078e-05	ENSMUSG00000022199	solute carrier family 22 (organic cation transporter), member 17 [Source:MGI Symbol;Acc:MGI:1926225]
6M LacQ140_A STR	Cpne6	negligible	0.332675	0.0128658	-0.106371	0.702462	0.287013	0.287013	0.0752874	0.623952	0.00322254	0.010525	ENSMUSG00000022212	copine VI [Source:MGI Symbol;Acc:MGI:1334445]
6M LacQ140_A STR	Psme1	full	0.35524	0.000306105	-0.319992	1	0	0.795212	0.795212	0.143331	0.0614578	0	ENSMUSG00000022216	proteasome (prosome, macropain) activator subunit 1 (PA28 alpha) [Source:MGI Symbol;Acc:MGI:1096367]
6M LacQ140_A STR	Adcy4	partial	-0.623071	6.2187e-06	0.416676	0.999989	1.09735e-05	0.583176	0.415561	0.583176	0.00125203	0	ENSMUSG00000022220	adenylate cyclase 4 [Source:MGI Symbol;Acc:MGI:99674]
6M LacQ140_A STR	Zscan26	negligible	-0.334856	0.000143331	0.0805023	0.59414	0.401111	0.401111	0.0104558	0.583663	2.06503e-05	0.00474906	ENSMUSG00000022228	zinc finger and SCAN domain containing 26 [Source:MGI Symbol;Acc:MGI:3531417]
6M LacQ140_A STR	Skor1	full	0.935407	0.0198032	-0.687074	0.991827	0.00817254	0.48764	0.48764	0.441099	0.0630887	3.45647e-07	ENSMUSG00000022245	SKI family transcriptional corepressor 1 [Source:MGI Symbol;Acc:MGI:2443473]
6M LacQ140_A STR	Retreg1	negligible	-0.268845	0.00096776	0.00763797	0.109591	0.839411	0.839411	0.000104667	0.109486	1.79899e-07	0.0509984	ENSMUSG00000022270	reticulophagy regulator 1 [Source:MGI Symbol;Acc:MGI:1913520]
6M LacQ140_A STR	Baalc	partial	-0.367112	2.83571e-10	0.15464	0.999138	0.000862256	0.997047	0.00209116	0.997047	0	0	ENSMUSG00000022296	brain and acute leukemia, cytoplasmic [Source:MGI Symbol;Acc:MGI:1928704]
6M LacQ140_A STR	Dpys	negligible	-0.921422	0.0306522	0.492029	0.909723	0.0886786	0.0886786	0.261193	0.620989	0.0275419	0.00159796	ENSMUSG00000022304	dihydropyrimidinase [Source:MGI Symbol;Acc:MGI:1928679]
6M LacQ140_A STR	Rida	negligible	-0.49269	3.42886e-06	0.0418953	0.0918446	0.907693	0.907693	6.32664e-08	0.0918445	0	0.000462476	ENSMUSG00000022323	reactive intermediate imine deaminase A homolog [Source:MGI Symbol;Acc:MGI:1095401]
6M LacQ140_A STR	Matn2	partial	0.506	1.43195e-06	-0.266234	0.987216	0.0127841	0.83532	0.151706	0.83532	0.000190561	0	ENSMUSG00000022324	matrilin 2 [Source:MGI Symbol;Acc:MGI:109613]
6M LacQ140_A STR	Pop1	negligible	-0.278639	0.0141975	0.147257	0.91052	0.08807	0.08807	0.254733	0.636141	0.0196457	0.00141003	ENSMUSG00000022325	processing of precursor 1, ribonuclease P/MRP family, (S. cerevisiae) [Source:MGI Symbol;Acc:MGI:1914974]
6M LacQ140_A STR	Khdrbs3	partial	-0.302935	5.0546e-07	0.169553	0.995085	0.00491532	0.802156	0.192733	0.802156	0.000195638	0	ENSMUSG00000022332	KH domain containing, RNA binding, signal transduction associated 3 [Source:MGI Symbol;Acc:MGI:1313312]
6M LacQ140_A STR	Wdyhv1	partial	-0.373833	1.248e-08	0.150434	0.977138	0.0228616	0.968446	0.00869261	0.968446	0	0	ENSMUSG00000022359	WDYHV motif containing 1 [Source:MGI Symbol;Acc:MGI:1924023]
6M LacQ140_A STR	Tbc1d31	negligible	-0.303813	0.00989725	0.0606519	0.499336	0.475069	0.475069	0.0218926	0.476836	0.000607467	0.0255951	ENSMUSG00000022364	TBC1 domain family, member 31 [Source:MGI Symbol;Acc:MGI:2684931]
6M LacQ140_A STR	Sla	negligible	-0.400574	0.00529716	-0.0389937	0.0516775	0.661374	0.661374	0.000198169	0.0514769	2.46453e-06	0.286949	ENSMUSG00000022372	src-like adaptor [Source:MGI Symbol;Acc:MGI:104295]
6M LacQ140_A STR	Adcy8	negligible	-0.339849	0.0382877	0.144785	0.836062	0.160594	0.160594	0.155128	0.667217	0.0137173	0.00334357	ENSMUSG00000022376	adenylate cyclase 8 [Source:MGI Symbol;Acc:MGI:1341110]
6M LacQ140_A STR	Gtse1	partial	0.828656	0.000299012	-0.450933	0.971311	0.0286882	0.741011	0.227291	0.741011	0.00300917	3.45647e-07	ENSMUSG00000022385	G two S phase expressed protein 1 [Source:MGI Symbol;Acc:MGI:1352755]
6M LacQ140_A STR	St13	negligible	-0.273643	2.09488e-08	0.0551197	0.505795	0.494198	0.494198	2.92007e-05	0.505766	0	6.23437e-06	ENSMUSG00000022403	suppression of tumorigenicity 13 [Source:MGI Symbol;Acc:MGI:1917606]
6M LacQ140_A STR	Enpp2	partial	-0.349186	0.000343774	0.23152	0.996478	0.00352196	0.568696	0.418389	0.568696	0.00939291	0	ENSMUSG00000022425	ectonucleotide pyrophosphatase/phosphodiesterase 2 [Source:MGI Symbol;Acc:MGI:1321390]
6M LacQ140_A STR	Sh3bp1	full	-0.338783	0.0167482	0.243056	0.998354	0.00164637	0.487404	0.487404	0.468247	0.0427025	0	ENSMUSG00000022436	SH3-domain binding protein 1 [Source:MGI Symbol;Acc:MGI:104603]
6M LacQ140_A STR	C1qtnf6	partial	0.37426	0.00628946	-0.236822	0.987735	0.0122646	0.599893	0.368065	0.599893	0.019777	6.32664e-08	ENSMUSG00000022440	C1q and tumor necrosis factor related protein 6 [Source:MGI Symbol;Acc:MGI:1919959]
6M LacQ140_A STR	Efcab6	full	0.482195	0.0129187	-0.395802	0.998987	0.00101302	0.603263	0.603263	0.312863	0.0828614	0	ENSMUSG00000022441	EF-hand calcium binding domain 6 [Source:MGI Symbol;Acc:MGI:1924877]
6M LacQ140_A STR	Adamts20	negligible	0.274099	0.0190526	-0.0925052	0.709081	0.275285	0.275285	0.101791	0.601039	0.00625141	0.0156334	ENSMUSG00000022449	a disintegrin-like and metallopeptidase (reprolysin type) with thrombospondin type 1 motif, 20 [Source:MGI Symbol;Acc:MGI:2660628]
6M LacQ140_A STR	Nell2	partial	0.382493	9.54914e-14	-0.170511	0.998852	0.00114849	0.993591	0.00526087	0.993591	0	0	ENSMUSG00000022454	NEL-like 2 [Source:MGI Symbol;Acc:MGI:1858510]
6M LacQ140_A STR	Desi1	partial	-0.3444	2.52529e-08	0.199959	0.999256	0.000744256	0.799826	0.199379	0.799826	5.0976e-05	0	ENSMUSG00000022472	desumoylating isopeptidase 1 [Source:MGI Symbol;Acc:MGI:106313]
6M LacQ140_A STR	Nckap1l	partial	-0.366891	6.87408e-08	0.16118	0.977679	0.0223213	0.944469	0.033208	0.944469	1.52276e-06	0	ENSMUSG00000022488	NCK associated protein 1 like [Source:MGI Symbol;Acc:MGI:1926063]
6M LacQ140_A STR	Pde1b	full	-0.413677	2.08264e-08	0.402342	1	0	0.96242	0.96242	0.0106831	0.0268971	0	ENSMUSG00000022489	phosphodiesterase 1B, Ca2+-calmodulin dependent [Source:MGI Symbol;Acc:MGI:97523]
6M LacQ140_A STR	Ppp1r1a	full	-0.437315	3.37039e-07	0.392383	1	0	0.839761	0.839761	0.127792	0.0324478	0	ENSMUSG00000022490	protein phosphatase 1, regulatory inhibitor subunit 1A [Source:MGI Symbol;Acc:MGI:1889595]
6M LacQ140_A STR	Il1rap	negligible	-0.318249	2.72404e-06	-0.0129703	0.0622944	0.782848	0.782848	1.15339e-05	0.0622829	0	0.154858	ENSMUSG00000022514	interleukin 1 receptor accessory protein [Source:MGI Symbol;Acc:MGI:104975]
6M LacQ140_A STR	Zfp251	partial	0.309917	3.42469e-08	-0.215568	0.999999	1.11132e-06	0.512365	0.48696	0.512365	0.000674069	0	ENSMUSG00000022526	zinc finger protein 251 [Source:MGI Symbol;Acc:MGI:1918841]
6M LacQ140_A STR	Tmem44	super	-0.274744	0.00153512	0.429665	1	0	0.803899	0.195986	0.000114621	0.803899	0	ENSMUSG00000022537	transmembrane protein 44 [Source:MGI Symbol;Acc:MGI:1924489]
6M LacQ140_A STR	Ly6h	partial	0.531271	0.000120229	-0.306913	0.989462	0.010538	0.7257	0.261358	0.7257	0.00240393	0	ENSMUSG00000022577	lymphocyte antigen 6 complex, locus H [Source:MGI Symbol;Acc:MGI:1346030]
6M LacQ140_A STR	Ly6c2	negligible	-0.861324	0.0290726	0.288138	0.681554	0.288129	0.288129	0.121403	0.549285	0.0108651	0.0303173	ENSMUSG00000022584	lymphocyte antigen 6 complex, locus C2 [Source:MGI Symbol;Acc:MGI:3712069]
6M LacQ140_A STR	Lynx1	full	-0.32452	2.77594e-06	0.362948	1	0	0.790696	0.790696	0.0058635	0.20344	0	ENSMUSG00000022594	Ly6/neurotoxin 1 [Source:MGI Symbol;Acc:MGI:1345180]
6M LacQ140_A STR	Mapk12	negligible	-0.414362	0.000436714	0.0475629	0.311428	0.654006	0.654006	0.00219875	0.309224	4.89765e-06	0.0345657	ENSMUSG00000022610	mitogen-activated protein kinase 12 [Source:MGI Symbol;Acc:MGI:1353438]
6M LacQ140_A STR	Tymp	negligible	1.11687	0.000830652	-0.568539	0.947511	0.0524278	0.0524278	0.192726	0.751384	0.00340192	6.10711e-05	ENSMUSG00000022615	thymidine phosphorylase [Source:MGI Symbol;Acc:MGI:1920212]
6M LacQ140_A STR	Acr	negligible	0.815276	0.000836133	-0.146154	0.443746	0.551452	0.551452	0.00262211	0.441116	7.5217e-06	0.00480201	ENSMUSG00000022622	acrosin prepropeptide [Source:MGI Symbol;Acc:MGI:87884]
6M LacQ140_A STR	Shank3	full	-0.380913	0.000552369	0.336109	1	0	0.797571	0.797571	0.151392	0.0510367	0	ENSMUSG00000022623	SH3 and multiple ankyrin repeat domains 3 [Source:MGI Symbol;Acc:MGI:1930016]
6M LacQ140_A STR	Cblb	negligible	0.374305	7.57076e-10	-0.0953205	0.687798	0.312201	0.312201	0.000313671	0.687484	0	1.11132e-06	ENSMUSG00000022637	Casitas B-lineage lymphoma b [Source:MGI Symbol;Acc:MGI:2146430]
6M LacQ140_A STR	Bbx	negligible	0.303192	0.000436951	-0.105213	0.789888	0.208778	0.208778	0.0488917	0.740677	0.000318641	0.00133487	ENSMUSG00000022641	bobby sox HMG box containing [Source:MGI Symbol;Acc:MGI:1917758]
6M LacQ140_A STR	Cd200	full	0.278533	0.000320673	-0.242613	1	1.79899e-07	0.762913	0.762913	0.186542	0.0505449	0	ENSMUSG00000022661	CD200 antigen [Source:MGI Symbol;Acc:MGI:1196990]
6M LacQ140_A STR	Ccdc80	negligible	-0.44698	4.70239e-05	0.175782	0.919683	0.0803174	0.0803174	0.0349142	0.884728	4.05232e-05	6.32664e-08	ENSMUSG00000022665	coiled-coil domain containing 80 [Source:MGI Symbol;Acc:MGI:1915146]
6M LacQ140_A STR	Ube2v2	negligible	-0.302541	0.032326	0.0148872	0.175543	0.762788	0.762788	0.00217089	0.173197	0.000175552	0.0616686	ENSMUSG00000022674	ubiquitin-conjugating enzyme E2 variant 2 [Source:MGI Symbol;Acc:MGI:1917870]
6M LacQ140_A STR	Drd3	partial	0.505915	0.0332088	-0.313864	0.957722	0.0419194	0.564414	0.349158	0.564414	0.0441492	0.000358746	ENSMUSG00000022705	dopamine receptor D3 [Source:MGI Symbol;Acc:MGI:94925]
6M LacQ140_A STR	Tmem114	full	-1.28156	6.14543e-06	1.41225	1	0	0.828633	0.828633	0.00276847	0.168599	0	ENSMUSG00000022715	transmembrane protein 114 [Source:MGI Symbol;Acc:MGI:1921970]
6M LacQ140_A STR	St3gal6	partial	-0.27094	0.00702452	0.134835	0.965056	0.0349431	0.792386	0.16777	0.792386	0.00489967	5.57582e-07	ENSMUSG00000022747	ST3 beta-galactoside alpha-2,3-sialyltransferase 6 [Source:MGI Symbol;Acc:MGI:1888707]
6M LacQ140_A STR	Nit2	partial	-0.38894	0.00037451	0.26827	0.998981	0.00101942	0.520153	0.468417	0.520153	0.0104112	0	ENSMUSG00000022751	nitrilase family, member 2 [Source:MGI Symbol;Acc:MGI:1261838]
6M LacQ140_A STR	Serpind1	full	-0.611915	1.51662e-07	0.563606	1	0	0.922525	0.922525	0.054957	0.0225177	0	ENSMUSG00000022766	serine (or cysteine) peptidase inhibitor, clade D, member 1 [Source:MGI Symbol;Acc:MGI:96051]
6M LacQ140_A STR	Ccdc116	negligible	0.778877	1.11649e-09	-0.264802	0.917623	0.0823771	0.0823771	0.00159732	0.916026	0	0	ENSMUSG00000022768	coiled-coil domain containing 116 [Source:MGI Symbol;Acc:MGI:1924122]
6M LacQ140_A STR	Sdf2l1	negligible	-0.510542	1.07685e-06	0.0127796	0.155487	0.748283	0.748283	0.000198282	0.155289	0	0.0962293	ENSMUSG00000022769	stromal cell-derived factor 2-like 1 [Source:MGI Symbol;Acc:MGI:2149842]
6M LacQ140_A STR	Igsf11	partial	-0.346647	1.76673e-05	0.224916	0.999746	0.000253571	0.624742	0.373351	0.624742	0.00165387	0	ENSMUSG00000022790	immunoglobulin superfamily, member 11 [Source:MGI Symbol;Acc:MGI:2388477]
6M LacQ140_A STR	B4galt4	negligible	-0.347612	2.72636e-10	0.0972706	0.783183	0.216817	0.216817	0.000267534	0.782915	0	0	ENSMUSG00000022793	UDP-Gal:betaGlcNAc beta 1,4-galactosyltransferase, polypeptide 4 [Source:MGI Symbol;Acc:MGI:1928387]
6M LacQ140_A STR	Lmln	negligible	0.412999	1.20244e-07	-0.171641	0.947124	0.0528755	0.0528755	0.0329434	0.914178	3.02594e-06	0	ENSMUSG00000022802	leishmanolysin-like (metallopeptidase M8 family) [Source:MGI Symbol;Acc:MGI:2444736]
6M LacQ140_A STR	Ccdc14	negligible	0.306891	0.00827744	0.00274217	0.185896	0.607199	0.607199	0.00450434	0.181286	0.000105713	0.206905	ENSMUSG00000022833	coiled-coil domain containing 14 [Source:MGI Symbol;Acc:MGI:2443448]
6M LacQ140_A STR	Adcy5	super	-0.354874	0.000664505	0.473385	1	0	0.553347	0.446549	0.000103591	0.553347	0	ENSMUSG00000022840	adenylate cyclase 5 [Source:MGI Symbol;Acc:MGI:99673]
6M LacQ140_A STR	Ehhadh	negligible	0.332397	7.80454e-05	-0.0579906	0.437507	0.551967	0.551967	0.00295677	0.434548	2.43177e-06	0.0105256	ENSMUSG00000022853	enoyl-Coenzyme A, hydratase/3-hydroxyacyl Coenzyme A dehydrogenase [Source:MGI Symbol;Acc:MGI:1277964]
6M LacQ140_A STR	Robo1	negligible	0.410072	3.87086e-09	-0.0911215	0.576505	0.423408	0.423408	0.000193463	0.576312	0	8.67419e-05	ENSMUSG00000022883	roundabout guidance receptor 1 [Source:MGI Symbol;Acc:MGI:1274781]
6M LacQ140_A STR	Masp1	negligible	0.265746	0.00096139	-0.111623	0.88759	0.112119	0.112119	0.0959773	0.7905	0.00111322	0.000290477	ENSMUSG00000022887	mannan-binding lectin serine peptidase 1 [Source:MGI Symbol;Acc:MGI:88492]
6M LacQ140_A STR	Adamts1	negligible	0.525225	0.0037217	0.224225	0.00496814	0.170526	0.170526	1.41737e-05	0.00495391	6.32664e-08	0.824506	ENSMUSG00000022893	a disintegrin-like and metallopeptidase (reprolysin type) with thrombospondin type 1 motif, 1 [Source:MGI Symbol;Acc:MGI:109249]
6M LacQ140_A STR	Ets2	partial	0.317192	4.32444e-05	-0.13965	0.997093	0.00290669	0.973336	0.0237502	0.973336	6.66007e-06	0	ENSMUSG00000022895	E26 avian leukemia oncogene 2, 3' domain [Source:MGI Symbol;Acc:MGI:95456]
6M LacQ140_A STR	Cd86	negligible	-0.296165	0.019036	-0.0435682	0.0466595	0.55423	0.55423	0.000455499	0.0461825	2.14714e-05	0.39911	ENSMUSG00000022901	CD86 antigen [Source:MGI Symbol;Acc:MGI:101773]
6M LacQ140_A STR	Cbr3	negligible	-0.302831	4.36138e-05	0.117668	0.796226	0.19893	0.19893	0.103533	0.691718	0.000974936	0.00484468	ENSMUSG00000022947	carbonyl reductase 3 [Source:MGI Symbol;Acc:MGI:1309992]
6M LacQ140_A STR	Paxbp1	negligible	-0.321761	0.00405266	0.0380722	0.354806	0.571949	0.571949	0.0112002	0.343424	0.000181853	0.073245	ENSMUSG00000022974	PAX3 and PAX7 binding protein 1 [Source:MGI Symbol;Acc:MGI:1914617]
6M LacQ140_A STR	Zfp641	negligible	0.366118	4.7478e-06	-0.0256181	0.214541	0.735165	0.735165	0.000352573	0.214189	0	0.0502939	ENSMUSG00000022987	zinc finger protein 641 [Source:MGI Symbol;Acc:MGI:2442788]
6M LacQ140_A STR	Wnt10b	full	0.785094	0.00148382	-0.579208	0.999275	0.000725123	0.547109	0.547109	0.427224	0.0249414	0	ENSMUSG00000022996	wingless-type MMTV integration site family, member 10B [Source:MGI Symbol;Acc:MGI:108061]
6M LacQ140_A STR	Wnt1	negligible	0.768898	0.0072731	-0.0945592	0.339258	0.619697	0.619697	0.00622655	0.332909	0.000121802	0.0410454	ENSMUSG00000022997	wingless-type MMTV integration site family, member 1 [Source:MGI Symbol;Acc:MGI:98953]
6M LacQ140_A STR	Nckap5l	negligible	0.33108	0.0120421	-0.0509964	0.414669	0.536857	0.536857	0.0167323	0.397417	0.000519715	0.0484743	ENSMUSG00000023009	NCK-associated protein 5-like [Source:MGI Symbol;Acc:MGI:3609653]
6M LacQ140_A STR	Faim2	partial	0.34125	1.05526e-14	-0.15275	0.990779	0.00922087	0.973767	0.0170121	0.973767	0	0	ENSMUSG00000023011	Fas apoptotic inhibitory molecule 2 [Source:MGI Symbol;Acc:MGI:1919643]
6M LacQ140_A STR	Igfbp6	full	-0.352782	0.00131936	0.278232	0.997226	0.00277432	0.590976	0.590976	0.355262	0.0509878	0	ENSMUSG00000023046	insulin-like growth factor binding protein 6 [Source:MGI Symbol;Acc:MGI:96441]
6M LacQ140_A STR	Nus1	negligible	-0.291849	8.76285e-07	0.0853641	0.754528	0.245384	0.245384	0.00497433	0.749553	2.96532e-07	8.84175e-05	ENSMUSG00000023068	NUS1 dehydrodolichyl diphosphate synthase subunit [Source:MGI Symbol;Acc:MGI:1196365]
6M LacQ140_A STR	Gtf2ird1	negligible	0.273778	0.000625938	-0.0367063	0.343359	0.636148	0.636148	0.00221142	0.341141	6.74243e-06	0.0204937	ENSMUSG00000023079	general transcription factor II I repeat domain-containing 1 [Source:MGI Symbol;Acc:MGI:1861942]
6M LacQ140_A STR	Ivns1abp	full	-0.333873	1.11665e-08	0.271674	1	0	0.789885	0.789885	0.206187	0.0039289	0	ENSMUSG00000023150	influenza virus NS1A binding protein [Source:MGI Symbol;Acc:MGI:2152389]
6M LacQ140_A STR	P3h3	partial	-0.3355	0.0217982	0.217763	0.962362	0.0372726	0.530529	0.383778	0.530529	0.0480552	0.000365258	ENSMUSG00000023191	prolyl 3-hydroxylase 3 [Source:MGI Symbol;Acc:MGI:1315208]
6M LacQ140_A STR	Acy1	full	-0.388318	2.26556e-08	0.410937	1	0	0.910904	0.910904	0.00265089	0.0864452	0	ENSMUSG00000023262	aminoacylase 1 [Source:MGI Symbol;Acc:MGI:87913]
6M LacQ140_A STR	Frs3	negligible	0.312544	0.000817808	-0.0653812	0.517606	0.457599	0.457599	0.0195794	0.497873	0.000153174	0.0247948	ENSMUSG00000023266	fibroblast growth factor receptor substrate 3 [Source:MGI Symbol;Acc:MGI:2135965]
6M LacQ140_A STR	Creld2	negligible	-0.291097	0.000162747	-0.00567398	0.116263	0.720744	0.720744	0.000313636	0.115949	2.96532e-07	0.162993	ENSMUSG00000023272	cysteine-rich with EGF-like domains 2 [Source:MGI Symbol;Acc:MGI:1923987]
6M LacQ140_A STR	Wfdc1	negligible	-0.305561	0.0215917	-0.00425387	0.210165	0.548281	0.548281	0.00968037	0.199995	0.000489877	0.241554	ENSMUSG00000023336	WAP four-disulfide core domain 1 [Source:MGI Symbol;Acc:MGI:1915116]
6M LacQ140_A STR	Trip6	negligible	-0.339396	0.00453767	0.137814	0.849139	0.14969	0.14969	0.107134	0.739271	0.00273313	0.00117156	ENSMUSG00000023348	thyroid hormone receptor interactor 6 [Source:MGI Symbol;Acc:MGI:1343458]
6M LacQ140_A STR	Dlx2	full	0.384579	0.00323469	-0.336958	0.999436	0.000563958	0.669917	0.669917	0.235272	0.0942476	0	ENSMUSG00000023391	distal-less homeobox 2 [Source:MGI Symbol;Acc:MGI:94902]
6M LacQ140_A STR	Igf2r	negligible	0.285326	0.00106755	-0.016321	0.211304	0.7144	0.7144	0.00128242	0.210017	4.50695e-06	0.074296	ENSMUSG00000023830	insulin-like growth factor 2 receptor [Source:MGI Symbol;Acc:MGI:96435]
6M LacQ140_A STR	Pde10a	full	-0.599163	3.00335e-09	0.489108	1	0	0.830109	0.830109	0.167967	0.0019234	0	ENSMUSG00000023868	phosphodiesterase 10A [Source:MGI Symbol;Acc:MGI:1345143]
6M LacQ140_A STR	1700010I14Rik	full	0.561932	0.00413471	-0.476766	0.99816	0.00183962	0.627079	0.627079	0.281493	0.0895892	0	ENSMUSG00000023873	RIKEN cDNA 1700010I14 gene [Source:MGI Symbol;Acc:MGI:1914181]
6M LacQ140_A STR	Flywch2	negligible	0.35264	0.0187904	-0.212305	0.93285	0.0657661	0.0657661	0.336249	0.557013	0.0395881	0.00138364	ENSMUSG00000023911	FLYWCH family member 2 [Source:MGI Symbol;Acc:MGI:1924167]
6M LacQ140_A STR	Pla2g7	partial	-0.476825	4.63576e-09	0.155992	0.954228	0.0457719	0.954074	0.000154478	0.954074	0	0	ENSMUSG00000023913	phospholipase A2, group VII (platelet-activating factor acetylhydrolase, plasma) [Source:MGI Symbol;Acc:MGI:1351327]
6M LacQ140_A STR	Satb1	negligible	0.287151	0.000148319	-0.0786839	0.654204	0.340298	0.340298	0.0229424	0.631184	7.72866e-05	0.00549851	ENSMUSG00000023927	special AT-rich sequence binding protein 1 [Source:MGI Symbol;Acc:MGI:105084]
6M LacQ140_A STR	Efhb	full	0.837568	0.000324087	-0.718675	1	0	0.759079	0.759079	0.197828	0.0430935	0	ENSMUSG00000023931	EF hand domain family, member B [Source:MGI Symbol;Acc:MGI:3045296]
6M LacQ140_A STR	Guca1b	negligible	-0.761405	0.00864916	0.338533	0.853659	0.143584	0.143584	0.165537	0.680107	0.00801511	0.00275694	ENSMUSG00000023979	guanylate cyclase activator 1B [Source:MGI Symbol;Acc:MGI:1194489]
6M LacQ140_A STR	Foxp4	negligible	0.54384	4.55565e-08	-0.154038	0.745449	0.254528	0.254528	0.00230899	0.74314	0	2.27913e-05	ENSMUSG00000023991	forkhead box P4 [Source:MGI Symbol;Acc:MGI:1921373]
6M LacQ140_A STR	Kif6	negligible	0.311532	0.0345304	-0.123959	0.792155	0.200898	0.200898	0.140282	0.639844	0.0120295	0.00694685	ENSMUSG00000023999	kinesin family member 6 [Source:MGI Symbol;Acc:MGI:1098238]
6M LacQ140_A STR	Pim1	negligible	-0.325848	0.0492543	0.23297	0.943795	0.0538324	0.0538324	0.411365	0.427566	0.104864	0.00237298	ENSMUSG00000024014	proviral integration site 1 [Source:MGI Symbol;Acc:MGI:97584]
6M LacQ140_A STR	Slc37a1	partial	0.617612	7.18735e-12	-0.2285	0.965035	0.0349652	0.963361	0.00167406	0.963361	0	0	ENSMUSG00000024036	solute carrier family 37 (glycerol-3-phosphate transporter), member 1 [Source:MGI Symbol;Acc:MGI:2446181]
6M LacQ140_A STR	Wiz	negligible	0.292312	0.000515528	-0.0633808	0.545668	0.452048	0.452048	0.00450507	0.541152	1.0756e-05	0.0022838	ENSMUSG00000024050	widely-interspaced zinc finger motifs [Source:MGI Symbol;Acc:MGI:1332638]
6M LacQ140_A STR	Srbd1	partial	-0.272562	0.0447181	0.196927	0.957712	0.0411506	0.431941	0.427156	0.431941	0.0986153	0.00113692	ENSMUSG00000024135	S1 RNA binding domain 1 [Source:MGI Symbol;Acc:MGI:1925836]
6M LacQ140_A STR	Dnase1l2	negligible	-0.503854	0.0185657	0.173473	0.742384	0.250566	0.250566	0.0887797	0.648996	0.00460774	0.00705092	ENSMUSG00000024136	deoxyribonuclease 1-like 2 [Source:MGI Symbol;Acc:MGI:1913955]
6M LacQ140_A STR	Cript	negligible	-0.364747	0.0015464	0.099422	0.738083	0.261913	0.261913	0.0050622	0.733001	2.06519e-05	4.03434e-06	ENSMUSG00000024146	cysteine-rich PDZ-binding protein [Source:MGI Symbol;Acc:MGI:1929655]
6M LacQ140_A STR	Gtf2a1l	negligible	-1.22727	0.0186453	0.336971	0.65142	0.341977	0.341977	0.0396164	0.610134	0.00166955	0.0066035	ENSMUSG00000024154	general transcription factor IIA, 1-like [Source:MGI Symbol;Acc:MGI:1919078]
6M LacQ140_A STR	Tmem204	negligible	-0.432713	1.08821e-09	0.146956	0.850279	0.14972	0.14972	0.008542	0.841737	6.32664e-08	1.11132e-06	ENSMUSG00000024168	transmembrane protein 204 [Source:MGI Symbol;Acc:MGI:3039635]
6M LacQ140_A STR	Sox8	negligible	0.331538	6.36502e-08	0.026422	0.0359173	0.744726	0.744726	9.30066e-07	0.0359163	0	0.219357	ENSMUSG00000024176	SRY (sex determining region Y)-box 8 [Source:MGI Symbol;Acc:MGI:98370]
6M LacQ140_A STR	Kdm4b	partial	-0.456865	1.05769e-06	0.222352	0.993912	0.00608795	0.927433	0.0664655	0.927433	1.34682e-05	0	ENSMUSG00000024201	lysine (K)-specific demethylase 4B [Source:MGI Symbol;Acc:MGI:2442355]
6M LacQ140_A STR	Rfx2	partial	-0.496992	6.14254e-05	0.317604	0.997745	0.0022546	0.627502	0.366684	0.627502	0.00355936	0	ENSMUSG00000024206	regulatory factor X, 2 (influences HLA class II expression) [Source:MGI Symbol;Acc:MGI:106583]
6M LacQ140_A STR	Spdef	negligible	1.12689	0.000436951	-0.42095	0.836079	0.163334	0.163334	0.0590467	0.776638	0.000394681	0.000587157	ENSMUSG00000024215	SAM pointed domain containing ets transcription factor [Source:MGI Symbol;Acc:MGI:1353422]
6M LacQ140_A STR	Cul2	negligible	-0.286591	0.00986658	0.0735004	0.621355	0.372415	0.372415	0.0270371	0.593599	0.000718549	0.00622966	ENSMUSG00000024231	cullin 2 [Source:MGI Symbol;Acc:MGI:1918995]
6M LacQ140_A STR	Map3k8	full	-0.407265	0.0245689	0.294258	0.971622	0.0280141	0.449252	0.449252	0.443348	0.0790221	0.000363552	ENSMUSG00000024235	mitogen-activated protein kinase kinase kinase 8 [Source:MGI Symbol;Acc:MGI:1346878]
6M LacQ140_A STR	Tmem178	negligible	-0.333101	0.00940329	0.156198	0.911784	0.0878524	0.0878524	0.165406	0.73964	0.00673767	0.000364123	ENSMUSG00000024245	transmembrane protein 178 [Source:MGI Symbol;Acc:MGI:1915277]
6M LacQ140_A STR	Pkdcc	negligible	0.349379	0.0117737	-0.140944	0.831623	0.166218	0.166218	0.118983	0.707518	0.00512175	0.00215838	ENSMUSG00000024247	protein kinase domain containing, cytoplasmic [Source:MGI Symbol;Acc:MGI:2147077]
6M LacQ140_A STR	Brd2	negligible	0.270856	5.61943e-05	-0.05819	0.539085	0.457925	0.457925	0.00359848	0.535484	2.12621e-06	0.00299085	ENSMUSG00000024335	bromodomain containing 2 [Source:MGI Symbol;Acc:MGI:99495]
6M LacQ140_A STR	Spata24	negligible	0.290308	0.0387842	-0.158821	0.94466	0.0550675	0.0550675	0.262779	0.6553	0.0265809	0.000272091	ENSMUSG00000024352	spermatogenesis associated 24 [Source:MGI Symbol;Acc:MGI:1918492]
6M LacQ140_A STR	Map3k2	partial	0.324004	0.000142112	-0.186995	0.977732	0.022268	0.694321	0.279314	0.694321	0.00409719	1.79899e-07	ENSMUSG00000024383	mitogen-activated protein kinase kinase kinase 2 [Source:MGI Symbol;Acc:MGI:1346873]
6M LacQ140_A STR	Myo7b	full	-1.55748	1.38936e-07	1.29727	1	0	0.814307	0.814307	0.177927	0.00776632	0	ENSMUSG00000024388	myosin VIIB [Source:MGI Symbol;Acc:MGI:107709]
6M LacQ140_A STR	Lims2	partial	-0.345584	5.46025e-05	0.175492	0.974186	0.0258143	0.822627	0.150911	0.822627	0.000647954	0	ENSMUSG00000024395	LIM and senescent cell antigen like domains 2 [Source:MGI Symbol;Acc:MGI:2385067]
6M LacQ140_A STR	Aif1	partial	-0.389765	0.000788028	0.233736	0.976702	0.023295	0.644081	0.323142	0.644081	0.00947869	3.18093e-06	ENSMUSG00000024397	allograft inflammatory factor 1 [Source:MGI Symbol;Acc:MGI:1343098]
6M LacQ140_A STR	Ltb	negligible	0.738435	0.0243323	-0.20761	0.669478	0.325909	0.325909	0.0405489	0.626903	0.00202687	0.00461243	ENSMUSG00000024399	lymphotoxin B [Source:MGI Symbol;Acc:MGI:104796]
6M LacQ140_A STR	Aqp4	partial	-0.374833	9.92802e-06	0.147692	0.950928	0.0490718	0.931064	0.0198594	0.931064	5.14794e-06	0	ENSMUSG00000024411	aquaporin 4 [Source:MGI Symbol;Acc:MGI:107387]
6M LacQ140_A STR	Lama3	negligible	-0.2918	0.046479	0.198126	0.942065	0.0560031	0.0560031	0.392177	0.465932	0.0839557	0.00193164	ENSMUSG00000024421	laminin, alpha 3 [Source:MGI Symbol;Acc:MGI:99909]
6M LacQ140_A STR	Arap3	negligible	-0.348366	0.00679673	0.151433	0.940715	0.0592836	0.0592836	0.0941772	0.844412	0.00212643	1.11132e-06	ENSMUSG00000024451	ArfGAP with RhoGAP domain, ankyrin repeat and PH domain 3 [Source:MGI Symbol;Acc:MGI:2147274]
6M LacQ140_A STR	Hbegf	full	-0.283692	0.00732758	0.234724	0.986893	0.0129998	0.546346	0.546346	0.329513	0.111034	0.000107629	ENSMUSG00000024486	heparin-binding EGF-like growth factor [Source:MGI Symbol;Acc:MGI:96070]
6M LacQ140_A STR	Pou4f3	negligible	3.44744	0.00210599	-1.29153	0.887852	0.112139	0.112139	0.0427877	0.84466	0.000404436	8.58339e-06	ENSMUSG00000024497	POU domain, class 4, transcription factor 3 [Source:MGI Symbol;Acc:MGI:102523]
6M LacQ140_A STR	Tcerg1	partial	0.318538	1.83227e-09	-0.140705	0.979145	0.0208553	0.948635	0.0305092	0.948635	2.96532e-07	0	ENSMUSG00000024498	transcription elongation regulator 1 (CA150) [Source:MGI Symbol;Acc:MGI:1926421]
6M LacQ140_A STR	Ppic	negligible	-0.539454	0.000306431	0.177091	0.774923	0.224175	0.224175	0.0323854	0.742403	0.000134965	0.000902035	ENSMUSG00000024538	peptidylprolyl isomerase C [Source:MGI Symbol;Acc:MGI:97751]
6M LacQ140_A STR	Ptpn2	negligible	-0.404978	6.46379e-07	-0.0545985	0.00357064	0.696129	0.696129	0	0.00357064	0	0.300301	ENSMUSG00000024539	protein tyrosine phosphatase, non-receptor type 2 [Source:MGI Symbol;Acc:MGI:97806]
6M LacQ140_A STR	Ldlrad4	negligible	-0.383156	2.78938e-06	0.107361	0.744732	0.255258	0.255258	0.00250902	0.742223	6.32664e-08	9.93437e-06	ENSMUSG00000024544	low density lipoprotein receptor class A domain containing 4 [Source:MGI Symbol;Acc:MGI:1277150]
6M LacQ140_A STR	Me2	partial	-0.340422	9.31913e-06	0.182871	0.997198	0.00280215	0.854572	0.142471	0.854572	0.000155096	0	ENSMUSG00000024556	malic enzyme 2, NAD(+)-dependent, mitochondrial [Source:MGI Symbol;Acc:MGI:2147351]
6M LacQ140_A STR	Il17b	negligible	1.36573	0.000992319	-0.425295	0.753726	0.245483	0.245483	0.0259888	0.727575	0.000162228	0.000791181	ENSMUSG00000024578	interleukin 17B [Source:MGI Symbol;Acc:MGI:1928397]
6M LacQ140_A STR	Nedd4l	partial	-0.288859	0.0107141	0.182981	0.995901	0.00409867	0.615441	0.361683	0.615441	0.018777	0	ENSMUSG00000024589	neural precursor cell expressed, developmentally down-regulated gene 4-like [Source:MGI Symbol;Acc:MGI:1933754]
6M LacQ140_A STR	C330018D20Rik	negligible	-0.318086	0.0121534	0.103438	0.736964	0.259128	0.259128	0.0613016	0.673498	0.00216449	0.00390803	ENSMUSG00000024592	RIKEN cDNA C330018D20 gene [Source:MGI Symbol;Acc:MGI:1924672]
6M LacQ140_A STR	Prrc1	negligible	0.430821	8.12682e-13	-0.145751	0.927367	0.0726326	0.0726326	0.000618012	0.926749	0	0	ENSMUSG00000024594	proline-rich coiled-coil 1 [Source:MGI Symbol;Acc:MGI:1916106]
6M LacQ140_A STR	Timm21	negligible	-0.292186	0.0448059	0.0923434	0.662635	0.306377	0.306377	0.108014	0.543481	0.0111394	0.0309882	ENSMUSG00000024645	translocase of inner mitochondrial membrane 21 [Source:MGI Symbol;Acc:MGI:1920595]
6M LacQ140_A STR	Fth1	negligible	-0.386875	7.70845e-10	0.115548	0.820015	0.179985	0.179985	0.000812122	0.819202	0	0	ENSMUSG00000024661	ferritin heavy polypeptide 1 [Source:MGI Symbol;Acc:MGI:95588]
6M LacQ140_A STR	Ms4a7	negligible	-0.769639	0.0101306	-0.00295212	0.20784	0.575522	0.575522	0.00707076	0.200565	0.000203935	0.216638	ENSMUSG00000024672	membrane-spanning 4-domains, subfamily A, member 7 [Source:MGI Symbol;Acc:MGI:1918846]
6M LacQ140_A STR	Ms4a6b	negligible	-0.779848	4.8013e-05	0.0513842	0.180119	0.785063	0.785063	0.000145812	0.179973	0	0.0348188	ENSMUSG00000024677	membrane-spanning 4-domains, subfamily A, member 6B [Source:MGI Symbol;Acc:MGI:1917024]
6M LacQ140_A STR	Ms4a6d	partial	-0.602499	0.00110358	0.33943	0.986736	0.0132636	0.737276	0.245303	0.737276	0.0041574	0	ENSMUSG00000024679	membrane-spanning 4-domains, subfamily A, member 6D [Source:MGI Symbol;Acc:MGI:1916024]
6M LacQ140_A STR	Fam111a	negligible	-0.491301	0.00736557	0.202723	0.826385	0.170252	0.170252	0.133778	0.687217	0.00539065	0.00336344	ENSMUSG00000024691	family with sequence similarity 111, member A [Source:MGI Symbol;Acc:MGI:1915508]
6M LacQ140_A STR	Trpm6	negligible	-0.576545	0.0353528	0.08496	0.411229	0.519523	0.519523	0.0255568	0.383928	0.00174431	0.0692476	ENSMUSG00000024727	transient receptor potential cation channel, subfamily M, member 6 [Source:MGI Symbol;Acc:MGI:2675603]
6M LacQ140_A STR	Slc15a3	negligible	0.495477	0.0263446	0.0233621	0.155663	0.578637	0.578637	0.00493048	0.150461	0.00027069	0.265701	ENSMUSG00000024737	solute carrier family 15, member 3 [Source:MGI Symbol;Acc:MGI:1929691]
6M LacQ140_A STR	Lipo3	full	-0.323156	0.000170913	0.250998	0.999976	2.42276e-05	0.643356	0.643356	0.338112	0.0185079	0	ENSMUSG00000024766	lipase, member O3 [Source:MGI Symbol;Acc:MGI:2147592]
6M LacQ140_A STR	Fas	negligible	-0.474806	0.000333795	-0.149598	0.00106948	0.24577	0.24577	6.32664e-08	0.00106942	0	0.75316	ENSMUSG00000024778	Fas (TNF receptor superfamily member 6) [Source:MGI Symbol;Acc:MGI:95484]
6M LacQ140_A STR	Cdc37l1	negligible	-0.29081	1.97107e-06	-0.0523164	0.00299249	0.554693	0.554693	0	0.00299249	0	0.442315	ENSMUSG00000024780	cell division cycle 37-like 1 [Source:MGI Symbol;Acc:MGI:1914322]
6M LacQ140_A STR	Ak3	negligible	-0.305585	2.56246e-08	0.0782137	0.679532	0.320437	0.320437	0.000815986	0.678716	0	3.14252e-05	ENSMUSG00000024782	adenylate kinase 3 [Source:MGI Symbol;Acc:MGI:1860835]
6M LacQ140_A STR	Jak2	negligible	-0.300009	0.000320081	0.00881009	0.131914	0.801563	0.801563	0.000159383	0.131755	6.32664e-08	0.0665228	ENSMUSG00000024789	Janus kinase 2 [Source:MGI Symbol;Acc:MGI:96629]
6M LacQ140_A STR	Vps51	partial	0.357555	0.0282229	-0.222398	0.962654	0.0371123	0.569982	0.351901	0.569982	0.0407707	0.000233658	ENSMUSG00000024797	VPS51 GARP complex subunit [Source:MGI Symbol;Acc:MGI:1915755]
6M LacQ140_A STR	Il33	partial	-0.573902	2.11091e-12	0.264666	0.997422	0.00257806	0.981275	0.0161467	0.981275	0	0	ENSMUSG00000024810	interleukin 33 [Source:MGI Symbol;Acc:MGI:1924375]
6M LacQ140_A STR	Uhrf2	negligible	-0.416806	3.12608e-05	0.0092228	0.115011	0.818027	0.818027	5.33729e-05	0.114957	0	0.0669625	ENSMUSG00000024817	ubiquitin-like, containing PHD and RING finger domains 2 [Source:MGI Symbol;Acc:MGI:1923718]
6M LacQ140_A STR	Slc25a45	full	-0.308074	0.0121358	0.220042	0.989333	0.0106659	0.470685	0.470685	0.467988	0.0506599	1.11132e-06	ENSMUSG00000024818	solute carrier family 25, member 45 [Source:MGI Symbol;Acc:MGI:2147731]
6M LacQ140_A STR	Gldc	partial	-0.343661	1.13815e-07	0.196221	0.999223	0.000776885	0.81881	0.180358	0.81881	5.43806e-05	0	ENSMUSG00000024827	glycine decarboxylase [Source:MGI Symbol;Acc:MGI:1341155]
6M LacQ140_A STR	Ighmbp2	negligible	0.333138	2.36733e-07	-0.0564145	0.416898	0.577332	0.577332	0.00070585	0.416192	0	0.00576961	ENSMUSG00000024831	immunoglobulin mu binding protein 2 [Source:MGI Symbol;Acc:MGI:99954]
6M LacQ140_A STR	Acy3	negligible	0.87222	7.30757e-14	-0.0290792	0.0277974	0.968538	0.968538	0	0.0277974	0	0.00366513	ENSMUSG00000024866	aspartoacylase (aminoacylase) 3 [Source:MGI Symbol;Acc:MGI:1918920]
6M LacQ140_A STR	Peli3	negligible	0.324129	2.78582e-05	-0.0152546	0.118599	0.853308	0.853308	2.01631e-05	0.118579	0	0.0280927	ENSMUSG00000024901	pellino 3 [Source:MGI Symbol;Acc:MGI:1924963]
6M LacQ140_A STR	Kcnk7	full	0.712697	0.0260142	-0.574514	0.99551	0.00448976	0.547675	0.547675	0.34883	0.0990054	0	ENSMUSG00000024936	potassium channel, subfamily K, member 7 [Source:MGI Symbol;Acc:MGI:1341841]
6M LacQ140_A STR	Rps6ka4	full	-0.311809	0.000114639	0.33846	1	0	0.769025	0.769025	0.0262051	0.20477	0	ENSMUSG00000024952	ribosomal protein S6 kinase, polypeptide 4 [Source:MGI Symbol;Acc:MGI:1930076]
6M LacQ140_A STR	Tcf7l2	negligible	-0.75845	0.0116323	-0.0572009	0.00675079	0.861258	0.861258	7.20093e-06	0.00674353	6.32664e-08	0.131991	ENSMUSG00000024985	transcription factor 7 like 2, T cell specific, HMG box [Source:MGI Symbol;Acc:MGI:1202879]
6M LacQ140_A STR	Rbp4	full	-0.499064	6.33713e-13	0.37075	1	0	0.62785	0.62785	0.371842	0.00030728	0	ENSMUSG00000024990	retinol binding protein 4, plasma [Source:MGI Symbol;Acc:MGI:97879]
6M LacQ140_A STR	Ccnj	negligible	0.270109	0.00823578	-0.0976161	0.784454	0.212481	0.212481	0.0833985	0.698398	0.002658	0.00306441	ENSMUSG00000025010	cyclin J [Source:MGI Symbol;Acc:MGI:2443297]
6M LacQ140_A STR	Slit1	negligible	0.412658	3.14575e-05	-0.175337	0.92869	0.071309	0.071309	0.0643197	0.864249	0.000121307	1.11132e-06	ENSMUSG00000025020	slit guidance ligand 1 [Source:MGI Symbol;Acc:MGI:1315203]
6M LacQ140_A STR	Gsto1	full	0.415511	2.30457e-11	-0.322655	1	0	0.750014	0.750014	0.249669	0.000317282	0	ENSMUSG00000025068	glutathione S-transferase omega 1 [Source:MGI Symbol;Acc:MGI:1342273]
6M LacQ140_A STR	Casp7	partial	0.62944	8.78098e-06	-0.306202	0.985165	0.0148348	0.893766	0.0913116	0.893766	8.73198e-05	0	ENSMUSG00000025076	caspase 7 [Source:MGI Symbol;Acc:MGI:109383]
6M LacQ140_A STR	Dclre1a	negligible	0.36279	6.05122e-07	-0.115171	0.819747	0.18025	0.18025	0.00608566	0.813661	2.96532e-07	2.24205e-06	ENSMUSG00000025077	DNA cross-link repair 1A [Source:MGI Symbol;Acc:MGI:1930042]
6M LacQ140_A STR	Pycr1	full	-0.479709	2.01222e-06	0.35728	0.999949	5.09927e-05	0.598637	0.598637	0.395558	0.00575484	0	ENSMUSG00000025140	pyrroline-5-carboxylate reductase 1 [Source:MGI Symbol;Acc:MGI:2384795]
6M LacQ140_A STR	Lrrc45	partial	-0.375273	0.0184227	0.225299	0.963299	0.0365579	0.606688	0.32795	0.606688	0.0286617	0.000142653	ENSMUSG00000025145	leucine rich repeat containing 45 [Source:MGI Symbol;Acc:MGI:2387183]
6M LacQ140_A STR	Slc16a3	partial	0.280931	0.0129187	-0.183167	0.984061	0.0159364	0.558266	0.393325	0.558266	0.0324693	2.69372e-06	ENSMUSG00000025161	solute carrier family 16 (monocarboxylic acid transporters), member 3 [Source:MGI Symbol;Acc:MGI:1933438]
6M LacQ140_A STR	Fn3k	partial	-0.539705	5.44334e-14	0.265185	0.998103	0.00189658	0.962051	0.0360528	0.962051	0	0	ENSMUSG00000025175	fructosamine 3 kinase [Source:MGI Symbol;Acc:MGI:1926834]
6M LacQ140_A STR	Chuk	negligible	-0.423765	0.000306853	0.0709565	0.429337	0.5486	0.5486	0.00603808	0.423282	1.77715e-05	0.0220628	ENSMUSG00000025199	conserved helix-loop-helix ubiquitous kinase [Source:MGI Symbol;Acc:MGI:99484]
6M LacQ140_A STR	Scd3	partial	-0.45132	0.000583571	0.232255	0.980992	0.0190083	0.817445	0.162085	0.817445	0.00146236	0	ENSMUSG00000025202	stearoyl-coenzyme A desaturase 3 [Source:MGI Symbol;Acc:MGI:1353437]
6M LacQ140_A STR	Sacm1l	negligible	-0.322169	0.0029828	-0.0286988	0.0575121	0.669633	0.669633	0.000182928	0.0573279	1.31083e-06	0.272854	ENSMUSG00000025240	SAC1 suppressor of actin mutations 1-like (yeast) [Source:MGI Symbol;Acc:MGI:1933169]
6M LacQ140_A STR	Lztfl1	negligible	-0.279108	0.00218179	-0.0201572	0.0675952	0.690849	0.690849	0.000211688	0.0673822	1.31083e-06	0.241555	ENSMUSG00000025245	leucine zipper transcription factor-like 1 [Source:MGI Symbol;Acc:MGI:1934860]
6M LacQ140_A STR	Zfhx4	full	0.276687	0.00171749	-0.208629	0.981979	0.0178899	0.512616	0.512616	0.408464	0.0608988	0.000131078	ENSMUSG00000025255	zinc finger homeodomain 4 [Source:MGI Symbol;Acc:MGI:2137668]
6M LacQ140_A STR	Apex2	negligible	-0.343845	0.00149515	-0.00140663	0.188505	0.613189	0.613189	0.00339595	0.185081	2.79284e-05	0.198305	ENSMUSG00000025269	apurinic/apyrimidinic endonuclease 2 [Source:MGI Symbol;Acc:MGI:1924872]
6M LacQ140_A STR	Pfkfb1	negligible	0.505738	0.0176988	-0.30067	0.93157	0.0670829	0.0670829	0.32845	0.566584	0.0365363	0.00134658	ENSMUSG00000025271	6-phosphofructo-2-kinase/fructose-2,6-biphosphatase 1 [Source:MGI Symbol;Acc:MGI:107816]
6M LacQ140_A STR	Sat1	negligible	-0.299384	0.00305108	-0.0287221	0.0187101	0.749237	0.749237	1.14292e-05	0.0186986	6.32664e-08	0.232053	ENSMUSG00000025283	spermidine/spermine N1-acetyl transferase 1 [Source:MGI Symbol;Acc:MGI:98233]
6M LacQ140_A STR	Banp	negligible	-0.869595	1.86222e-05	-0.173202	0.00667684	0.495251	0.495251	1.79899e-07	0.00667666	0	0.498072	ENSMUSG00000025316	BTG3 associated nuclear protein [Source:MGI Symbol;Acc:MGI:1889023]
6M LacQ140_A STR	Sp4	negligible	0.348177	2.68293e-05	-0.0935159	0.665242	0.333007	0.333007	0.0105243	0.65471	8.47891e-06	0.00175093	ENSMUSG00000025323	trans-acting transcription factor 4 [Source:MGI Symbol;Acc:MGI:107595]
6M LacQ140_A STR	Rdh5	partial	-0.379689	0.011971	0.206566	0.957883	0.0420602	0.694089	0.250183	0.694089	0.0136107	5.72341e-05	ENSMUSG00000025350	retinol dehydrogenase 5 [Source:MGI Symbol;Acc:MGI:1201412]
6M LacQ140_A STR	Ormdl2	negligible	-0.299792	0.0262654	-0.0871562	0.0528935	0.32961	0.32961	0.00179471	0.0509962	0.000102615	0.617496	ENSMUSG00000025353	ORM1-like 2 (S. cerevisiae) [Source:MGI Symbol;Acc:MGI:1914094]
6M LacQ140_A STR	Baiap2	negligible	-0.337597	0.000203983	0.137758	0.922729	0.0772702	0.0772702	0.0527773	0.869786	0.000166086	8.13433e-07	ENSMUSG00000025372	brain-specific angiogenesis inhibitor 1-associated protein 2 [Source:MGI Symbol;Acc:MGI:2137336]
6M LacQ140_A STR	Gli1	negligible	0.495689	0.00622028	-0.106731	0.536372	0.45689	0.45689	0.0123501	0.523808	0.00021389	0.00673754	ENSMUSG00000025407	GLI-Kruppel family member GLI1 [Source:MGI Symbol;Acc:MGI:95727]
6M LacQ140_A STR	Ttc4	negligible	-0.359956	1.24549e-05	0.123991	0.843337	0.15663	0.15663	0.0185703	0.824757	1.01113e-05	3.269e-05	ENSMUSG00000025413	tetratricopeptide repeat domain 4 [Source:MGI Symbol;Acc:MGI:1919604]
6M LacQ140_A STR	Rnf165	negligible	0.333645	0.00279822	-0.119602	0.819371	0.180006	0.180006	0.0553345	0.763258	0.000778391	0.00062285	ENSMUSG00000025427	ring finger protein 165 [Source:MGI Symbol;Acc:MGI:2444521]
6M LacQ140_A STR	Paox	negligible	0.266696	0.0341651	-0.0989269	0.795059	0.202017	0.202017	0.100415	0.687574	0.00707005	0.00292365	ENSMUSG00000025464	polyamine oxidase (exo-N4-amino) [Source:MGI Symbol;Acc:MGI:1916983]
6M LacQ140_A STR	Msx3	negligible	1.06376	0.00407125	-0.482031	0.923903	0.0760211	0.0760211	0.128222	0.792824	0.00285726	7.578e-05	ENSMUSG00000025469	msh homeobox 3 [Source:MGI Symbol;Acc:MGI:106587]
6M LacQ140_A STR	Adam8	negligible	-0.888418	0.00490018	0.321839	0.756808	0.23528	0.23528	0.100962	0.652534	0.0033128	0.00791219	ENSMUSG00000025473	a disintegrin and metallopeptidase domain 8 [Source:MGI Symbol;Acc:MGI:107825]
6M LacQ140_A STR	Dpysl4	partial	0.354395	8.20046e-08	-0.196923	0.999951	4.87883e-05	0.881236	0.118709	0.881236	6.69676e-06	0	ENSMUSG00000025478	dihydropyrimidinase-like 4 [Source:MGI Symbol;Acc:MGI:1349764]
6M LacQ140_A STR	Ifitm3	partial	-0.348056	0.000844494	0.208072	0.993962	0.00603814	0.692395	0.296528	0.692395	0.00503926	0	ENSMUSG00000025492	interferon induced transmembrane protein 3 [Source:MGI Symbol;Acc:MGI:1913391]
6M LacQ140_A STR	Eps8l2	negligible	-0.898787	5.01423e-06	0.155547	0.388	0.611983	0.611983	2.0485e-05	0.38798	0	1.68165e-05	ENSMUSG00000025504	EPS8-like 2 [Source:MGI Symbol;Acc:MGI:2138828]
6M LacQ140_A STR	Zfp711	partial	0.462031	2.70783e-05	-0.310343	0.999023	0.00097702	0.561308	0.433481	0.561308	0.00423407	0	ENSMUSG00000025529	zinc finger protein 711 [Source:MGI Symbol;Acc:MGI:3045342]
6M LacQ140_A STR	Asl	partial	0.489767	1.83227e-09	-0.333964	1	0	0.562979	0.436966	0.562979	5.54212e-05	0	ENSMUSG00000025533	argininosuccinate lyase [Source:MGI Symbol;Acc:MGI:88084]
6M LacQ140_A STR	Phkg1	full	-0.342102	3.96225e-06	0.256479	1	1.79899e-07	0.618818	0.618818	0.376172	0.00501044	0	ENSMUSG00000025537	phosphorylase kinase gamma 1 [Source:MGI Symbol;Acc:MGI:97579]
6M LacQ140_A STR	Tnrc6c	negligible	0.476257	4.0298e-07	-0.0287254	0.107346	0.882283	0.882283	1.05498e-06	0.107345	0	0.010371	ENSMUSG00000025571	trinucleotide repeat containing 6C [Source:MGI Symbol;Acc:MGI:2443265]
6M LacQ140_A STR	6030468B19Rik	negligible	2.04505	0.0112495	-0.130662	0.193901	0.759075	0.759075	0.0013916	0.192469	3.96669e-05	0.0470244	ENSMUSG00000025573	RIKEN cDNA 6030468B19 gene [Source:MGI Symbol;Acc:MGI:1924977]
6M LacQ140_A STR	Cbx2	negligible	0.611085	0.000141195	-0.164301	0.665622	0.332626	0.332626	0.0121144	0.653485	2.21945e-05	0.00175242	ENSMUSG00000025577	chromobox 2 [Source:MGI Symbol;Acc:MGI:88289]
6M LacQ140_A STR	Cbx8	partial	0.927828	4.51283e-17	-0.535882	1	0	0.907311	0.0926885	0.907311	0	0	ENSMUSG00000025578	chromobox 8 [Source:MGI Symbol;Acc:MGI:1353589]
6M LacQ140_A STR	Nat1	negligible	-0.649866	0.00352404	0.14398	0.555529	0.4413	0.4413	0.00868138	0.546753	9.54737e-05	0.00317043	ENSMUSG00000025588	N-acetyl transferase 1 [Source:MGI Symbol;Acc:MGI:97279]
6M LacQ140_A STR	Zfp202	negligible	0.29905	0.00398507	-0.146557	0.909828	0.089475	0.089475	0.196152	0.706507	0.0071696	0.000696746	ENSMUSG00000025602	zinc finger protein 202 [Source:MGI Symbol;Acc:MGI:1933401]
6M LacQ140_A STR	Podxl	full	-0.347106	6.69262e-05	0.265632	0.999328	0.000672271	0.605867	0.605867	0.373352	0.0201085	0	ENSMUSG00000025608	podocalyxin-like [Source:MGI Symbol;Acc:MGI:1351317]
6M LacQ140_A STR	Gm7628	partial	0.626121	0.0199627	-0.412696	0.969361	0.0304299	0.525076	0.396652	0.525076	0.0476322	0.000209604	ENSMUSG00000025644	predicted gene 7628 [Source:MGI Symbol;Acc:MGI:3643956]
6M LacQ140_A STR	Tmem47	negligible	-0.430182	1.71398e-07	0.127253	0.833423	0.166577	0.166577	0.00070374	0.832719	0	0	ENSMUSG00000025666	transmembrane protein 47 [Source:MGI Symbol;Acc:MGI:2177570]
6M LacQ140_A STR	St8sia2	super	-0.389395	0.00927483	0.615479	1	0	0.80455	0.195387	6.28065e-05	0.80455	0	ENSMUSG00000025789	ST8 alpha-N-acetyl-neuraminide alpha-2,8-sialyltransferase 2 [Source:MGI Symbol;Acc:MGI:106020]
6M LacQ140_A STR	Slc25a10	negligible	0.272417	0.00455502	-0.104614	0.845883	0.153529	0.153529	0.0776348	0.766657	0.00159169	0.000588084	ENSMUSG00000025792	solute carrier family 25 (mitochondrial carrier, dicarboxylate transporter), member 10 [Source:MGI Symbol;Acc:MGI:1353497]
6M LacQ140_A STR	Nrp1	negligible	-0.426559	4.09672e-05	0.153925	0.824429	0.175024	0.175024	0.0433176	0.78101	0.000101228	0.000546897	ENSMUSG00000025810	neuropilin 1 [Source:MGI Symbol;Acc:MGI:106206]
6M LacQ140_A STR	Dhtkd1	negligible	0.273022	0.0279259	-0.148997	0.89818	0.0987922	0.0987922	0.27935	0.585565	0.0332646	0.00302815	ENSMUSG00000025815	dehydrogenase E1 and transketolase domain containing 1 [Source:MGI Symbol;Acc:MGI:2445096]
6M LacQ140_A STR	Nudt5	negligible	-0.438247	1.34101e-07	0.1183	0.719375	0.280613	0.280613	0.00137348	0.718001	0	1.24861e-05	ENSMUSG00000025817	nudix (nucleoside diphosphate linked moiety X)-type motif 5 [Source:MGI Symbol;Acc:MGI:1858232]
6M LacQ140_A STR	Zfp282	negligible	0.413155	4.46766e-06	-0.125251	0.780221	0.219736	0.219736	0.00662446	0.773595	1.05498e-06	4.28778e-05	ENSMUSG00000025821	zinc finger protein 282 [Source:MGI Symbol;Acc:MGI:2141413]
6M LacQ140_A STR	Pdia4	negligible	-0.479781	8.68699e-09	-0.00909575	0.0159921	0.945909	0.945909	0	0.0159921	0	0.0380986	ENSMUSG00000025823	protein disulfide isomerase associated 4 [Source:MGI Symbol;Acc:MGI:104864]
6M LacQ140_A STR	Unc5a	negligible	0.264074	0.0192727	-0.0252462	0.309424	0.611184	0.611184	0.00961472	0.299401	0.000408316	0.0793911	ENSMUSG00000025876	unc-5 netrin receptor A [Source:MGI Symbol;Acc:MGI:894682]
6M LacQ140_A STR	Hk3	partial	-0.76803	6.56927e-06	0.463373	0.997201	0.00279933	0.710892	0.285323	0.710892	0.000985141	0	ENSMUSG00000025877	hexokinase 3 [Source:MGI Symbol;Acc:MGI:2670962]
6M LacQ140_A STR	Kbtbd3	negligible	-0.465417	0.0178387	0.133997	0.697797	0.300221	0.300221	0.0339002	0.662587	0.00130941	0.00198192	ENSMUSG00000025893	kelch repeat and BTB (POZ) domain containing 3 [Source:MGI Symbol;Acc:MGI:1916399]
6M LacQ140_A STR	Sox17	negligible	-0.589481	0.000103604	0.107297	0.448995	0.547819	0.547819	0.00138668	0.447607	6.74215e-07	0.00318661	ENSMUSG00000025902	SRY (sex determining region Y)-box 17 [Source:MGI Symbol;Acc:MGI:107543]
6M LacQ140_A STR	Oprk1	negligible	0.265779	0.000133295	0.12201	0.000479073	0.0976127	0.0976127	0	0.000479073	0	0.901908	ENSMUSG00000025905	opioid receptor, kappa 1 [Source:MGI Symbol;Acc:MGI:97439]
6M LacQ140_A STR	Sgk3	negligible	-0.371546	4.43672e-06	0.0772807	0.520205	0.474896	0.474896	0.00329537	0.516909	6.28028e-07	0.00489904	ENSMUSG00000025915	serum/glucocorticoid regulated kinase 3 [Source:MGI Symbol;Acc:MGI:2182368]
6M LacQ140_A STR	Paqr8	negligible	-0.336794	4.52562e-05	0.013342	0.117767	0.844041	0.844041	3.09595e-05	0.117736	0	0.0381926	ENSMUSG00000025931	progestin and adipoQ receptor family member VIII [Source:MGI Symbol;Acc:MGI:1921479]
6M LacQ140_A STR	Eya1	negligible	0.544089	8.01778e-09	-0.164941	0.871931	0.128069	0.128069	0.000301234	0.87163	0	0	ENSMUSG00000025932	EYA transcriptional coactivator and phosphatase 1 [Source:MGI Symbol;Acc:MGI:109344]
6M LacQ140_A STR	Fastkd2	negligible	-0.494806	2.21364e-05	0.056467	0.279355	0.70449	0.70449	0.00037965	0.278975	6.32664e-08	0.0161554	ENSMUSG00000025962	FAST kinase domains 2 [Source:MGI Symbol;Acc:MGI:1922869]
6M LacQ140_A STR	Rpe	negligible	-0.317066	2.82819e-07	0.110213	0.843471	0.156481	0.156481	0.017371	0.826098	2.68762e-06	4.7684e-05	ENSMUSG00000026005	ribulose-5-phosphate-3-epimerase [Source:MGI Symbol;Acc:MGI:1913896]
6M LacQ140_A STR	Kdelc1	negligible	-0.291049	0.0264055	-0.0781875	0.0203268	0.361832	0.361832	0.000228354	0.0200839	1.45158e-05	0.617841	ENSMUSG00000026047	KDEL (Lys-Asp-Glu-Leu) containing 1 [Source:MGI Symbol;Acc:MGI:1919300]
6M LacQ140_A STR	Tmeff2	full	-0.287354	1.60261e-05	0.203393	0.999907	9.32893e-05	0.51417	0.51417	0.481254	0.00448223	0	ENSMUSG00000026109	transmembrane protein with EGF-like and two follistatin-like domains 2 [Source:MGI Symbol;Acc:MGI:1861735]
6M LacQ140_A STR	Sema4c	negligible	0.382076	0.035544	0.145015	0.0119087	0.23012	0.23012	0.000172879	0.011721	1.48287e-05	0.757971	ENSMUSG00000026121	sema domain, immunoglobulin domain (Ig), transmembrane domain (TM) and short cytoplasmic domain, (semaphorin) 4C [Source:MGI Symbol;Acc:MGI:109252]
6M LacQ140_A STR	Bcs1l	full	-0.35428	3.75268e-08	0.259951	1	0	0.595695	0.595695	0.40323	0.00107473	0	ENSMUSG00000026172	BCS1-like (yeast) [Source:MGI Symbol;Acc:MGI:1914071]
6M LacQ140_A STR	Plcd4	negligible	-0.352343	3.97206e-08	-0.0313676	0.0178199	0.772148	0.772148	0	0.0178199	0	0.210032	ENSMUSG00000026173	phospholipase C, delta 4 [Source:MGI Symbol;Acc:MGI:107469]
6M LacQ140_A STR	Vil1	full	-0.603618	0.00688235	0.469169	0.998589	0.00141133	0.572673	0.572673	0.371135	0.0547807	0	ENSMUSG00000026175	villin 1 [Source:MGI Symbol;Acc:MGI:98930]
6M LacQ140_A STR	Pecr	partial	0.378832	8.76922e-05	-0.178528	0.964876	0.0351245	0.861744	0.10279	0.861744	0.00034094	0	ENSMUSG00000026189	peroxisomal trans-2-enoyl-CoA reductase [Source:MGI Symbol;Acc:MGI:2148199]
6M LacQ140_A STR	Ptprn	negligible	0.269725	0.00256705	-0.0115236	0.163975	0.770533	0.770533	0.000612336	0.163358	3.95321e-06	0.0654922	ENSMUSG00000026204	protein tyrosine phosphatase, receptor type, N [Source:MGI Symbol;Acc:MGI:102765]
6M LacQ140_A STR	Slc23a3	full	-1.41833	0.00245332	1.09885	0.996847	0.00315331	0.569612	0.569612	0.377052	0.0501834	0	ENSMUSG00000026205	solute carrier family 23 (nucleobase transporters), member 3 [Source:MGI Symbol;Acc:MGI:104516]
6M LacQ140_A STR	Slc16a14	partial	0.973673	4.4833e-07	-0.676451	0.999985	1.52679e-05	0.513923	0.484724	0.513923	0.00133798	0	ENSMUSG00000026220	solute carrier family 16 (monocarboxylic acid transporters), member 14 [Source:MGI Symbol;Acc:MGI:1919031]
6M LacQ140_A STR	Sp100	full	-0.378611	0.0438577	0.459429	1	3.45647e-07	0.542462	0.542462	0.0416192	0.415918	0	ENSMUSG00000026222	nuclear antigen Sp100 [Source:MGI Symbol;Acc:MGI:109561]
6M LacQ140_A STR	Efhd1	negligible	-0.38441	4.73175e-08	0.127663	0.847866	0.152134	0.152134	0.0068984	0.840968	6.32664e-08	1.79899e-07	ENSMUSG00000026255	EF hand domain containing 1 [Source:MGI Symbol;Acc:MGI:1921607]
6M LacQ140_A STR	2-Sep	negligible	-0.320109	0.0415136	0.0677124	0.519213	0.439019	0.439019	0.0440275	0.471715	0.00347051	0.0417677	ENSMUSG00000026276	septin 2 [Source:MGI Symbol;Acc:MGI:97298]
6M LacQ140_A STR	Mlph	negligible	-0.493385	0.0290726	-0.111123	0.0314816	0.424589	0.424589	0.000438381	0.0310135	2.97795e-05	0.543929	ENSMUSG00000026303	melanophilin [Source:MGI Symbol;Acc:MGI:2176380]
6M LacQ140_A STR	Serpinb8	negligible	-1.45469	0.00561345	0.416483	0.667289	0.325357	0.325357	0.0419387	0.624429	0.000920827	0.00735421	ENSMUSG00000026315	serine (or cysteine) peptidase inhibitor, clade B, member 8 [Source:MGI Symbol;Acc:MGI:894657]
6M LacQ140_A STR	Ccnt2	negligible	-0.303012	3.64574e-05	-0.0237852	0.0458326	0.72324	0.72324	1.70377e-05	0.0458155	0	0.230927	ENSMUSG00000026349	cyclin T2 [Source:MGI Symbol;Acc:MGI:1920199]
6M LacQ140_A STR	Cfh	partial	-0.284001	0.000930353	0.139874	0.950805	0.0491835	0.786801	0.161698	0.786801	0.00230537	1.16093e-05	ENSMUSG00000026365	complement component factor h [Source:MGI Symbol;Acc:MGI:88385]
6M LacQ140_A STR	Ptpn4	negligible	-0.434642	0.0120198	0.057247	0.354268	0.610973	0.610973	0.00725213	0.346808	0.000207844	0.0347592	ENSMUSG00000026384	protein tyrosine phosphatase, non-receptor type 4 [Source:MGI Symbol;Acc:MGI:1099792]
6M LacQ140_A STR	Cd55	negligible	-0.440116	0.000371218	0.118121	0.686731	0.31286	0.31286	0.00776514	0.678949	1.62725e-05	0.000408841	ENSMUSG00000026399	CD55 molecule, decay accelerating factor for complement [Source:MGI Symbol;Acc:MGI:104850]
6M LacQ140_A STR	Tmem9	full	0.276523	0.00276647	-0.219379	0.999726	0.00027418	0.623938	0.623938	0.331205	0.0445831	0	ENSMUSG00000026411	transmembrane protein 9 [Source:MGI Symbol;Acc:MGI:1913491]
6M LacQ140_A STR	Tnnt2	partial	0.917302	4.73281e-15	-0.59326	1	0	0.699626	0.300373	0.699626	2.96532e-07	0	ENSMUSG00000026414	troponin T2, cardiac [Source:MGI Symbol;Acc:MGI:104597]
6M LacQ140_A STR	Ube2t	full	0.785417	9.92841e-07	-0.642998	1	0	0.792497	0.792497	0.200296	0.0072071	0	ENSMUSG00000026429	ubiquitin-conjugating enzyme E2T [Source:MGI Symbol;Acc:MGI:1914446]
6M LacQ140_A STR	Avpr1b	negligible	2.80818	0.0233551	-0.477473	0.434214	0.545315	0.545315	0.0129298	0.420648	0.000637112	0.0204702	ENSMUSG00000026432	arginine vasopressin receptor 1B [Source:MGI Symbol;Acc:MGI:1347010]
6M LacQ140_A STR	Pik3c2b	negligible	-0.289284	0.020069	0.064076	0.550078	0.443102	0.443102	0.0180844	0.531221	0.000772007	0.00682037	ENSMUSG00000026447	phosphatidylinositol-4-phosphate 3-kinase catalytic subunit type 2 beta [Source:MGI Symbol;Acc:MGI:2685045]
6M LacQ140_A STR	Chit1	full	1.08936	9.87066e-06	-0.851075	1	6.32664e-08	0.679021	0.679021	0.311154	0.00982542	0	ENSMUSG00000026450	chitinase 1 (chitotriosidase) [Source:MGI Symbol;Acc:MGI:1919134]
6M LacQ140_A STR	Atp2b4	negligible	0.297071	0.0156878	-0.16299	0.890466	0.1054	0.1054	0.287184	0.571875	0.0314072	0.0041339	ENSMUSG00000026463	ATPase, Ca++ transporting, plasma membrane 4 [Source:MGI Symbol;Acc:MGI:88111]
6M LacQ140_A STR	Glul	negligible	-0.283189	8.2227e-05	0.0126293	0.174002	0.756238	0.756238	0.000340722	0.173661	6.32664e-08	0.0697602	ENSMUSG00000026473	glutamate-ammonia ligase (glutamine synthetase) [Source:MGI Symbol;Acc:MGI:95739]
6M LacQ140_A STR	Lamc2	partial	0.815341	7.19798e-15	-0.454671	1	6.32664e-08	0.922707	0.0772925	0.922707	0	0	ENSMUSG00000026479	laminin, gamma 2 [Source:MGI Symbol;Acc:MGI:99913]
6M LacQ140_A STR	Ncf2	partial	-0.282365	0.000110968	0.138491	0.960884	0.0391157	0.820407	0.139696	0.820407	0.000781508	1.79899e-07	ENSMUSG00000026480	neutrophil cytosolic factor 2 [Source:MGI Symbol;Acc:MGI:97284]
6M LacQ140_A STR	Kif26b	negligible	0.309214	0.00331485	-0.135836	0.886846	0.112562	0.112562	0.131422	0.752254	0.00317036	0.000591431	ENSMUSG00000026494	kinesin family member 26B [Source:MGI Symbol;Acc:MGI:2447076]
6M LacQ140_A STR	Tmem63a	partial	-0.280419	0.00419629	0.188443	0.957428	0.0418617	0.493879	0.417878	0.493879	0.045671	0.000710395	ENSMUSG00000026519	transmembrane protein 63a [Source:MGI Symbol;Acc:MGI:2384789]
6M LacQ140_A STR	Opn3	negligible	-0.515039	3.00265e-05	0.138479	0.702745	0.297143	0.297143	0.00372458	0.699019	1.09581e-06	0.000112073	ENSMUSG00000026525	opsin 3 [Source:MGI Symbol;Acc:MGI:1338022]
6M LacQ140_A STR	Dusp23	negligible	0.319765	0.0475008	0.0191687	0.133719	0.59121	0.59121	0.00419273	0.129129	0.000396792	0.275071	ENSMUSG00000026544	dual specificity phosphatase 23 [Source:MGI Symbol;Acc:MGI:1915690]
6M LacQ140_A STR	Cfap45	full	0.535918	0.000696975	-0.632934	1	0	0.654709	0.654709	0.0102249	0.335067	0	ENSMUSG00000026546	cilia and flagella associated protein 45 [Source:MGI Symbol;Acc:MGI:1919120]
6M LacQ140_A STR	Prrx1	negligible	-0.386863	0.000191516	-0.00665965	0.0803273	0.800828	0.800828	5.37713e-05	0.0802735	0	0.118844	ENSMUSG00000026586	paired related homeobox 1 [Source:MGI Symbol;Acc:MGI:97712]
6M LacQ140_A STR	Soat1	negligible	-0.354365	6.06192e-05	-0.0138729	0.0439391	0.83056	0.83056	6.25522e-06	0.0439329	0	0.125501	ENSMUSG00000026600	sterol O-acyltransferase 1 [Source:MGI Symbol;Acc:MGI:104665]
6M LacQ140_A STR	Kctd3	negligible	-0.32072	2.65743e-12	-0.0013834	0.0153534	0.965358	0.965358	0	0.0153534	0	0.0192886	ENSMUSG00000026608	potassium channel tetramerisation domain containing 3 [Source:MGI Symbol;Acc:MGI:2444629]
6M LacQ140_A STR	Atf3	partial	0.934909	1.04612e-06	-0.552274	0.999743	0.000256826	0.780347	0.219253	0.780347	0.000142775	0	ENSMUSG00000026628	activating transcription factor 3 [Source:MGI Symbol;Acc:MGI:109384]
6M LacQ140_A STR	Suv39h2	partial	0.531277	2.66444e-08	-0.23834	0.98923	0.0107698	0.961136	0.0280933	0.961136	4.6228e-07	0	ENSMUSG00000026646	suppressor of variegation 3-9 2 [Source:MGI Symbol;Acc:MGI:1890396]
6M LacQ140_A STR	Dusp12	negligible	-0.378557	1.05633e-06	0.104833	0.714391	0.285409	0.285409	0.00400929	0.710382	2.96532e-07	0.000199568	ENSMUSG00000026659	dual specificity phosphatase 12 [Source:MGI Symbol;Acc:MGI:1890614]
6M LacQ140_A STR	Atf6	full	-0.312302	0.000136238	0.284688	1	0	0.836445	0.836445	0.109593	0.053962	0	ENSMUSG00000026663	activating transcription factor 6 [Source:MGI Symbol;Acc:MGI:1926157]
6M LacQ140_A STR	Rgs5	full	-0.289271	9.05111e-05	0.218215	0.999997	3.18093e-06	0.614047	0.614047	0.375072	0.0108778	0	ENSMUSG00000026678	regulator of G-protein signaling 5 [Source:MGI Symbol;Acc:MGI:1098434]
6M LacQ140_A STR	Nuf2	negligible	-0.325672	0.0266024	0.164588	0.893731	0.104299	0.104299	0.231627	0.640677	0.0214266	0.0019703	ENSMUSG00000026683	NUF2, NDC80 kinetochore complex component [Source:MGI Symbol;Acc:MGI:1914227]
6M LacQ140_A STR	Pigc	negligible	-0.541044	1.04652e-08	0.0717949	0.296851	0.69901	0.69901	3.888e-05	0.296812	0	0.0041391	ENSMUSG00000026698	phosphatidylinositol glycan anchor biosynthesis, class C [Source:MGI Symbol;Acc:MGI:1914542]
6M LacQ140_A STR	Mrc1	partial	-0.579374	0.0196301	0.404361	0.975181	0.024642	0.478116	0.436183	0.478116	0.0608822	0.000177156	ENSMUSG00000026712	mannose receptor, C type 1 [Source:MGI Symbol;Acc:MGI:97142]
6M LacQ140_A STR	4930426L09Rik	negligible	0.642279	0.0121812	-0.368903	0.948201	0.0514401	0.0514401	0.299968	0.625846	0.0223878	0.00035862	ENSMUSG00000026736	RIKEN cDNA 4930426L09 gene [Source:MGI Symbol;Acc:MGI:1921879]
6M LacQ140_A STR	Nr5a1	partial	1.07003	0.00249306	-0.723054	0.997087	0.00291334	0.542384	0.437194	0.542384	0.0175093	0	ENSMUSG00000026751	nuclear receptor subfamily 5, group A, member 1 [Source:MGI Symbol;Acc:MGI:1346833]
6M LacQ140_A STR	Orc4	negligible	-0.33881	0.000602843	0.000838168	0.0689012	0.866882	0.866882	2.799e-05	0.0688732	0	0.0642172	ENSMUSG00000026761	origin recognition complex, subunit 4 [Source:MGI Symbol;Acc:MGI:1347043]
6M LacQ140_A STR	Lypd6b	negligible	0.303698	0.0148144	-0.0745742	0.588183	0.397195	0.397195	0.0348054	0.552075	0.00130314	0.0146221	ENSMUSG00000026765	LY6/PLAUR domain containing 6B [Source:MGI Symbol;Acc:MGI:1919147]
6M LacQ140_A STR	Pfkfb3	negligible	-0.292828	0.010383	-0.0344553	0.0302047	0.656583	0.656583	0.000100676	0.0301014	2.62993e-06	0.313212	ENSMUSG00000026773	6-phosphofructo-2-kinase/fructose-2,6-biphosphatase 3 [Source:MGI Symbol;Acc:MGI:2181202]
6M LacQ140_A STR	Pkn3	full	-0.744707	6.65747e-05	0.534826	0.998408	0.0015923	0.522986	0.522986	0.462843	0.0125787	0	ENSMUSG00000026785	protein kinase N3 [Source:MGI Symbol;Acc:MGI:2388285]
6M LacQ140_A STR	Ak8	negligible	0.437278	0.0289981	-0.255818	0.939919	0.0593418	0.0593418	0.312991	0.591187	0.0357414	0.000739589	ENSMUSG00000026807	adenylate kinase 8 [Source:MGI Symbol;Acc:MGI:1916120]
6M LacQ140_A STR	Ermn	partial	-0.439771	8.78683e-07	0.201216	0.970875	0.0291248	0.906486	0.0643644	0.906486	2.50494e-05	0	ENSMUSG00000026830	ermin, ERM-like protein [Source:MGI Symbol;Acc:MGI:1925017]
6M LacQ140_A STR	Acvr1c	full	-0.433136	0.000149628	0.426714	1	0	0.8251	0.8251	0.0663114	0.108589	0	ENSMUSG00000026834	activin A receptor, type IC [Source:MGI Symbol;Acc:MGI:2661081]
6M LacQ140_A STR	Hspa5	negligible	-0.399813	7.6011e-07	-0.0933928	0.000251627	0.394231	0.394231	0	0.000251627	0	0.605518	ENSMUSG00000026864	heat shock protein 5 [Source:MGI Symbol;Acc:MGI:95835]
6M LacQ140_A STR	Cutal	negligible	-0.735654	0.014699	-0.125658	0.0620623	0.486128	0.486128	0.000997563	0.0610305	3.42665e-05	0.451809	ENSMUSG00000026870	cutA divalent cation tolerance homolog-like [Source:MGI Symbol;Acc:MGI:1925246]
6M LacQ140_A STR	Ttll11	full	-0.268016	2.65192e-05	0.269594	1	0	0.877561	0.877561	0.0279995	0.0944399	0	ENSMUSG00000026885	tubulin tyrosine ligase-like family, member 11 [Source:MGI Symbol;Acc:MGI:1921660]
6M LacQ140_A STR	Grb14	negligible	-0.280771	0.0101456	0.0451748	0.429214	0.521422	0.521422	0.0189838	0.409677	0.000552865	0.0493642	ENSMUSG00000026888	growth factor receptor bound protein 14 [Source:MGI Symbol;Acc:MGI:1355324]
6M LacQ140_A STR	Brd3	partial	0.27673	0.000182065	-0.139293	0.987783	0.0122172	0.862331	0.124958	0.862331	0.000493662	0	ENSMUSG00000026918	bromodomain containing 3 [Source:MGI Symbol;Acc:MGI:1914632]
6M LacQ140_A STR	Mamdc4	negligible	-0.629825	0.015049	0.258935	0.840591	0.157469	0.157469	0.126279	0.708124	0.00618787	0.00194056	ENSMUSG00000026941	MAM domain containing 4 [Source:MGI Symbol;Acc:MGI:2685841]
6M LacQ140_A STR	Tmem210	partial	2.12231	0.0301265	-1.34067	0.978359	0.0216234	0.578823	0.361112	0.578823	0.0384235	1.77637e-05	ENSMUSG00000026963	transmembrane protein 210 [Source:MGI Symbol;Acc:MGI:1925467]
6M LacQ140_A STR	Arrdc1	partial	0.274342	0.0252289	-0.177002	0.982569	0.0174258	0.564756	0.379224	0.564756	0.0385888	5.58304e-06	ENSMUSG00000026972	arrestin domain containing 1 [Source:MGI Symbol;Acc:MGI:2446136]
6M LacQ140_A STR	Baz2b	negligible	0.310875	8.06751e-05	-0.0686471	0.5451	0.443825	0.443825	0.0111576	0.533921	2.18704e-05	0.0110746	ENSMUSG00000026987	bromodomain adjacent to zinc finger domain, 2B [Source:MGI Symbol;Acc:MGI:2442782]
6M LacQ140_A STR	Nup35	negligible	-0.499397	1.65432e-06	0.114017	0.570496	0.425951	0.425951	0.00451616	0.565979	6.28028e-07	0.00355318	ENSMUSG00000026999	nucleoporin 35 [Source:MGI Symbol;Acc:MGI:1916732]
6M LacQ140_A STR	Dusp19	negligible	-0.371285	2.70783e-05	0.152054	0.942609	0.0573909	0.0573909	0.0380915	0.904483	3.43063e-05	0	ENSMUSG00000027001	dual specificity phosphatase 19 [Source:MGI Symbol;Acc:MGI:1915332]
6M LacQ140_A STR	Cybrd1	negligible	0.434129	0.024643	-0.111587	0.596397	0.378406	0.378406	0.05507	0.538134	0.00319328	0.0251968	ENSMUSG00000027015	cytochrome b reductase 1 [Source:MGI Symbol;Acc:MGI:2654575]
6M LacQ140_A STR	Abcb11	negligible	3.14584	0.0135859	-0.305088	0.259946	0.708191	0.708191	0.00267201	0.257187	8.71415e-05	0.0318633	ENSMUSG00000027048	ATP-binding cassette, sub-family B (MDR/TAP), member 11 [Source:MGI Symbol;Acc:MGI:1351619]
6M LacQ140_A STR	Caprin1	negligible	-0.359808	6.73997e-06	0.129634	0.889539	0.110461	0.110461	0.0162526	0.873282	4.20906e-06	6.32664e-08	ENSMUSG00000027184	cell cycle associated protein 1 [Source:MGI Symbol;Acc:MGI:1858234]
6M LacQ140_A STR	Hsd17b12	negligible	-0.270605	0.00255251	0.0611086	0.56486	0.431623	0.431623	0.00938513	0.555392	8.25696e-05	0.003517	ENSMUSG00000027195	hydroxysteroid (17-beta) dehydrogenase 12 [Source:MGI Symbol;Acc:MGI:1926967]
6M LacQ140_A STR	Gatm	partial	-0.4969	8.64931e-10	0.193495	0.971307	0.028693	0.966172	0.00513535	0.966172	0	0	ENSMUSG00000027199	glycine amidinotransferase (L-arginine:glycine amidinotransferase) [Source:MGI Symbol;Acc:MGI:1914342]
6M LacQ140_A STR	Sord	partial	0.397496	2.09915e-09	-0.18583	0.997523	0.00247689	0.972744	0.0247791	0.972744	6.32664e-08	0	ENSMUSG00000027227	sorbitol dehydrogenase [Source:MGI Symbol;Acc:MGI:98266]
6M LacQ140_A STR	Lrp4	negligible	-0.419595	0.000125453	0.183321	0.948476	0.0515244	0.0515244	0.0697939	0.87848	0.000201305	0	ENSMUSG00000027253	low density lipoprotein receptor-related protein 4 [Source:MGI Symbol;Acc:MGI:2442252]
6M LacQ140_A STR	Tubgcp4	negligible	-0.360741	9.35309e-06	0.0839518	0.60324	0.396519	0.396519	0.00122486	0.602015	6.32664e-08	0.000240612	ENSMUSG00000027263	tubulin, gamma complex associated protein 4 [Source:MGI Symbol;Acc:MGI:1196293]
6M LacQ140_A STR	Mkks	negligible	-0.384032	0.000496399	-0.0351704	0.0451318	0.690579	0.690579	4.8768e-05	0.0450829	6.32664e-08	0.264289	ENSMUSG00000027274	McKusick-Kaufman syndrome [Source:MGI Symbol;Acc:MGI:1891836]
6M LacQ140_A STR	Snap23	negligible	-0.34576	4.33071e-06	0.0115615	0.178777	0.722591	0.722591	0.000439338	0.178338	6.32664e-08	0.0986319	ENSMUSG00000027287	synaptosomal-associated protein 23 [Source:MGI Symbol;Acc:MGI:109356]
6M LacQ140_A STR	Ltk	full	0.316873	0.0204919	-0.300837	0.997581	0.00241913	0.601377	0.601377	0.206712	0.189492	0	ENSMUSG00000027297	leukocyte tyrosine kinase [Source:MGI Symbol;Acc:MGI:96840]
6M LacQ140_A STR	Rpusd2	partial	0.336798	0.000930857	-0.180664	0.982782	0.0172181	0.779195	0.200896	0.779195	0.00269127	0	ENSMUSG00000027324	RNA pseudouridylate synthase domain containing 2 [Source:MGI Symbol;Acc:MGI:1918066]
6M LacQ140_A STR	Gpcpd1	negligible	-0.328768	3.05415e-05	0.130998	0.895851	0.104116	0.104116	0.051265	0.844496	8.99124e-05	3.269e-05	ENSMUSG00000027346	glycerophosphocholine phosphodiesterase 1 [Source:MGI Symbol;Acc:MGI:104898]
6M LacQ140_A STR	Spred1	negligible	-0.490461	3.10915e-08	0.0917869	0.452971	0.546859	0.546859	4.79911e-05	0.452923	0	0.000170008	ENSMUSG00000027351	sprouty protein with EVH-1 domain 1, related sequence [Source:MGI Symbol;Acc:MGI:2150016]
6M LacQ140_A STR	Slc27a2	negligible	0.303771	0.000586671	-0.129426	0.928308	0.0716889	0.0716889	0.0757892	0.852032	0.00048721	3.18093e-06	ENSMUSG00000027359	solute carrier family 27 (fatty acid transporter), member 2 [Source:MGI Symbol;Acc:MGI:1347099]
6M LacQ140_A STR	Mal	negligible	-0.582775	4.28145e-19	0.0705902	0.094876	0.905124	0.905124	0	0.094876	0	0	ENSMUSG00000027375	myelin and lymphocyte protein, T cell differentiation protein [Source:MGI Symbol;Acc:MGI:892970]
6M LacQ140_A STR	Bcl2l11	negligible	0.508863	0.00237719	0.0143767	0.132791	0.666027	0.666027	0.00117697	0.131605	9.55591e-06	0.201181	ENSMUSG00000027381	BCL2-like 11 (apoptosis facilitator) [Source:MGI Symbol;Acc:MGI:1197519]
6M LacQ140_A STR	Bfsp1	negligible	0.513121	0.0198188	-0.225743	0.849172	0.147913	0.147913	0.164456	0.673716	0.0110001	0.00291519	ENSMUSG00000027420	beaded filament structural protein 1, in lens-CP94 [Source:MGI Symbol;Acc:MGI:101770]
6M LacQ140_A STR	Snx5	negligible	-0.276966	5.75259e-05	0.0562608	0.510432	0.489185	0.489185	0.000699964	0.509732	6.32664e-08	0.000383682	ENSMUSG00000027423	sorting nexin 5 [Source:MGI Symbol;Acc:MGI:1916428]
6M LacQ140_A STR	Mgme1	negligible	-0.283829	0.000608046	0.00810438	0.197638	0.673718	0.673718	0.00182752	0.195804	6.5192e-06	0.128644	ENSMUSG00000027424	mitochondrial genome maintenance exonuclease 1 [Source:MGI Symbol;Acc:MGI:1921778]
6M LacQ140_A STR	Nkx2-2	negligible	0.561508	0.00612052	0.121556	0.011196	0.452818	0.452818	2.1898e-05	0.0111738	2.96532e-07	0.535986	ENSMUSG00000027434	NK2 homeobox 2 [Source:MGI Symbol;Acc:MGI:97347]
6M LacQ140_A STR	Cd93	full	-0.398227	0.0118729	0.285928	0.988176	0.0118208	0.473283	0.473283	0.461727	0.053166	3.18093e-06	ENSMUSG00000027435	CD93 antigen [Source:MGI Symbol;Acc:MGI:106664]
6M LacQ140_A STR	Gzf1	negligible	-0.283435	6.65541e-09	0.0516379	0.43894	0.560586	0.560586	6.39974e-05	0.438876	0	0.000474251	ENSMUSG00000027439	GDNF-inducible zinc finger protein 1 [Source:MGI Symbol;Acc:MGI:1921783]
6M LacQ140_A STR	Acss1	partial	-0.312788	0.000530913	0.152211	0.953024	0.0469725	0.804242	0.147248	0.804242	0.00153421	3.18093e-06	ENSMUSG00000027452	acyl-CoA synthetase short-chain family member 1 [Source:MGI Symbol;Acc:MGI:1915988]
6M LacQ140_A STR	Slc52a3	negligible	-0.636096	2.60914e-06	0.177505	0.736929	0.263046	0.263046	0.00278449	0.734145	6.32664e-08	2.42276e-05	ENSMUSG00000027463	solute carrier protein family 52, member 3 [Source:MGI Symbol;Acc:MGI:1916948]
6M LacQ140_A STR	Ccm2l	partial	-0.544764	2.13976e-05	0.246882	0.981942	0.0180581	0.927876	0.0540239	0.927876	4.17458e-05	0	ENSMUSG00000027474	cerebral cavernous malformation 2-like [Source:MGI Symbol;Acc:MGI:2385159]
6M LacQ140_A STR	Aurka	negligible	0.440416	0.000105029	-0.147931	0.760569	0.236835	0.236835	0.0468642	0.713499	0.000205579	0.0025967	ENSMUSG00000027496	aurora kinase A [Source:MGI Symbol;Acc:MGI:894678]
6M LacQ140_A STR	Rbm38	negligible	0.644172	0.000958535	-0.214073	0.785992	0.213318	0.213318	0.0354922	0.750252	0.000247577	0.000690451	ENSMUSG00000027510	RNA binding motif protein 38 [Source:MGI Symbol;Acc:MGI:1889294]
6M LacQ140_A STR	Edn3	negligible	-0.363086	0.00201942	0.0824619	0.560784	0.431235	0.431235	0.0141501	0.546503	0.000130352	0.00798114	ENSMUSG00000027524	endothelin 3 [Source:MGI Symbol;Acc:MGI:95285]
6M LacQ140_A STR	Zfp64	negligible	0.609994	5.70051e-10	-0.11478	0.455636	0.544271	0.544271	1.79642e-05	0.455618	0	9.26868e-05	ENSMUSG00000027551	zinc finger protein 64 [Source:MGI Symbol;Acc:MGI:107342]
6M LacQ140_A STR	Car2	partial	-0.593569	5.61266e-19	0.301854	0.999979	2.05926e-05	0.978946	0.0210339	0.978946	0	0	ENSMUSG00000027562	carbonic anhydrase 2 [Source:MGI Symbol;Acc:MGI:88269]
6M LacQ140_A STR	Chrna4	partial	-0.640842	8.25244e-06	0.267169	0.988821	0.0111788	0.973168	0.0156523	0.973168	1.22795e-06	0	ENSMUSG00000027577	cholinergic receptor, nicotinic, alpha polypeptide 4 [Source:MGI Symbol;Acc:MGI:87888]
6M LacQ140_A STR	Helz2	partial	-0.386976	0.01764	0.212745	0.9616	0.03836	0.688358	0.256793	0.688358	0.0164495	4.01223e-05	ENSMUSG00000027580	helicase with zinc finger 2, transcriptional coactivator [Source:MGI Symbol;Acc:MGI:2385169]
6M LacQ140_A STR	Zgpat	negligible	-0.368409	0.00126645	0.152611	0.893172	0.106675	0.106675	0.0854725	0.806735	0.000964015	0.000153552	ENSMUSG00000027582	zinc finger, CCCH-type with G patch domain [Source:MGI Symbol;Acc:MGI:2449939]
6M LacQ140_A STR	Zbtb46	negligible	-0.4628	8.10106e-09	0.0999127	0.553974	0.44586	0.44586	0.000201007	0.553773	0	0.000166851	ENSMUSG00000027583	zinc finger and BTB domain containing 46 [Source:MGI Symbol;Acc:MGI:1919397]
6M LacQ140_A STR	Oprl1	partial	0.332532	1.79141e-05	-0.191913	0.998269	0.00173101	0.777438	0.220301	0.777438	0.000529764	0	ENSMUSG00000027584	opioid receptor-like 1 [Source:MGI Symbol;Acc:MGI:97440]
6M LacQ140_A STR	Sla2	full	-1.41017	4.583e-05	0.993703	0.998015	0.00198508	0.499087	0.499087	0.488618	0.0103103	0	ENSMUSG00000027636	Src-like-adaptor 2 [Source:MGI Symbol;Acc:MGI:1925049]
6M LacQ140_A STR	Fam83d	negligible	-0.957655	9.1096e-11	-0.0389442	0.0113474	0.922829	0.922829	0	0.0113474	0	0.0658234	ENSMUSG00000027654	family with sequence similarity 83, member D [Source:MGI Symbol;Acc:MGI:1919128]
6M LacQ140_A STR	Mfn1	negligible	-0.283032	0.000629476	0.0150956	0.165873	0.787332	0.787332	0.000294815	0.165578	4.6228e-07	0.046795	ENSMUSG00000027668	mitofusin 1 [Source:MGI Symbol;Acc:MGI:1914664]
6M LacQ140_A STR	Pex5l	partial	-0.521509	1.07434e-07	0.211949	0.97208	0.0279201	0.958268	0.0138118	0.958268	1.79899e-07	0	ENSMUSG00000027674	peroxisomal biogenesis factor 5-like [Source:MGI Symbol;Acc:MGI:1916672]
6M LacQ140_A STR	Ttc14	negligible	-0.43055	0.00574671	0.192971	0.821073	0.170759	0.170759	0.190734	0.619001	0.0113389	0.00816748	ENSMUSG00000027677	tetratricopeptide repeat domain 14 [Source:MGI Symbol;Acc:MGI:1914370]
6M LacQ140_A STR	Tnik	negligible	0.275587	0.00433944	-0.0330393	0.34879	0.590826	0.590826	0.00866199	0.339998	0.000130353	0.0603835	ENSMUSG00000027692	TRAF2 and NCK interacting kinase [Source:MGI Symbol;Acc:MGI:1916264]
6M LacQ140_A STR	Dcun1d1	negligible	-0.26814	0.00113708	0.0959273	0.844839	0.155024	0.155024	0.0396906	0.804861	0.000287569	0.00013675	ENSMUSG00000027708	DCN1, defective in cullin neddylation 1, domain containing 1 (S. cerevisiae) [Source:MGI Symbol;Acc:MGI:2150386]
6M LacQ140_A STR	Trpc3	full	-0.312365	1.17059e-06	0.300164	1	0	0.871214	0.871214	0.0659435	0.062843	0	ENSMUSG00000027716	transient receptor potential cation channel, subfamily C, member 3 [Source:MGI Symbol;Acc:MGI:109526]
6M LacQ140_A STR	Slc7a11	partial	-0.520985	0.000104357	0.274702	0.9831	0.0169	0.807824	0.17433	0.807824	0.000946128	0	ENSMUSG00000027737	solute carrier family 7 (cationic amino acid transporter, y+ system), member 11 [Source:MGI Symbol;Acc:MGI:1347355]
6M LacQ140_A STR	P2ry1	negligible	0.318969	0.000599132	0.0442385	0.0521696	0.563392	0.563392	0.000188453	0.0519808	2.96532e-07	0.384439	ENSMUSG00000027765	purinergic receptor P2Y, G-protein coupled 1 [Source:MGI Symbol;Acc:MGI:105049]
6M LacQ140_A STR	Ift80	negligible	-0.280179	0.00272404	0.121876	0.849801	0.147649	0.147649	0.149519	0.695754	0.0045287	0.00254997	ENSMUSG00000027778	intraflagellar transport 80 [Source:MGI Symbol;Acc:MGI:1915509]
6M LacQ140_A STR	Tm4sf1	negligible	-0.389611	0.00640058	0.0543498	0.366618	0.605644	0.605644	0.00599706	0.360518	0.000103104	0.0277373	ENSMUSG00000027800	transmembrane 4 superfamily member 1 [Source:MGI Symbol;Acc:MGI:104678]
6M LacQ140_A STR	Tsc22d2	partial	0.325469	0.00134892	-0.20846	0.996769	0.00323094	0.613038	0.374319	0.613038	0.00941152	0	ENSMUSG00000027806	TSC22 domain family, member 2 [Source:MGI Symbol;Acc:MGI:1919283]
6M LacQ140_A STR	4930579G24Rik	negligible	0.469991	2.21399e-05	-0.104001	0.563036	0.436161	0.436161	0.00174453	0.561291	2.96532e-07	0.000802303	ENSMUSG00000027811	RIKEN cDNA 4930579G24 gene [Source:MGI Symbol;Acc:MGI:1923189]
6M LacQ140_A STR	Kcnab1	full	-0.317314	8.50918e-06	0.287488	1	0	0.892202	0.892202	0.0786423	0.0291562	0	ENSMUSG00000027827	potassium voltage-gated channel, shaker-related subfamily, beta member 1 [Source:MGI Symbol;Acc:MGI:109155]
6M LacQ140_A STR	Shox2	negligible	-3.09139	0.00356111	-0.318602	0.00674686	0.778275	0.778275	2.12621e-06	0.00674473	0	0.214978	ENSMUSG00000027833	short stature homeobox 2 [Source:MGI Symbol;Acc:MGI:1201673]
6M LacQ140_A STR	Olfml3	full	-0.50166	3.86797e-11	0.470888	1	0	0.956375	0.956375	0.029618	0.014007	0	ENSMUSG00000027848	olfactomedin-like 3 [Source:MGI Symbol;Acc:MGI:1914877]
6M LacQ140_A STR	Tspan2	negligible	-0.543152	3.7004e-14	0.133713	0.709236	0.290764	0.290764	1.82065e-06	0.709234	0	0	ENSMUSG00000027858	tetraspanin 2 [Source:MGI Symbol;Acc:MGI:1917997]
6M LacQ140_A STR	Ngf	negligible	-0.490767	0.0417422	0.229785	0.906784	0.0927417	0.0927417	0.175864	0.715657	0.0152626	0.000474588	ENSMUSG00000027859	nerve growth factor [Source:MGI Symbol;Acc:MGI:97321]
6M LacQ140_A STR	Casq2	partial	-0.401658	3.10784e-06	0.244089	0.9967	0.00329983	0.698918	0.29677	0.698918	0.00101155	0	ENSMUSG00000027861	calsequestrin 2 [Source:MGI Symbol;Acc:MGI:1309469]
6M LacQ140_A STR	Gstm4	negligible	0.395235	4.47687e-10	-0.130138	0.912713	0.0872865	0.0872865	0.000730093	0.911983	0	0	ENSMUSG00000027890	glutathione S-transferase, mu 4 [Source:MGI Symbol;Acc:MGI:95862]
6M LacQ140_A STR	S100a11	negligible	-0.308305	0.0421016	0.0751248	0.569318	0.392714	0.392714	0.0608169	0.503389	0.00511242	0.0379677	ENSMUSG00000027907	S100 calcium binding protein A11 [Source:MGI Symbol;Acc:MGI:1338798]
6M LacQ140_A STR	Creb3l4	negligible	0.936478	0.00121586	-0.15402	0.411124	0.578287	0.578287	0.00336924	0.40774	1.48203e-05	0.0105896	ENSMUSG00000027938	cAMP responsive element binding protein 3-like 4 [Source:MGI Symbol;Acc:MGI:1916603]
6M LacQ140_A STR	Gask1b	super	-0.56723	2.92818e-07	0.787968	1	0	0.680012	0.319988	6.32664e-08	0.680012	0	ENSMUSG00000027955	golgi associated kinase 1B [Source:MGI Symbol;Acc:MGI:1915909]
6M LacQ140_A STR	Vcam1	partial	-0.293163	2.4585e-06	0.175227	0.999639	0.00036064	0.757099	0.242276	0.757099	0.000264891	0	ENSMUSG00000027962	vascular cell adhesion molecule 1 [Source:MGI Symbol;Acc:MGI:98926]
6M LacQ140_A STR	Lef1	negligible	-0.555387	0.000267905	0.205329	0.945206	0.0547935	0.0547935	0.0144778	0.93071	1.88221e-05	0	ENSMUSG00000027985	lymphoid enhancer binding factor 1 [Source:MGI Symbol;Acc:MGI:96770]
6M LacQ140_A STR	Npy2r	full	-0.344485	0.0220438	0.440229	1	0	0.506088	0.506088	0.0174065	0.476505	0	ENSMUSG00000028004	neuropeptide Y receptor Y2 [Source:MGI Symbol;Acc:MGI:108418]
6M LacQ140_A STR	Egf	negligible	0.475628	0.0120898	-0.0261429	0.271247	0.586566	0.586566	0.0100751	0.26085	0.000322006	0.142187	ENSMUSG00000028017	epidermal growth factor [Source:MGI Symbol;Acc:MGI:95290]
6M LacQ140_A STR	Alpk1	negligible	-0.317548	0.0258522	0.0861291	0.595883	0.349982	0.349982	0.0919637	0.496369	0.00754946	0.0541355	ENSMUSG00000028028	alpha-kinase 1 [Source:MGI Symbol;Acc:MGI:1918731]
6M LacQ140_A STR	Dkk2	negligible	-0.805981	0.00668747	0.347181	0.885002	0.114504	0.114504	0.123459	0.757801	0.00374143	0.000494457	ENSMUSG00000028031	dickkopf WNT signaling pathway inhibitor 2 [Source:MGI Symbol;Acc:MGI:1890663]
6M LacQ140_A STR	Efna3	negligible	0.311492	0.00241572	0.0635232	0.00713545	0.483437	0.483437	4.09187e-06	0.00713136	0	0.509428	ENSMUSG00000028039	ephrin A3 [Source:MGI Symbol;Acc:MGI:106644]
6M LacQ140_A STR	Lmna	negligible	0.263647	0.0256105	-0.0261404	0.363206	0.487291	0.487291	0.0318806	0.329258	0.00206744	0.149503	ENSMUSG00000028063	lamin A [Source:MGI Symbol;Acc:MGI:96794]
6M LacQ140_A STR	Rprd2	partial	0.340846	9.25762e-07	-0.218576	0.999342	0.000658445	0.641248	0.357201	0.641248	0.00089226	0	ENSMUSG00000028106	regulation of nuclear pre-mRNA domain containing 2 [Source:MGI Symbol;Acc:MGI:1922387]
6M LacQ140_A STR	Tars2	partial	-0.266001	1.50139e-05	0.145414	0.986463	0.0135371	0.785993	0.199729	0.785993	0.000740911	0	ENSMUSG00000028107	threonyl-tRNA synthetase 2, mitochondrial (putative) [Source:MGI Symbol;Acc:MGI:1919057]
6M LacQ140_A STR	Bnipl	full	-0.92852	1.0776e-06	0.75572	0.999962	3.76157e-05	0.715646	0.715646	0.267318	0.0169988	0	ENSMUSG00000028115	BCL2/adenovirus E1B 19kD interacting protein like [Source:MGI Symbol;Acc:MGI:2384749]
6M LacQ140_A STR	F3	negligible	-0.275727	1.7264e-05	-0.0271184	0.0156926	0.75264	0.75264	2.96532e-07	0.0156923	0	0.231668	ENSMUSG00000028128	coagulation factor III [Source:MGI Symbol;Acc:MGI:88381]
6M LacQ140_A STR	Tmem56	negligible	-0.307306	0.00102026	0.123557	0.875858	0.123875	0.123875	0.077934	0.797124	0.000799893	0.000266668	ENSMUSG00000028132	transmembrane protein 56 [Source:MGI Symbol;Acc:MGI:1923195]
6M LacQ140_A STR	Rwdd3	negligible	0.304366	0.00633458	0.0165883	0.0965446	0.675037	0.675037	0.000736539	0.0957959	1.21212e-05	0.228418	ENSMUSG00000028133	RWD domain containing 3 [Source:MGI Symbol;Acc:MGI:1920420]
6M LacQ140_A STR	Dapp1	partial	-0.335442	0.00026826	0.1726	0.981676	0.0183239	0.823386	0.15727	0.823386	0.00102044	0	ENSMUSG00000028159	dual adaptor for phosphotyrosine and 3-phosphoinositides 1 [Source:MGI Symbol;Acc:MGI:1347063]
6M LacQ140_A STR	Ppp3ca	full	-0.297641	3.30123e-05	0.303738	1	0	0.866984	0.866984	0.0243254	0.10869	0	ENSMUSG00000028161	protein phosphatase 3, catalytic subunit, alpha isoform [Source:MGI Symbol;Acc:MGI:107164]
6M LacQ140_A STR	Zranb2	negligible	-0.344955	0.000383025	0.0884886	0.607647	0.378722	0.378722	0.0290451	0.578409	0.000192816	0.013631	ENSMUSG00000028180	zinc finger, RAN-binding domain containing 2 [Source:MGI Symbol;Acc:MGI:1858211]
6M LacQ140_A STR	Ddah1	full	-0.306301	5.72503e-07	0.21997	1	1.79899e-07	0.547182	0.547182	0.451062	0.00175531	0	ENSMUSG00000028194	dimethylarginine dimethylaminohydrolase 1 [Source:MGI Symbol;Acc:MGI:1916469]
6M LacQ140_A STR	Ccn1	negligible	0.520099	0.000516003	-0.172413	0.776421	0.222543	0.222543	0.0367341	0.73948	0.000206316	0.00103593	ENSMUSG00000028195	cellular communication network factor 1 [Source:MGI Symbol;Acc:MGI:88613]
6M LacQ140_A STR	Decr1	negligible	-0.276483	1.78208e-05	0.108129	0.902546	0.097451	0.097451	0.0385788	0.863929	3.84399e-05	3.18093e-06	ENSMUSG00000028223	2,4-dienoyl CoA reductase 1, mitochondrial [Source:MGI Symbol;Acc:MGI:1914710]
6M LacQ140_A STR	Rmdn1	negligible	-0.344127	0.0104036	0.133832	0.840454	0.158621	0.158621	0.0922064	0.745124	0.00312423	0.000924206	ENSMUSG00000028229	regulator of microtubule dynamics 1 [Source:MGI Symbol;Acc:MGI:1913552]
6M LacQ140_A STR	Ubxn2b	negligible	-0.282089	0.00476036	0.157605	0.948374	0.0513637	0.0513637	0.277617	0.656985	0.0137721	0.000262656	ENSMUSG00000028243	UBX domain protein 2B [Source:MGI Symbol;Acc:MGI:1915303]
6M LacQ140_A STR	Faxc	full	0.312591	0.000287539	-0.295428	0.999664	0.000335757	0.720936	0.720936	0.158533	0.120196	0	ENSMUSG00000028246	failed axon connections homolog [Source:MGI Symbol;Acc:MGI:1923382]
6M LacQ140_A STR	Ndufaf4	negligible	-0.313072	4.46589e-05	-0.109511	0	0.10771	0.10771	0	0	0	0.89229	ENSMUSG00000028261	NADH:ubiquinone oxidoreductase complex assembly factor 4 [Source:MGI Symbol;Acc:MGI:1915743]
6M LacQ140_A STR	Gbp3	full	-0.426975	0.00749664	0.365833	0.999494	0.000505749	0.648684	0.648684	0.259422	0.0913876	0	ENSMUSG00000028268	guanylate binding protein 3 [Source:MGI Symbol;Acc:MGI:1926263]
6M LacQ140_A STR	Gbp2	partial	-0.598877	3.33389e-05	0.381605	0.993658	0.0063416	0.616651	0.372304	0.616651	0.00470414	0	ENSMUSG00000028270	guanylate binding protein 2 [Source:MGI Symbol;Acc:MGI:102772]
6M LacQ140_A STR	Rngtt	negligible	-0.391902	3.29285e-05	0.0883191	0.570307	0.428258	0.428258	0.00293641	0.56737	1.05498e-06	0.0014349	ENSMUSG00000028274	RNA guanylyltransferase and 5'-phosphatase [Source:MGI Symbol;Acc:MGI:1329041]
6M LacQ140_A STR	Xpa	negligible	0.393444	0.000171238	-0.0868813	0.563481	0.435917	0.435917	0.00207845	0.561401	1.60872e-06	0.000602316	ENSMUSG00000028329	xeroderma pigmentosum, complementation group A [Source:MGI Symbol;Acc:MGI:99135]
6M LacQ140_A STR	Col15a1	full	-0.299832	0.0372973	0.372426	1	0	0.527938	0.527938	0.0299318	0.44213	0	ENSMUSG00000028339	collagen, type XV, alpha 1 [Source:MGI Symbol;Acc:MGI:88449]
6M LacQ140_A STR	Erp44	negligible	-0.334994	2.65976e-05	0.0516653	0.374198	0.619297	0.619297	0.000716467	0.373481	6.32664e-08	0.00650527	ENSMUSG00000028343	endoplasmic reticulum protein 44 [Source:MGI Symbol;Acc:MGI:1923549]
6M LacQ140_A STR	Zfp618	partial	0.821975	2.75821e-13	-0.297462	0.966185	0.0338148	0.965467	0.000718504	0.965467	0	0	ENSMUSG00000028358	zinc finger protein 618 [Source:MGI Symbol;Acc:MGI:1919950]
6M LacQ140_A STR	Tal2	negligible	0.850187	0.0379487	-0.514459	0.948201	0.0512146	0.0512146	0.33209	0.572279	0.0438324	0.000584173	ENSMUSG00000028417	T cell acute lymphocytic leukemia 2 [Source:MGI Symbol;Acc:MGI:99540]
6M LacQ140_A STR	Aqp3	negligible	2.74607	0.000763848	-0.873379	0.831084	0.168915	0.168915	0.0117327	0.819314	3.67543e-05	1.44964e-06	ENSMUSG00000028435	aquaporin 3 [Source:MGI Symbol;Acc:MGI:1333777]
6M LacQ140_A STR	Kif24	negligible	0.435186	0.0408507	-0.152179	0.711566	0.26821	0.26821	0.122782	0.576633	0.0121512	0.0202238	ENSMUSG00000028438	kinesin family member 24 [Source:MGI Symbol;Acc:MGI:1918345]
6M LacQ140_A STR	1110017D15Rik	full	0.637194	1.17107e-06	-0.620438	1	0	0.897352	0.897352	0.042262	0.0603858	0	ENSMUSG00000028441	RIKEN cDNA 1110017D15 gene [Source:MGI Symbol;Acc:MGI:1920971]
6M LacQ140_A STR	Tpm2	full	-0.475963	2.96998e-14	0.378447	1	0	0.748424	0.748424	0.250186	0.00138992	0	ENSMUSG00000028464	tropomyosin 2, beta [Source:MGI Symbol;Acc:MGI:98810]
6M LacQ140_A STR	Gba2	partial	-0.384527	2.24982e-14	0.166083	0.995969	0.00403098	0.990904	0.00506478	0.990904	0	0	ENSMUSG00000028467	glucosidase beta 2 [Source:MGI Symbol;Acc:MGI:2654325]
6M LacQ140_A STR	Glipr2	negligible	-0.381892	0.000552369	-0.117584	0.000118321	0.221242	0.221242	0	0.000118321	0	0.77864	ENSMUSG00000028480	GLI pathogenesis-related 2 [Source:MGI Symbol;Acc:MGI:1917770]
6M LacQ140_A STR	Mllt3	negligible	-0.286446	0.000265371	0.0629147	0.542331	0.446093	0.446093	0.0122957	0.529996	3.98778e-05	0.0115759	ENSMUSG00000028496	myeloid/lymphoid or mixed-lineage leukemia; translocated to, 3 [Source:MGI Symbol;Acc:MGI:1917372]
6M LacQ140_A STR	Plpp3	partial	-0.267545	5.51958e-07	0.120374	0.988711	0.0112887	0.954752	0.0339568	0.954752	2.46453e-06	0	ENSMUSG00000028517	phospholipid phosphatase 3 [Source:MGI Symbol;Acc:MGI:1915166]
6M LacQ140_A STR	Ak4	negligible	-0.581168	1.42811e-05	0.0315643	0.115459	0.866271	0.866271	9.55591e-06	0.115449	0	0.0182705	ENSMUSG00000028527	adenylate kinase 4 [Source:MGI Symbol;Acc:MGI:87979]
6M LacQ140_A STR	Elavl4	negligible	-0.400473	0.0248791	0.0397011	0.346927	0.531636	0.531636	0.0218078	0.323894	0.00122465	0.121437	ENSMUSG00000028546	ELAV like RNA binding protein 4 [Source:MGI Symbol;Acc:MGI:107427]
6M LacQ140_A STR	Fggy	full	-0.270228	0.000267309	0.206352	0.999061	0.000939056	0.592751	0.592751	0.380724	0.0255858	0	ENSMUSG00000028573	FGGY carbohydrate kinase domain containing [Source:MGI Symbol;Acc:MGI:1922828]
6M LacQ140_A STR	Caap1	negligible	-0.318171	0.0172764	-0.0437666	0.0871778	0.512084	0.512084	0.00190505	0.0851989	7.38424e-05	0.400739	ENSMUSG00000028578	caspase activity and apoptosis inhibitor 1 [Source:MGI Symbol;Acc:MGI:1915020]
6M LacQ140_A STR	Pdpn	negligible	-0.33859	0.000103929	0.107625	0.750112	0.248397	0.248397	0.0294354	0.720596	8.06738e-05	0.00149161	ENSMUSG00000028583	podoplanin [Source:MGI Symbol;Acc:MGI:103098]
6M LacQ140_A STR	Cyb5rl	full	0.279245	0.00688677	-0.215676	0.997199	0.0028011	0.557064	0.557064	0.382644	0.057491	0	ENSMUSG00000028621	cytochrome b5 reductase-like [Source:MGI Symbol;Acc:MGI:1919657]
6M LacQ140_A STR	Col9a2	partial	0.408358	0.000428171	-0.183681	0.950188	0.0498119	0.858559	0.0910895	0.858559	0.000539588	6.32664e-08	ENSMUSG00000028626	collagen, type IX, alpha 2 [Source:MGI Symbol;Acc:MGI:88466]
6M LacQ140_A STR	Dyrk2	partial	0.415557	1.22588e-06	-0.185054	0.978798	0.0212019	0.936623	0.0421678	0.936623	7.81336e-06	0	ENSMUSG00000028630	dual-specificity tyrosine-(Y)-phosphorylation regulated kinase 2 [Source:MGI Symbol;Acc:MGI:1330301]
6M LacQ140_A STR	Kcnq4	negligible	0.390153	0.000649366	-0.100134	0.659912	0.339661	0.339661	0.00648245	0.653412	1.78068e-05	0.000426365	ENSMUSG00000028631	potassium voltage-gated channel, subfamily Q, member 4 [Source:MGI Symbol;Acc:MGI:1926803]
6M LacQ140_A STR	Hivep3	negligible	0.332229	4.68474e-05	-0.119846	0.872731	0.127263	0.127263	0.024134	0.848571	2.57985e-05	6.23437e-06	ENSMUSG00000028634	human immunodeficiency virus type I enhancer binding protein 3 [Source:MGI Symbol;Acc:MGI:106589]
6M LacQ140_A STR	Cap1	full	-0.369205	6.98291e-09	0.389786	1	0	0.910262	0.910262	0.00391599	0.085822	0	ENSMUSG00000028656	CAP, adenylate cyclase-associated protein 1 (yeast) [Source:MGI Symbol;Acc:MGI:88262]
6M LacQ140_A STR	Epha8	negligible	0.324733	0.0167786	-0.0539431	0.440093	0.508182	0.508182	0.0233837	0.415764	0.00094585	0.0517243	ENSMUSG00000028661	Eph receptor A8 [Source:MGI Symbol;Acc:MGI:109378]
6M LacQ140_A STR	Gale	partial	0.307623	0.00267258	-0.1816	0.982218	0.017782	0.669385	0.302856	0.669385	0.00997745	6.32664e-08	ENSMUSG00000028671	galactose-4-epimerase, UDP [Source:MGI Symbol;Acc:MGI:1921496]
6M LacQ140_A STR	Srsf10	exacerbation	-0.341245	0.000573128	-0.174751	3.269e-05	0.0481963	0.951771	0	3.269e-05	0	0.951771	ENSMUSG00000028676	serine/arginine-rich splicing factor 10 [Source:MGI Symbol;Acc:MGI:1333805]
6M LacQ140_A STR	Hpca	full	-0.323026	6.08067e-05	0.323369	1	0	0.812786	0.812786	0.0650203	0.122193	0	ENSMUSG00000028785	hippocalcin [Source:MGI Symbol;Acc:MGI:1336200]
6M LacQ140_A STR	Zfp362	negligible	0.365357	0.00027325	-0.0528881	0.357253	0.631481	0.631481	0.00136748	0.355884	1.60872e-06	0.0112659	ENSMUSG00000028799	zinc finger protein 362 [Source:MGI Symbol;Acc:MGI:2652839]
6M LacQ140_A STR	Nipal3	negligible	0.265874	0.0013427	-0.00208408	0.103671	0.810002	0.810002	0.000164832	0.103506	4.6228e-07	0.0863271	ENSMUSG00000028803	NIPA-like domain containing 3 [Source:MGI Symbol;Acc:MGI:1921802]
6M LacQ140_A STR	Csmd2	negligible	0.308181	0.0147663	-0.165419	0.926097	0.0731568	0.0731568	0.258082	0.649052	0.0189625	0.000746446	ENSMUSG00000028804	CUB and Sushi multiple domains 2 [Source:MGI Symbol;Acc:MGI:2386401]
6M LacQ140_A STR	Sfpq	negligible	-0.419543	0.000262467	-0.111086	0.000472065	0.322633	0.322633	0	0.000472065	0	0.676895	ENSMUSG00000028820	splicing factor proline/glutamine rich (polypyrimidine tract binding protein associated) [Source:MGI Symbol;Acc:MGI:1918764]
6M LacQ140_A STR	Map7d1	negligible	0.283207	0.0011318	-0.0580353	0.509974	0.470194	0.470194	0.0154099	0.494444	0.000120494	0.0198324	ENSMUSG00000028849	MAP7 domain containing 1 [Source:MGI Symbol;Acc:MGI:2384297]
6M LacQ140_A STR	Rspo1	full	-0.448391	7.55315e-05	0.408907	0.999996	4.25809e-06	0.776692	0.776692	0.152467	0.0708364	0	ENSMUSG00000028871	R-spondin 1 [Source:MGI Symbol;Acc:MGI:2183426]
6M LacQ140_A STR	Rpa2	negligible	0.309606	6.27808e-05	-0.0820469	0.663309	0.335429	0.335429	0.00893027	0.65437	8.62334e-06	0.00126222	ENSMUSG00000028884	replication protein A2 [Source:MGI Symbol;Acc:MGI:1339939]
6M LacQ140_A STR	Smpdl3b	negligible	0.526598	4.00617e-06	-0.153567	0.821819	0.178181	0.178181	0.00104162	0.820777	0	0	ENSMUSG00000028885	sphingomyelin phosphodiesterase, acid-like 3B [Source:MGI Symbol;Acc:MGI:1916022]
6M LacQ140_A STR	Prkag2	negligible	-0.4477	1.98788e-13	0.0683994	0.342764	0.656016	0.656016	7.02909e-06	0.342756	0	0.00122031	ENSMUSG00000028944	protein kinase, AMP-activated, gamma 2 non-catalytic subunit [Source:MGI Symbol;Acc:MGI:1336153]
6M LacQ140_A STR	Rheb	negligible	-0.272411	0.00015951	-0.0484663	0.00738449	0.549174	0.549174	4.6228e-07	0.00738403	0	0.443441	ENSMUSG00000028945	Ras homolog enriched in brain [Source:MGI Symbol;Acc:MGI:97912]
6M LacQ140_A STR	Tmub1	negligible	0.268907	0.000436951	-0.108618	0.846503	0.152279	0.152279	0.096403	0.749052	0.00104785	0.0012186	ENSMUSG00000028958	transmembrane and ubiquitin-like domain containing 1 [Source:MGI Symbol;Acc:MGI:1923764]
6M LacQ140_A STR	Slc2a5	full	-0.426422	8.23503e-05	0.336604	0.999928	7.20165e-05	0.661328	0.661328	0.317774	0.0208254	0	ENSMUSG00000028976	solute carrier family 2 (facilitated glucose transporter), member 5 [Source:MGI Symbol;Acc:MGI:1928369]
6M LacQ140_A STR	Masp2	negligible	-0.923412	0.0470486	0.108526	0.398227	0.44133	0.44133	0.0495671	0.343504	0.00515547	0.160444	ENSMUSG00000028979	mannan-binding lectin serine peptidase 2 [Source:MGI Symbol;Acc:MGI:1330832]
6M LacQ140_A STR	Fam126a	full	0.291072	0.00229682	-0.316856	1	0	0.743812	0.743812	0.0262765	0.229911	0	ENSMUSG00000028995	family with sequence similarity 126, member A [Source:MGI Symbol;Acc:MGI:2149839]
6M LacQ140_A STR	Mthfr	negligible	0.32232	7.80454e-05	0.0405685	0.0291336	0.637531	0.637531	1.14073e-05	0.0291222	0	0.333335	ENSMUSG00000029009	methylenetetrahydrofolate reductase [Source:MGI Symbol;Acc:MGI:106639]
6M LacQ140_A STR	Dnajc2	partial	-0.277576	0.00358744	0.163652	0.957425	0.0423539	0.621441	0.318855	0.621441	0.0171291	0.000220773	ENSMUSG00000029014	DnaJ heat shock protein family (Hsp40) member C2 [Source:MGI Symbol;Acc:MGI:99470]
6M LacQ140_A STR	Gabrd	full	-0.367224	7.77156e-13	0.359289	1	0	0.973077	0.973077	0.00903155	0.0178911	0	ENSMUSG00000029054	gamma-aminobutyric acid (GABA) A receptor, subunit delta [Source:MGI Symbol;Acc:MGI:95622]
6M LacQ140_A STR	Mmp23	negligible	-0.677084	0.0100656	0.152444	0.538693	0.411132	0.411132	0.0519334	0.484629	0.0021311	0.0501752	ENSMUSG00000029061	matrix metallopeptidase 23 [Source:MGI Symbol;Acc:MGI:1347361]
6M LacQ140_A STR	Tnfrsf4	full	-0.697724	0.00295253	0.627697	0.999508	0.000491509	0.680843	0.680843	0.210348	0.108317	0	ENSMUSG00000029075	tumor necrosis factor receptor superfamily, member 4 [Source:MGI Symbol;Acc:MGI:104512]
6M LacQ140_A STR	Cd38	negligible	-0.318922	0.0268949	0.151789	0.877498	0.120318	0.120318	0.200192	0.660436	0.0168699	0.002184	ENSMUSG00000029084	CD38 antigen [Source:MGI Symbol;Acc:MGI:107474]
6M LacQ140_A STR	Rnf32	negligible	-0.361698	0.000111064	0.0529775	0.378571	0.598779	0.598779	0.00293958	0.375629	3.02594e-06	0.0226501	ENSMUSG00000029130	ring finger protein 32 [Source:MGI Symbol;Acc:MGI:1861747]
6M LacQ140_A STR	Plb1	full	-0.492351	0.028393	0.481267	0.997707	0.00229345	0.590617	0.590617	0.189493	0.217597	0	ENSMUSG00000029134	phospholipase B1 [Source:MGI Symbol;Acc:MGI:1922406]
6M LacQ140_A STR	Dpysl5	negligible	0.417835	2.32881e-06	-0.0602236	0.334758	0.660967	0.660967	0.000180888	0.334577	0	0.00427514	ENSMUSG00000029168	dihydropyrimidinase-like 5 [Source:MGI Symbol;Acc:MGI:1929772]
6M LacQ140_A STR	Fam114a1	partial	-0.395552	0.00030663	0.211179	0.988899	0.0111008	0.808257	0.179378	0.808257	0.00126372	0	ENSMUSG00000029185	family with sequence similarity 114, member A1 [Source:MGI Symbol;Acc:MGI:1915553]
6M LacQ140_A STR	Nsun7	negligible	0.276664	0.0165022	-0.147561	0.897878	0.0995322	0.0995322	0.266436	0.606785	0.0246575	0.00258934	ENSMUSG00000029206	NOL1/NOP2/Sun domain family, member 7 [Source:MGI Symbol;Acc:MGI:1918168]
6M LacQ140_A STR	Gabra4	negligible	-0.420957	2.54334e-06	0.0472357	0.215206	0.7823	0.7823	1.17053e-05	0.215194	0	0.00249405	ENSMUSG00000029211	gamma-aminobutyric acid (GABA) A receptor, subunit alpha 4 [Source:MGI Symbol;Acc:MGI:95616]
6M LacQ140_A STR	Thegl	full	0.855133	0.0011249	-0.933685	1	0	0.721945	0.721945	0.0385474	0.239508	0	ENSMUSG00000029248	theg spermatid protein like [Source:MGI Symbol;Acc:MGI:1919118]
6M LacQ140_A STR	Rest	negligible	0.415446	0.00335725	-0.102112	0.584007	0.39662	0.39662	0.0346167	0.548771	0.000619316	0.019373	ENSMUSG00000029249	RE1-silencing transcription factor [Source:MGI Symbol;Acc:MGI:104897]
6M LacQ140_A STR	Cdc7	negligible	-0.508695	0.000514735	0.0272705	0.230747	0.668199	0.668199	0.00228412	0.228455	7.44254e-06	0.101054	ENSMUSG00000029283	cell division cycle 7 (S. cerevisiae) [Source:MGI Symbol;Acc:MGI:1309511]
6M LacQ140_A STR	Tgfbr3	negligible	0.320668	0.00350522	-0.0757405	0.571053	0.41338	0.41338	0.0262806	0.544354	0.000419197	0.0155666	ENSMUSG00000029287	transforming growth factor, beta receptor III [Source:MGI Symbol;Acc:MGI:104637]
6M LacQ140_A STR	Gpat3	negligible	0.278763	9.09781e-07	-0.0233475	0.223537	0.744807	0.744807	0.000183017	0.223354	0	0.0316557	ENSMUSG00000029314	glycerol-3-phosphate acyltransferase 3 [Source:MGI Symbol;Acc:MGI:3603816]
6M LacQ140_A STR	1700016H13Rik	negligible	2.67086	0.00930657	-0.365209	0.327773	0.663438	0.663438	0.00239945	0.32532	5.36355e-05	0.00878928	ENSMUSG00000029320	RIKEN cDNA 1700016H13 gene [Source:MGI Symbol;Acc:MGI:1921468]
6M LacQ140_A STR	Crybb1	negligible	-0.335911	0.0370998	0.119126	0.737776	0.251026	0.251026	0.111528	0.616873	0.00937523	0.0111979	ENSMUSG00000029343	crystallin, beta B1 [Source:MGI Symbol;Acc:MGI:104992]
6M LacQ140_A STR	Tesc	full	-0.312903	0.000147249	0.308794	1	6.32664e-08	0.779326	0.779326	0.0927722	0.127902	0	ENSMUSG00000029359	tescalcin [Source:MGI Symbol;Acc:MGI:1930803]
6M LacQ140_A STR	Gm9754	full	-0.982525	0.00147242	0.817598	0.999864	0.000135858	0.678175	0.678175	0.267971	0.053718	0	ENSMUSG00000029360	predicted gene 9754 [Source:MGI Symbol;Acc:MGI:3704256]
6M LacQ140_A STR	Rassf6	partial	-0.908338	0.00495796	0.507222	0.978898	0.0211021	0.717939	0.252571	0.717939	0.00838774	6.32664e-08	ENSMUSG00000029370	Ras association (RalGDS/AF-6) domain family member 6 [Source:MGI Symbol;Acc:MGI:1920496]
6M LacQ140_A STR	Pf4	full	-0.758148	0.0418006	0.567201	0.983404	0.0165173	0.46961	0.46961	0.421473	0.0923217	7.84751e-05	ENSMUSG00000029373	platelet factor 4 [Source:MGI Symbol;Acc:MGI:1888711]
6M LacQ140_A STR	Shroom3	negligible	0.411462	0.00560948	0.0659228	0.038129	0.539351	0.539351	0.000190913	0.0379353	2.77009e-06	0.42252	ENSMUSG00000029381	shroom family member 3 [Source:MGI Symbol;Acc:MGI:1351655]
6M LacQ140_A STR	Cdk2ap1	partial	-0.522735	1.82083e-32	0.344465	1	0	0.694157	0.305843	0.694157	0	0	ENSMUSG00000029394	CDK2 (cyclin-dependent kinase 2)-associated protein 1 [Source:MGI Symbol;Acc:MGI:1202069]
6M LacQ140_A STR	Bcl7a	negligible	0.286959	2.38177e-05	-0.00644631	0.0881631	0.866767	0.866767	1.12902e-05	0.0881518	0	0.0450694	ENSMUSG00000029438	B cell CLL/lymphoma 7A [Source:MGI Symbol;Acc:MGI:1924295]
6M LacQ140_A STR	Rhof	negligible	0.309288	2.9871e-05	-0.0840421	0.674051	0.324461	0.324461	0.0105837	0.663458	9.03415e-06	0.00148868	ENSMUSG00000029449	ras homolog family member F (in filopodia) [Source:MGI Symbol;Acc:MGI:1345629]
6M LacQ140_A STR	Atp2a2	partial	-0.271476	0.000711994	0.159186	0.986151	0.0138487	0.692223	0.288376	0.692223	0.00555239	0	ENSMUSG00000029467	ATPase, Ca++ transporting, cardiac muscle, slow twitch 2 [Source:MGI Symbol;Acc:MGI:88110]
6M LacQ140_A STR	Camkk2	full	-0.387754	4.05315e-06	0.336193	1	0	0.886197	0.886197	0.100734	0.0130695	0	ENSMUSG00000029471	calcium/calmodulin-dependent protein kinase kinase 2, beta [Source:MGI Symbol;Acc:MGI:2444812]
6M LacQ140_A STR	Anxa3	negligible	-0.345904	4.26097e-08	0.0644716	0.468283	0.519511	0.519511	0.00311938	0.465164	6.32664e-08	0.0122052	ENSMUSG00000029484	annexin A3 [Source:MGI Symbol;Acc:MGI:1201378]
6M LacQ140_A STR	Gpc2	negligible	-0.375364	0.00987417	0.140617	0.773945	0.219357	0.219357	0.111373	0.657676	0.00489584	0.00669796	ENSMUSG00000029510	glypican 2 (cerebroglycan) [Source:MGI Symbol;Acc:MGI:1919201]
6M LacQ140_A STR	Chek2	exacerbation	-0.40502	0.0218408	-0.293235	0.000599422	0.0329696	0.966431	2.33339e-06	0.000596792	2.96532e-07	0.966431	ENSMUSG00000029521	checkpoint kinase 2 [Source:MGI Symbol;Acc:MGI:1355321]
6M LacQ140_A STR	Tfec	negligible	-2.47719	0.0223494	0.773476	0.651285	0.310829	0.310829	0.110113	0.532417	0.00875495	0.0378868	ENSMUSG00000029553	transcription factor EC [Source:MGI Symbol;Acc:MGI:1333760]
6M LacQ140_A STR	Radil	negligible	0.31575	0.00133788	-0.0394341	0.302373	0.685029	0.685029	0.00109461	0.301274	4.40488e-06	0.0125978	ENSMUSG00000029576	Ras association and DIL domains [Source:MGI Symbol;Acc:MGI:2443088]
6M LacQ140_A STR	Iqcd	negligible	0.445401	0.0392058	-0.235864	0.905102	0.0930774	0.0930774	0.256683	0.618441	0.0299782	0.00182046	ENSMUSG00000029601	IQ motif containing D [Source:MGI Symbol;Acc:MGI:1922982]
6M LacQ140_A STR	Rasal1	partial	0.470924	3.35303e-05	-0.28993	0.993465	0.00653492	0.661904	0.328517	0.661904	0.00304349	0	ENSMUSG00000029602	RAS protein activator like 1 (GAP1 like) [Source:MGI Symbol;Acc:MGI:1330842]
6M LacQ140_A STR	Dtx1	negligible	0.364417	0.000961177	-0.121723	0.775413	0.223327	0.223327	0.0420695	0.733001	0.000342442	0.00126016	ENSMUSG00000029603	deltex 1, E3 ubiquitin ligase [Source:MGI Symbol;Acc:MGI:1352744]
6M LacQ140_A STR	Medag	negligible	-1.07632	0.0203918	-0.0596043	0.015407	0.873933	0.873933	3.95705e-05	0.0153651	2.35868e-06	0.11066	ENSMUSG00000029659	mesenteric estrogen dependent adipogenesis [Source:MGI Symbol;Acc:MGI:1917967]
6M LacQ140_A STR	Gcc1	negligible	0.264506	0.0009969	-0.0856482	0.755629	0.242695	0.242695	0.038997	0.716318	0.000313888	0.00167584	ENSMUSG00000029708	golgi coiled coil 1 [Source:MGI Symbol;Acc:MGI:1921625]
6M LacQ140_A STR	Gigyf1	negligible	0.337986	0.00342898	-0.0104992	0.166098	0.741551	0.741551	0.000987593	0.165102	8.36876e-06	0.0923512	ENSMUSG00000029714	GRB10 interacting GYF protein 1 [Source:MGI Symbol;Acc:MGI:1888677]
6M LacQ140_A STR	Mepce	negligible	0.308903	1.32189e-06	-0.0158338	0.181149	0.756927	0.756927	0.000189773	0.18096	0	0.0619236	ENSMUSG00000029726	methylphosphate capping enzyme [Source:MGI Symbol;Acc:MGI:106477]
6M LacQ140_A STR	Dlx5	negligible	0.429499	4.08597e-06	-0.130155	0.7497	0.249821	0.249821	0.0122944	0.737401	4.09187e-06	0.000479034	ENSMUSG00000029755	distal-less homeobox 5 [Source:MGI Symbol;Acc:MGI:101926]
6M LacQ140_A STR	Pon3	negligible	-0.341881	0.0105217	0.160519	0.887969	0.110787	0.110787	0.182002	0.696658	0.0093091	0.00124422	ENSMUSG00000029759	paraoxonase 3 [Source:MGI Symbol;Acc:MGI:106686]
6M LacQ140_A STR	Cald1	partial	-0.28119	2.20741e-05	0.131185	0.954207	0.0457931	0.851557	0.102398	0.851557	0.000251814	6.32664e-08	ENSMUSG00000029761	caldesmon 1 [Source:MGI Symbol;Acc:MGI:88250]
6M LacQ140_A STR	Plxna4	negligible	0.309274	0.000618032	-0.0751831	0.590663	0.400167	0.400167	0.0185664	0.57199	0.000106802	0.00917022	ENSMUSG00000029765	plexin A4 [Source:MGI Symbol;Acc:MGI:2179061]
6M LacQ140_A STR	Osbpl3	negligible	-0.342441	0.000115529	0.0394745	0.248779	0.745445	0.745445	0.000138508	0.248641	0	0.00577526	ENSMUSG00000029822	oxysterol binding protein-like 3 [Source:MGI Symbol;Acc:MGI:1918970]
6M LacQ140_A STR	4921507P07Rik	negligible	0.637797	0.0198346	-0.358229	0.931868	0.0673011	0.0673011	0.288558	0.616562	0.0267477	0.000830534	ENSMUSG00000029828	RIKEN cDNA 4921507P07 gene [Source:MGI Symbol;Acc:MGI:1918071]
6M LacQ140_A STR	Nfe2l3	negligible	0.517473	0.0036298	0.108438	0.000410361	0.46878	0.46878	6.32664e-08	0.000410298	0	0.530809	ENSMUSG00000029832	nuclear factor, erythroid derived 2, like 3 [Source:MGI Symbol;Acc:MGI:1339958]
6M LacQ140_A STR	Ptn	partial	-0.264075	6.27244e-06	0.113016	0.958369	0.0416305	0.914459	0.0438877	0.914459	2.24479e-05	0	ENSMUSG00000029838	pleiotrophin [Source:MGI Symbol;Acc:MGI:97804]
6M LacQ140_A STR	Zyx	negligible	0.469276	4.35202e-13	-0.176639	0.940601	0.0593991	0.0593991	0.00561539	0.934986	0	0	ENSMUSG00000029860	zyxin [Source:MGI Symbol;Acc:MGI:103072]
6M LacQ140_A STR	Dbpht2	partial	-0.525002	2.88469e-12	0.232029	0.996625	0.00337495	0.988008	0.00861681	0.988008	0	0	ENSMUSG00000029878	DNA binding protein with his-thr domain [Source:MGI Symbol;Acc:MGI:2679513]
6M LacQ140_A STR	Prdm5	negligible	-0.305776	0.00450024	0.0186505	0.283908	0.57427	0.57427	0.0103165	0.273402	0.000189614	0.141822	ENSMUSG00000029913	PR domain containing 5 [Source:MGI Symbol;Acc:MGI:1918029]
6M LacQ140_A STR	Clec5a	partial	-0.53108	1.88308e-05	0.2627	0.969977	0.0300226	0.839309	0.130311	0.839309	0.000357625	0	ENSMUSG00000029915	C-type lectin domain family 5, member a [Source:MGI Symbol;Acc:MGI:1345151]
6M LacQ140_A STR	Lrig1	negligible	-0.283082	0.00708063	0.104789	0.822278	0.176763	0.176763	0.0739797	0.746387	0.00191093	0.000959915	ENSMUSG00000030029	leucine-rich repeats and immunoglobulin-like domains 1 [Source:MGI Symbol;Acc:MGI:107935]
6M LacQ140_A STR	Prok2	partial	1.68171	0.00123669	-0.944303	0.989819	0.0101814	0.749375	0.236722	0.749375	0.0037221	0	ENSMUSG00000030069	prokineticin 2 [Source:MGI Symbol;Acc:MGI:1354178]
6M LacQ140_A STR	Cntn3	negligible	0.265041	0.00287539	-0.00612153	0.235137	0.583565	0.583565	0.00697279	0.228062	0.000102231	0.181298	ENSMUSG00000030075	contactin 3 [Source:MGI Symbol;Acc:MGI:99534]
6M LacQ140_A STR	Xpc	negligible	0.429218	1.73379e-09	-0.0440984	0.246962	0.736464	0.736464	6.36934e-05	0.246898	0	0.016574	ENSMUSG00000030094	xeroderma pigmentosum, complementation group C [Source:MGI Symbol;Acc:MGI:103557]
6M LacQ140_A STR	Itpr1	full	-0.324059	0.000299408	0.377958	1	0	0.680835	0.680835	0.0101644	0.309001	0	ENSMUSG00000030102	inositol 1,4,5-trisphosphate receptor 1 [Source:MGI Symbol;Acc:MGI:96623]
6M LacQ140_A STR	Zfp248	full	0.36276	1.21864e-07	-0.262654	1	0	0.569603	0.569603	0.429423	0.000973965	0	ENSMUSG00000030145	zinc finger protein 248 [Source:MGI Symbol;Acc:MGI:1919970]
6M LacQ140_A STR	Clec4a2	negligible	-0.755584	3.23579e-05	0.105598	0.347776	0.638583	0.638583	0.000992908	0.346782	2.96532e-07	0.0136409	ENSMUSG00000030148	C-type lectin domain family 4, member a2 [Source:MGI Symbol;Acc:MGI:1349412]
6M LacQ140_A STR	Emp1	negligible	-0.582123	0.000171894	-0.0349667	0.0634548	0.730899	0.730899	5.98633e-05	0.063395	0	0.205646	ENSMUSG00000030208	epithelial membrane protein 1 [Source:MGI Symbol;Acc:MGI:107941]
6M LacQ140_A STR	Mgp	negligible	-0.406528	0.00112433	0.0808977	0.497198	0.500586	0.500586	0.00315094	0.494035	1.20891e-05	0.00221601	ENSMUSG00000030218	matrix Gla protein [Source:MGI Symbol;Acc:MGI:96976]
6M LacQ140_A STR	Rerg	partial	-0.3575	4.36109e-07	0.182217	0.984093	0.0159069	0.858665	0.125337	0.858665	9.19107e-05	0	ENSMUSG00000030222	RAS-like, estrogen-regulated, growth-inhibitor [Source:MGI Symbol;Acc:MGI:2665139]
6M LacQ140_A STR	Ptpro	partial	0.409994	3.85577e-10	-0.170184	0.996079	0.00392105	0.992677	0.00340162	0.992677	0	0	ENSMUSG00000030223	protein tyrosine phosphatase, receptor type, O [Source:MGI Symbol;Acc:MGI:1097152]
6M LacQ140_A STR	Slco1c1	partial	-0.447352	8.93142e-05	0.220778	0.972658	0.0273423	0.842578	0.129548	0.842578	0.000531258	0	ENSMUSG00000030235	solute carrier organic anion transporter family, member 1c1 [Source:MGI Symbol;Acc:MGI:1889679]
6M LacQ140_A STR	Kcnj8	negligible	-0.47337	1.51413e-06	0.0120786	0.0893311	0.869603	0.869603	4.20906e-06	0.0893269	0	0.0410662	ENSMUSG00000030247	potassium inwardly-rectifying channel, subfamily J, member 8 [Source:MGI Symbol;Acc:MGI:1100508]
6M LacQ140_A STR	Rad18	full	0.380209	1.39562e-05	-0.358078	1	0	0.84582	0.84582	0.0899233	0.0642571	0	ENSMUSG00000030254	RAD18 E3 ubiquitin protein ligase [Source:MGI Symbol;Acc:MGI:1890476]
6M LacQ140_A STR	Cpne9	partial	-1.46349	1.43797e-20	0.824855	1	0	0.97255	0.0274495	0.97255	0	0	ENSMUSG00000030270	copine family member IX [Source:MGI Symbol;Acc:MGI:2443052]
6M LacQ140_A STR	Ttll3	negligible	-0.347321	0.0103606	0.156376	0.895359	0.104113	0.104113	0.148269	0.741023	0.006067	0.000528404	ENSMUSG00000030276	tubulin tyrosine ligase-like family, member 3 [Source:MGI Symbol;Acc:MGI:2141418]
6M LacQ140_A STR	C2cd5	full	-0.283361	0.000726726	0.25914	0.998259	0.00174124	0.665569	0.665569	0.212044	0.120645	0	ENSMUSG00000030279	C2 calcium-dependent domain containing 5 [Source:MGI Symbol;Acc:MGI:1921991]
6M LacQ140_A STR	Il17rc	super	-0.341464	0.0206652	0.45169	1	1.79899e-07	0.522518	0.454306	0.0231755	0.522518	0	ENSMUSG00000030281	interleukin 17 receptor C [Source:MGI Symbol;Acc:MGI:2159336]
6M LacQ140_A STR	Timp4	negligible	-0.266864	0.00910146	0.0154157	0.238867	0.662176	0.662176	0.00426055	0.234509	9.82559e-05	0.0989563	ENSMUSG00000030317	tissue inhibitor of metalloproteinase 4 [Source:MGI Symbol;Acc:MGI:109125]
6M LacQ140_A STR	Scnn1a	full	0.550391	1.97347e-06	-0.62454	1	0	0.764825	0.764825	0.00601029	0.229164	0	ENSMUSG00000030340	sodium channel, nonvoltage-gated 1 alpha [Source:MGI Symbol;Acc:MGI:101782]
6M LacQ140_A STR	Dyrk4	negligible	-1.34489	0.000843106	0.659972	0.897255	0.10145	0.10145	0.202621	0.689009	0.00562497	0.00129441	ENSMUSG00000030345	dual-specificity tyrosine-(Y)-phosphorylation regulated kinase 4 [Source:MGI Symbol;Acc:MGI:1330292]
6M LacQ140_A STR	Rad51ap1	negligible	0.400167	0.00864565	-0.170078	0.834534	0.16203	0.16203	0.148166	0.679556	0.00681146	0.00343678	ENSMUSG00000030346	RAD51 associated protein 1 [Source:MGI Symbol;Acc:MGI:1098224]
6M LacQ140_A STR	Tspan11	negligible	-1.05604	0.011399	0.110257	0.241788	0.745405	0.745405	0.00130828	0.240442	3.76193e-05	0.0128073	ENSMUSG00000030351	tetraspanin 11 [Source:MGI Symbol;Acc:MGI:1915748]
6M LacQ140_A STR	Tead4	negligible	-0.649835	0.0336541	-0.144123	0.0563855	0.411056	0.411056	0.0014904	0.0547923	0.000102826	0.532558	ENSMUSG00000030353	TEA domain family member 4 [Source:MGI Symbol;Acc:MGI:106907]
6M LacQ140_A STR	Mark4	negligible	0.295381	4.51473e-05	-0.12807	0.923303	0.0766825	0.0766825	0.0809562	0.84211	0.0002374	1.4316e-05	ENSMUSG00000030397	MAP/microtubule affinity regulating kinase 4 [Source:MGI Symbol;Acc:MGI:1920955]
6M LacQ140_A STR	Nova2	negligible	0.270343	0.0150389	-0.0390299	0.377292	0.596246	0.596246	0.0079997	0.369021	0.000271363	0.0264623	ENSMUSG00000030411	neuro-oncological ventral antigen 2 [Source:MGI Symbol;Acc:MGI:104296]
6M LacQ140_A STR	Zfp108	negligible	0.280805	0.000568918	-0.135612	0.946673	0.0533135	0.0533135	0.147387	0.797642	0.00164474	1.33885e-05	ENSMUSG00000030486	zinc finger protein 108 [Source:MGI Symbol;Acc:MGI:1891198]
6M LacQ140_A STR	Slc7a10	negligible	-0.272739	0.00255251	0.144695	0.940201	0.0595299	0.0595299	0.237851	0.694071	0.00827915	0.000269494	ENSMUSG00000030495	solute carrier family 7 (cationic amino acid transporter, y+ system), member 10 [Source:MGI Symbol;Acc:MGI:1858261]
6M LacQ140_A STR	Blm	partial	0.551165	2.14817e-06	-0.241567	0.972594	0.0274055	0.930957	0.0416262	0.930957	1.09458e-05	0	ENSMUSG00000030528	Bloom syndrome, RecQ like helicase [Source:MGI Symbol;Acc:MGI:1328362]
6M LacQ140_A STR	Unc45a	full	0.266432	0.00478884	-0.213328	0.997009	0.00299056	0.584425	0.584425	0.344106	0.0684784	0	ENSMUSG00000030533	unc-45 myosin chaperone A [Source:MGI Symbol;Acc:MGI:2142246]
6M LacQ140_A STR	Mesp2	negligible	0.742464	0.0104546	0.210625	0.0174404	0.340106	0.340106	0.000120562	0.0173168	3.02594e-06	0.642454	ENSMUSG00000030543	mesoderm posterior 2 [Source:MGI Symbol;Acc:MGI:1096325]
6M LacQ140_A STR	Ryr1	full	-1.13281	1.30241e-14	1.04617	1	0	0.985954	0.985954	0.0115103	0.00253578	0	ENSMUSG00000030592	ryanodine receptor 1, skeletal muscle [Source:MGI Symbol;Acc:MGI:99659]
6M LacQ140_A STR	Lrfn1	negligible	0.400001	0.00010692	-0.148427	0.852818	0.146972	0.146972	0.0437931	0.808901	0.000123991	0.000209604	ENSMUSG00000030600	leucine rich repeat and fibronectin type III domain containing 1 [Source:MGI Symbol;Acc:MGI:2136810]
6M LacQ140_A STR	Hapln3	partial	0.405612	0.00453046	-0.236639	0.950069	0.0495662	0.618364	0.31308	0.618364	0.0186243	0.000364808	ENSMUSG00000030606	hyaluronan and proteoglycan link protein 3 [Source:MGI Symbol;Acc:MGI:1914916]
6M LacQ140_A STR	Ccdc90b	negligible	-0.387262	5.30002e-05	0.0687048	0.438559	0.556641	0.556641	0.00147799	0.43708	4.6228e-07	0.00480024	ENSMUSG00000030613	coiled-coil domain containing 90B [Source:MGI Symbol;Acc:MGI:1913615]
6M LacQ140_A STR	Tmem126a	negligible	-0.274059	0.0472787	-0.0196793	0.107633	0.613061	0.613061	0.0025938	0.104773	0.00026599	0.279306	ENSMUSG00000030615	transmembrane protein 126A [Source:MGI Symbol;Acc:MGI:1913521]
6M LacQ140_A STR	Sytl2	negligible	0.275841	0.000392033	-0.0848861	0.75012	0.249166	0.249166	0.0214642	0.728577	7.89479e-05	0.000713551	ENSMUSG00000030616	synaptotagmin-like 2 [Source:MGI Symbol;Acc:MGI:1933366]
6M LacQ140_A STR	Ddias	negligible	0.576363	0.0306748	-0.192327	0.692888	0.285053	0.285053	0.110582	0.57317	0.00913521	0.0220595	ENSMUSG00000030641	DNA damage-induced apoptosis suppressor [Source:MGI Symbol;Acc:MGI:1921291]
6M LacQ140_A STR	Cyp2r1	negligible	-1.14111	0.0150058	0.544812	0.880866	0.117166	0.117166	0.19915	0.668673	0.013043	0.00196798	ENSMUSG00000030670	cytochrome P450, family 2, subfamily r, polypeptide 1 [Source:MGI Symbol;Acc:MGI:2449771]
6M LacQ140_A STR	Qprt	negligible	-0.618162	0.00670812	0.0667258	0.352609	0.544622	0.544622	0.0165814	0.335612	0.000415127	0.102769	ENSMUSG00000030674	quinolinate phosphoribosyltransferase [Source:MGI Symbol;Acc:MGI:1914625]
6M LacQ140_A STR	Nfatc2ip	negligible	0.327952	0.00222618	-0.138208	0.857487	0.141192	0.141192	0.121857	0.73297	0.0026596	0.00132186	ENSMUSG00000030722	nuclear factor of activated T cells, cytoplasmic, calcineurin dependent 2 interacting protein [Source:MGI Symbol;Acc:MGI:1329015]
6M LacQ140_A STR	Lipt2	negligible	0.337112	0.0178219	-0.159166	0.925997	0.0738571	0.0738571	0.164605	0.752934	0.00845858	0.000146152	ENSMUSG00000030725	lipoyl(octanoyl) transferase 2 (putative) [Source:MGI Symbol;Acc:MGI:1914414]
6M LacQ140_A STR	Atp2a1	negligible	-2.44602	0.013383	-1.03383	0.000986107	0.133807	0.133807	1.75739e-06	0.000984286	6.32664e-08	0.865207	ENSMUSG00000030730	ATPase, Ca++ transporting, cardiac muscle, fast twitch 1 [Source:MGI Symbol;Acc:MGI:105058]
6M LacQ140_A STR	Kdm8	negligible	0.26309	0.00160306	-0.0395377	0.393701	0.577714	0.577714	0.00629651	0.38736	4.44234e-05	0.028585	ENSMUSG00000030752	lysine (K)-specific demethylase 8 [Source:MGI Symbol;Acc:MGI:1924285]
6M LacQ140_A STR	Zkscan2	negligible	0.475409	1.20886e-05	0.125821	0.00796406	0.360842	0.360842	6.74215e-07	0.00796339	0	0.631194	ENSMUSG00000030757	zinc finger with KRAB and SCAN domains 2 [Source:MGI Symbol;Acc:MGI:2444060]
6M LacQ140_A STR	Itgam	full	-0.295043	0.00461352	0.328582	1	0	0.706264	0.706264	0.024906	0.26883	0	ENSMUSG00000030786	integrin alpha M [Source:MGI Symbol;Acc:MGI:96607]
6M LacQ140_A STR	Lyve1	negligible	-1.13571	0.00431489	0.020056	0.202435	0.637407	0.637407	0.00370185	0.198679	5.37507e-05	0.160159	ENSMUSG00000030787	lymphatic vessel endothelial hyaluronan receptor 1 [Source:MGI Symbol;Acc:MGI:2136348]
6M LacQ140_A STR	Pycard	negligible	-0.351452	0.0279008	0.154413	0.818395	0.174065	0.174065	0.182419	0.619132	0.0168432	0.0075402	ENSMUSG00000030793	PYD and CARD domain containing [Source:MGI Symbol;Acc:MGI:1931465]
6M LacQ140_A STR	Tead2	negligible	-0.360188	0.028314	0.0610283	0.447863	0.495538	0.495538	0.0288936	0.417242	0.00172651	0.0565994	ENSMUSG00000030796	TEA domain family member 2 [Source:MGI Symbol;Acc:MGI:104904]
6M LacQ140_A STR	9130019O22Rik	partial	0.491506	5.96139e-05	-0.28238	0.993842	0.00615785	0.751381	0.241116	0.751381	0.0013449	0	ENSMUSG00000030823	RIKEN cDNA 9130019O22 gene [Source:MGI Symbol;Acc:MGI:1926171]
6M LacQ140_A STR	Abcc6	full	-0.590526	0.00119737	0.522375	0.999773	0.000226849	0.705668	0.705668	0.210459	0.0836456	0	ENSMUSG00000030834	ATP-binding cassette, sub-family C (CFTR/MRP), member 6 [Source:MGI Symbol;Acc:MGI:1351634]
6M LacQ140_A STR	Ptpn5	full	-0.339819	1.42958e-06	0.250627	1	0	0.606822	0.606822	0.391316	0.0018618	0	ENSMUSG00000030854	protein tyrosine phosphatase, non-receptor type 5 [Source:MGI Symbol;Acc:MGI:97807]
6M LacQ140_A STR	Chp2	negligible	0.451124	5.22627e-05	0.0449248	0.0182144	0.740111	0.740111	1.05498e-06	0.0182134	0	0.241675	ENSMUSG00000030865	calcineurin-like EF hand protein 2 [Source:MGI Symbol;Acc:MGI:1917511]
6M LacQ140_A STR	Cdr2	negligible	-0.273618	0.00296449	0.0435585	0.415361	0.554816	0.554816	0.00905353	0.406206	0.000101291	0.029823	ENSMUSG00000030878	cerebellar degeneration-related 2 [Source:MGI Symbol;Acc:MGI:1100885]
6M LacQ140_A STR	Trim30a	negligible	-0.379547	0.00779907	0.154081	0.793875	0.198215	0.198215	0.145588	0.641009	0.00727808	0.0079093	ENSMUSG00000030921	tripartite motif-containing 30A [Source:MGI Symbol;Acc:MGI:98178]
6M LacQ140_A STR	Ctbp2	negligible	-0.266512	0.00743429	0.000476278	0.182679	0.638905	0.638905	0.00340626	0.179202	7.11262e-05	0.178416	ENSMUSG00000030970	C-terminal binding protein 2 [Source:MGI Symbol;Acc:MGI:1201686]
6M LacQ140_A STR	D7Ertd443e	full	-0.335048	3.23027e-05	0.346393	1	0	0.847843	0.847843	0.0256209	0.126536	0	ENSMUSG00000030994	DNA segment, Chr 7, ERATO Doi 443, expressed [Source:MGI Symbol;Acc:MGI:1196431]
6M LacQ140_A STR	Rbm10	negligible	-0.289071	0.00137322	0.0502329	0.443349	0.53532	0.53532	0.00832756	0.434964	5.68493e-05	0.0213309	ENSMUSG00000031060	RNA binding motif protein 10 [Source:MGI Symbol;Acc:MGI:2384310]
6M LacQ140_A STR	Rab33a	partial	0.289574	0.00697686	-0.187976	0.993713	0.00628693	0.58243	0.39053	0.58243	0.0207536	0	ENSMUSG00000031104	RAB33A, member RAS oncogene family [Source:MGI Symbol;Acc:MGI:109493]
6M LacQ140_A STR	Mcf2	negligible	-0.460673	0.0163501	0.105283	0.568998	0.426522	0.426522	0.0165032	0.551902	0.000592736	0.00447946	ENSMUSG00000031139	mcf.2 transforming sequence [Source:MGI Symbol;Acc:MGI:96932]
6M LacQ140_A STR	Syp	full	0.344756	2.15348e-15	-0.257594	1	0	0.665743	0.665743	0.334218	3.98778e-05	0	ENSMUSG00000031144	synaptophysin [Source:MGI Symbol;Acc:MGI:98467]
6M LacQ140_A STR	Was	negligible	-0.278621	0.0388648	0.138034	0.8431	0.148055	0.148055	0.240019	0.570546	0.0325355	0.00884497	ENSMUSG00000031165	Wiskott-Aldrich syndrome [Source:MGI Symbol;Acc:MGI:105059]
6M LacQ140_A STR	Rbm3	full	0.362593	0.00139338	-0.363347	1	0	0.76802	0.76802	0.0793304	0.15265	0	ENSMUSG00000031167	RNA binding motif (RNP1, RRM) protein 3 [Source:MGI Symbol;Acc:MGI:1099460]
6M LacQ140_A STR	Aff2	negligible	0.334705	0.00548173	-0.0213478	0.335651	0.458694	0.458694	0.032417	0.301932	0.00130171	0.205655	ENSMUSG00000031189	AF4/FMR2 family, member 2 [Source:MGI Symbol;Acc:MGI:1202294]
6M LacQ140_A STR	Efnb1	negligible	0.518172	2.45883e-06	-0.182576	0.894587	0.105413	0.105413	0.00996667	0.884619	8.39963e-07	0	ENSMUSG00000031217	ephrin B1 [Source:MGI Symbol;Acc:MGI:102708]
6M LacQ140_A STR	Magee2	negligible	0.382713	0.000179795	-0.104761	0.681874	0.316958	0.316958	0.0117227	0.670129	2.24479e-05	0.00116794	ENSMUSG00000031224	melanoma antigen, family E, 2 [Source:MGI Symbol;Acc:MGI:2148316]
6M LacQ140_A STR	Magt1	partial	-0.42393	2.27679e-08	0.158764	0.951665	0.0483346	0.945912	0.00575377	0.945912	0	0	ENSMUSG00000031232	magnesium transporter 1 [Source:MGI Symbol;Acc:MGI:1914325]
6M LacQ140_A STR	Btk	partial	-0.345421	0.032542	0.218555	0.960912	0.0387609	0.550963	0.362613	0.550963	0.0473357	0.00032759	ENSMUSG00000031264	Bruton agammaglobulinemia tyrosine kinase [Source:MGI Symbol;Acc:MGI:88216]
6M LacQ140_A STR	Chrdl1	partial	-0.279011	0.0154392	0.170529	0.964835	0.0350132	0.592922	0.342049	0.592922	0.0298643	0.000151457	ENSMUSG00000031283	chordin-like 1 [Source:MGI Symbol;Acc:MGI:1933172]
6M LacQ140_A STR	Dcx	full	0.407354	0.00788233	-0.363435	0.999833	0.000167425	0.680023	0.680023	0.211181	0.108629	0	ENSMUSG00000031285	doublecortin [Source:MGI Symbol;Acc:MGI:1277171]
6M LacQ140_A STR	Il2rg	negligible	-0.506077	0.00451541	0.290156	0.942394	0.0570811	0.0570811	0.302319	0.62205	0.0180258	0.000524627	ENSMUSG00000031304	interleukin 2 receptor, gamma chain [Source:MGI Symbol;Acc:MGI:96551]
6M LacQ140_A STR	Dmrtc1a	negligible	0.442711	4.97802e-05	-0.124388	0.732493	0.267428	0.267428	0.00516585	0.727325	2.46453e-06	7.88494e-05	ENSMUSG00000031323	DMRT-like family C1a [Source:MGI Symbol;Acc:MGI:1918137]
6M LacQ140_A STR	Gpm6b	partial	-0.435116	2.39088e-16	0.245742	1	0	0.912507	0.0874929	0.912507	0	0	ENSMUSG00000031342	glycoprotein m6b [Source:MGI Symbol;Acc:MGI:107672]
6M LacQ140_A STR	Arhgap6	negligible	0.32892	7.08266e-05	-0.139043	0.880528	0.118999	0.118999	0.0971273	0.782854	0.000546834	0.000472385	ENSMUSG00000031355	Rho GTPase activating protein 6 [Source:MGI Symbol;Acc:MGI:1196332]
6M LacQ140_A STR	Zfp92	full	0.528717	0.000213136	-0.447756	0.999703	0.000296974	0.699073	0.699073	0.24909	0.05154	0	ENSMUSG00000031374	zinc finger protein 92 [Source:MGI Symbol;Acc:MGI:108094]
6M LacQ140_A STR	Asb11	full	-0.397394	2.12126e-07	0.282001	1	0	0.527765	0.527765	0.471451	0.000783913	0	ENSMUSG00000031382	ankyrin repeat and SOCS box-containing 11 [Source:MGI Symbol;Acc:MGI:1916104]
6M LacQ140_A STR	Asb9	full	-2.74452	0.0457513	2.56072	0.988376	0.0114154	0.523841	0.523841	0.25082	0.213715	0.000208516	ENSMUSG00000031384	ankyrin repeat and SOCS box-containing 9 [Source:MGI Symbol;Acc:MGI:1916549]
6M LacQ140_A STR	Arhgap4	partial	-0.471434	1.0018e-07	0.273245	0.982365	0.0176351	0.712299	0.269054	0.712299	0.00101163	0	ENSMUSG00000031389	Rho GTPase activating protein 4 [Source:MGI Symbol;Acc:MGI:2159577]
6M LacQ140_A STR	Nxf7	negligible	0.438885	0.0209378	0.0909133	0.0710657	0.418675	0.418675	0.00203991	0.0689331	9.27615e-05	0.510259	ENSMUSG00000031410	nuclear RNA export factor 7 [Source:MGI Symbol;Acc:MGI:2159343]
6M LacQ140_A STR	Plp1	partial	-0.54245	2.53632e-18	0.208394	0.993586	0.00641416	0.993396	0.000190106	0.993396	0	0	ENSMUSG00000031425	proteolipid protein (myelin) 1 [Source:MGI Symbol;Acc:MGI:97623]
6M LacQ140_A STR	Morc4	negligible	0.319271	0.0016143	-0.145736	0.928244	0.0717034	0.0717034	0.125118	0.801261	0.00186512	5.28029e-05	ENSMUSG00000031434	microrchidia 4 [Source:MGI Symbol;Acc:MGI:1922996]
6M LacQ140_A STR	Nek3	negligible	-0.435577	0.000770689	0.0201441	0.23881	0.633531	0.633531	0.00379495	0.234995	1.97046e-05	0.127659	ENSMUSG00000031478	NIMA (never in mitosis gene a)-related expressed kinase 3 [Source:MGI Symbol;Acc:MGI:1344371]
6M LacQ140_A STR	Adgra2	full	-0.264938	0.00713345	0.22089	0.999874	0.000126411	0.65432	0.65432	0.274576	0.0709782	0	ENSMUSG00000031486	adhesion G protein-coupled receptor A2 [Source:MGI Symbol;Acc:MGI:1925810]
6M LacQ140_A STR	Ptpn7	full	-0.822853	6.6418e-17	0.919343	1	0	0.934513	0.934513	2.96532e-07	0.0654862	0	ENSMUSG00000031506	protein tyrosine phosphatase, non-receptor type 7 [Source:MGI Symbol;Acc:MGI:2156893]
6M LacQ140_A STR	Aga	negligible	-0.316069	0.00011096	0.0926559	0.718757	0.280183	0.280183	0.0164182	0.702309	2.99976e-05	0.00106027	ENSMUSG00000031521	aspartylglucosaminidase [Source:MGI Symbol;Acc:MGI:104873]
6M LacQ140_A STR	Dusp4	exacerbation	-0.310127	0.0191553	-0.214754	0.000403278	0.032486	0.967111	1.24756e-06	0.000401967	6.32664e-08	0.967111	ENSMUSG00000031530	dual specificity phosphatase 4 [Source:MGI Symbol;Acc:MGI:2442191]
6M LacQ140_A STR	Polb	negligible	-0.32521	2.74321e-06	0.0979414	0.766875	0.233001	0.233001	0.00748087	0.759393	1.05498e-06	0.000124325	ENSMUSG00000031536	polymerase (DNA directed), beta [Source:MGI Symbol;Acc:MGI:97740]
6M LacQ140_A STR	Ido1	full	-0.341172	1.16273e-05	0.373667	1	0	0.760153	0.760153	0.0279042	0.211943	0	ENSMUSG00000031551	indoleamine 2,3-dioxygenase 1 [Source:MGI Symbol;Acc:MGI:96416]
6M LacQ140_A STR	Plekha2	negligible	0.375058	1.8338e-08	-0.131576	0.940934	0.0590664	0.0590664	0.00204926	0.938884	0	0	ENSMUSG00000031557	pleckstrin homology domain-containing, family A (phosphoinositide binding specific) member 2 [Source:MGI Symbol;Acc:MGI:1928144]
6M LacQ140_A STR	Slit2	negligible	0.308282	0.00387855	-0.140589	0.890548	0.108658	0.108658	0.155628	0.730228	0.00469156	0.000794522	ENSMUSG00000031558	slit guidance ligand 2 [Source:MGI Symbol;Acc:MGI:1315205]
6M LacQ140_A STR	Tenm3	negligible	0.299531	0.00391505	-0.110345	0.806644	0.191639	0.191639	0.0768297	0.728215	0.00159909	0.00171651	ENSMUSG00000031561	teneurin transmembrane protein 3 [Source:MGI Symbol;Acc:MGI:1345183]
6M LacQ140_A STR	Kcnu1	negligible	0.341135	0.0126423	-0.0349243	0.308545	0.630817	0.630817	0.00691147	0.301428	0.000205948	0.060638	ENSMUSG00000031576	potassium channel, subfamily U, member 1 [Source:MGI Symbol;Acc:MGI:1202300]
6M LacQ140_A STR	Rbpms	negligible	-0.275439	0.0306555	0.105466	0.793211	0.202218	0.202218	0.117641	0.667107	0.00846326	0.00457078	ENSMUSG00000031586	RNA binding protein gene with multiple splicing [Source:MGI Symbol;Acc:MGI:1334446]
6M LacQ140_A STR	Asah1	negligible	-0.278805	0.000148319	0.0656391	0.590835	0.406792	0.406792	0.00629849	0.584529	8.15167e-06	0.00237262	ENSMUSG00000031591	N-acylsphingosine amidohydrolase 1 [Source:MGI Symbol;Acc:MGI:1277124]
6M LacQ140_A STR	Sap30	full	0.330343	0.00820054	-0.345426	0.99953	0.000470224	0.635045	0.635045	0.118057	0.246427	0	ENSMUSG00000031609	sin3 associated polypeptide [Source:MGI Symbol;Acc:MGI:1929129]
6M LacQ140_A STR	Hpgd	negligible	-0.324517	0.011399	0.0957035	0.673669	0.316919	0.316919	0.0545892	0.617156	0.00192447	0.00941106	ENSMUSG00000031613	hydroxyprostaglandin dehydrogenase 15 (NAD) [Source:MGI Symbol;Acc:MGI:108085]
6M LacQ140_A STR	Nr3c2	negligible	0.444748	8.89442e-12	-0.137831	0.88138	0.11862	0.11862	0.000231487	0.881148	0	0	ENSMUSG00000031618	nuclear receptor subfamily 3, group C, member 2 [Source:MGI Symbol;Acc:MGI:99459]
6M LacQ140_A STR	Tlr3	negligible	-0.380982	0.00170453	0.170373	0.934649	0.0653421	0.0653421	0.106344	0.826934	0.00137033	9.13746e-06	ENSMUSG00000031639	toll-like receptor 3 [Source:MGI Symbol;Acc:MGI:2156367]
6M LacQ140_A STR	Cdh11	negligible	-0.299954	0.00250063	0.112026	0.791483	0.204891	0.204891	0.0919474	0.69755	0.00198546	0.00362679	ENSMUSG00000031673	cadherin 11 [Source:MGI Symbol;Acc:MGI:99217]
6M LacQ140_A STR	Gab1	partial	-0.278281	0.00191786	0.185908	0.986151	0.0138487	0.537907	0.424945	0.537907	0.0232991	5.57582e-07	ENSMUSG00000031714	growth factor receptor bound protein 2-associated protein 1 [Source:MGI Symbol;Acc:MGI:108088]
6M LacQ140_A STR	Phlpp2	partial	0.335045	1.54212e-07	-0.1875	0.996512	0.00348753	0.81382	0.182582	0.81382	0.000110698	0	ENSMUSG00000031732	PH domain and leucine rich repeat protein phosphatase 2 [Source:MGI Symbol;Acc:MGI:2444928]
6M LacQ140_A STR	Crnde	full	0.892945	0.000540043	-0.688666	0.999874	0.000125628	0.618867	0.618867	0.356987	0.0240204	0	ENSMUSG00000031736	colorectal neoplasia differentially expressed (non-protein coding) [Source:MGI Symbol;Acc:MGI:1918546]
6M LacQ140_A STR	Cdyl2	negligible	0.300082	0.0105064	-0.127152	0.832727	0.163717	0.163717	0.148036	0.677317	0.0073748	0.00355604	ENSMUSG00000031758	chromodomain protein, Y chromosome-like 2 [Source:MGI Symbol;Acc:MGI:1923046]
6M LacQ140_A STR	Ccl17	full	0.926385	0.00117859	-0.706598	0.9859	0.0140608	0.529329	0.529329	0.398008	0.0585634	3.87498e-05	ENSMUSG00000031780	chemokine (C-C motif) ligand 17 [Source:MGI Symbol;Acc:MGI:1329039]
6M LacQ140_A STR	Usb1	negligible	0.427564	2.68293e-05	-0.0367385	0.19613	0.787907	0.787907	7.96569e-05	0.19605	0	0.0159629	ENSMUSG00000031792	U6 snRNA biogenesis 1 [Source:MGI Symbol;Acc:MGI:2142454]
6M LacQ140_A STR	Tpm4	negligible	-0.367833	3.77893e-18	0.0610659	0.38567	0.613479	0.613479	5.45175e-06	0.385665	0	0.000850725	ENSMUSG00000031799	tropomyosin 4 [Source:MGI Symbol;Acc:MGI:2449202]
6M LacQ140_A STR	Gse1	negligible	0.467668	0.000445736	-0.169996	0.881398	0.118599	0.118599	0.0288206	0.85248	9.72196e-05	3.29756e-06	ENSMUSG00000031822	genetic suppressor element 1, coiled-coil protein [Source:MGI Symbol;Acc:MGI:1098275]
6M LacQ140_A STR	Klhl36	negligible	0.464249	0.00112282	-0.0444662	0.265513	0.696805	0.696805	0.00151513	0.263991	6.35172e-06	0.037682	ENSMUSG00000031828	kelch-like 36 [Source:MGI Symbol;Acc:MGI:2385305]
6M LacQ140_A STR	Map3k21	negligible	0.948234	8.47563e-08	-0.0838589	0.18433	0.805621	0.805621	8.95693e-06	0.184321	0	0.0100482	ENSMUSG00000031853	mitogen-activated protein kinase kinase kinase 21 [Source:MGI Symbol;Acc:MGI:2385307]
6M LacQ140_A STR	Pbx4	negligible	0.287358	0.0449595	-0.0604031	0.514291	0.412679	0.412679	0.063343	0.444922	0.00602584	0.0730304	ENSMUSG00000031860	pre B cell leukemia homeobox 4 [Source:MGI Symbol;Acc:MGI:1931321]
6M LacQ140_A STR	Pgr	negligible	-0.333196	2.07612e-05	0.100367	0.737888	0.261333	0.261333	0.0154508	0.722425	1.22545e-05	0.000779208	ENSMUSG00000031870	progesterone receptor [Source:MGI Symbol;Acc:MGI:97567]
6M LacQ140_A STR	Zfp90	partial	0.479842	8.74757e-13	-0.207005	0.994906	0.00509399	0.988349	0.00655666	0.988349	0	0	ENSMUSG00000031907	zinc finger protein 90 [Source:MGI Symbol;Acc:MGI:104786]
6M LacQ140_A STR	Gpr83	full	-0.365117	3.29285e-05	0.413413	1	0	0.777012	0.777012	0.00200136	0.220987	0	ENSMUSG00000031932	G protein-coupled receptor 83 [Source:MGI Symbol;Acc:MGI:95712]
6M LacQ140_A STR	Adat1	negligible	-0.264613	0.0478149	0.0974644	0.737044	0.246893	0.246893	0.133456	0.589212	0.0143765	0.0160627	ENSMUSG00000031949	adenosine deaminase, tRNA-specific 1 [Source:MGI Symbol;Acc:MGI:1353631]
6M LacQ140_A STR	Cdh15	full	0.498959	0.000515593	-0.423219	0.995183	0.00481689	0.619908	0.619908	0.289709	0.0855664	0	ENSMUSG00000031962	cadherin 15 [Source:MGI Symbol;Acc:MGI:106672]
6M LacQ140_A STR	Pdgfd	negligible	-0.456622	0.000278803	0.0602707	0.346194	0.627131	0.627131	0.0025271	0.343662	4.50695e-06	0.0266754	ENSMUSG00000032006	platelet-derived growth factor, D polypeptide [Source:MGI Symbol;Acc:MGI:1919035]
6M LacQ140_A STR	Nectin1	negligible	0.273499	0.005187	0.000525472	0.19927	0.596987	0.596987	0.0051022	0.194076	9.17621e-05	0.203743	ENSMUSG00000032012	nectin cell adhesion molecule 1 [Source:MGI Symbol;Acc:MGI:1926483]
6M LacQ140_A STR	Oaf	negligible	-0.280231	6.85824e-05	0.129171	0.934605	0.0653723	0.0653723	0.115119	0.818933	0.000552957	2.25763e-05	ENSMUSG00000032014	out at first homolog [Source:MGI Symbol;Acc:MGI:94852]
6M LacQ140_A STR	St3gal4	negligible	-0.370543	2.88776e-06	0.0827642	0.578773	0.4211	0.4211	0.000542487	0.57823	0	0.000127767	ENSMUSG00000032038	ST3 beta-galactoside alpha-2,3-sialyltransferase 4 [Source:MGI Symbol;Acc:MGI:1316743]
6M LacQ140_A STR	Cryab	partial	-0.442192	1.09932e-09	0.215574	0.99617	0.00382981	0.947473	0.0486964	0.947473	4.6228e-07	0	ENSMUSG00000032060	crystallin, alpha B [Source:MGI Symbol;Acc:MGI:88516]
6M LacQ140_A STR	2310030G06Rik	negligible	0.311479	0.0255714	-0.193007	0.939065	0.0597056	0.0597056	0.351431	0.539817	0.0478172	0.00122964	ENSMUSG00000032062	RIKEN cDNA 2310030G06 gene [Source:MGI Symbol;Acc:MGI:1914202]
6M LacQ140_A STR	Bco2	full	-0.441642	7.89456e-08	0.309869	0.999984	1.62437e-05	0.503054	0.503054	0.495758	0.00117129	0	ENSMUSG00000032066	beta-carotene oxygenase 2 [Source:MGI Symbol;Acc:MGI:2177469]
6M LacQ140_A STR	Tagln	partial	-0.549946	6.35652e-23	0.355435	1	0	0.718101	0.281899	0.718101	0	0	ENSMUSG00000032085	transgelin [Source:MGI Symbol;Acc:MGI:106012]
6M LacQ140_A STR	Dscaml1	negligible	0.524113	5.42366e-05	-0.169706	0.804515	0.195376	0.195376	0.0157259	0.788773	1.548e-05	0.000109094	ENSMUSG00000032087	DS cell adhesion molecule like 1 [Source:MGI Symbol;Acc:MGI:2150309]
6M LacQ140_A STR	Olfm2	partial	0.322768	6.99975e-09	-0.141708	0.988439	0.0115613	0.967928	0.0205102	0.967928	6.32664e-08	0	ENSMUSG00000032172	olfactomedin 2 [Source:MGI Symbol;Acc:MGI:3045350]
6M LacQ140_A STR	Gnb5	partial	-0.381477	1.65491e-09	0.191662	0.992928	0.00707162	0.91118	0.081745	0.91118	3.71454e-06	0	ENSMUSG00000032192	guanine nucleotide binding protein (G protein), beta 5 [Source:MGI Symbol;Acc:MGI:101848]
6M LacQ140_A STR	Lipc	negligible	2.27275	0.0030951	-0.436571	0.47699	0.52083	0.52083	0.00337063	0.473592	2.74103e-05	0.00218027	ENSMUSG00000032207	lipase, hepatic [Source:MGI Symbol;Acc:MGI:96216]
6M LacQ140_A STR	Anxa2	negligible	-0.492403	3.97948e-07	0.069516	0.325187	0.670549	0.670549	0.000114917	0.325072	0	0.00426361	ENSMUSG00000032231	annexin A2 [Source:MGI Symbol;Acc:MGI:88246]
6M LacQ140_A STR	Ice2	negligible	-0.268185	0.0478516	0.0864275	0.68211	0.296315	0.296315	0.102584	0.569321	0.0102051	0.0215749	ENSMUSG00000032235	interactor of little elongation complex ELL subunit 2 [Source:MGI Symbol;Acc:MGI:2135947]
6M LacQ140_A STR	Rp9	negligible	0.271177	1.10942e-05	-0.0997545	0.836147	0.163413	0.163413	0.0438794	0.792202	6.62754e-05	0.000439383	ENSMUSG00000032239	retinitis pigmentosa 9 (human) [Source:MGI Symbol;Acc:MGI:2157166]
6M LacQ140_A STR	Cln6	negligible	0.477092	1.79424e-06	0.0408539	0.00889581	0.819741	0.819741	0	0.00889581	0	0.171363	ENSMUSG00000032245	ceroid-lipofuscinosis, neuronal 6 [Source:MGI Symbol;Acc:MGI:2159324]
6M LacQ140_A STR	Ankk1	partial	-0.718409	0.00451365	0.366884	0.96515	0.0348487	0.774293	0.185973	0.774293	0.00488438	1.11132e-06	ENSMUSG00000032257	ankyrin repeat and kinase domain containing 1 [Source:MGI Symbol;Acc:MGI:3045301]
6M LacQ140_A STR	Lca5	negligible	0.373257	4.71145e-08	-0.107709	0.74101	0.258831	0.258831	0.00432908	0.736681	6.32664e-08	0.000158521	ENSMUSG00000032258	Leber congenital amaurosis 5 (human) [Source:MGI Symbol;Acc:MGI:1923032]
6M LacQ140_A STR	Drd2	full	-0.451948	5.30798e-05	0.493067	1	0	0.808567	0.808567	0.00881841	0.182615	0	ENSMUSG00000032259	dopamine receptor D2 [Source:MGI Symbol;Acc:MGI:94924]
6M LacQ140_A STR	Sh3bgrl2	full	-0.295293	0.000817177	0.349214	1	0	0.654526	0.654526	0.00893316	0.336541	0	ENSMUSG00000032261	SH3 domain binding glutamic acid-rich protein like 2 [Source:MGI Symbol;Acc:MGI:1915350]
6M LacQ140_A STR	Usp28	negligible	-0.531876	8.09775e-07	0.189064	0.887878	0.112122	0.112122	0.0119805	0.875897	1.05498e-06	0	ENSMUSG00000032267	ubiquitin specific peptidase 28 [Source:MGI Symbol;Acc:MGI:2442293]
6M LacQ140_A STR	Tmem266	negligible	0.294225	0.00884574	-0.00225011	0.167085	0.684161	0.684161	0.00218578	0.164849	5.01503e-05	0.148754	ENSMUSG00000032313	transmembrane protein 266 [Source:MGI Symbol;Acc:MGI:2142980]
6M LacQ140_A STR	Clk3	partial	-0.343115	2.99097e-05	0.148748	0.967174	0.0328259	0.920061	0.0470695	0.920061	4.40718e-05	0	ENSMUSG00000032316	CDC-like kinase 3 [Source:MGI Symbol;Acc:MGI:1098670]
6M LacQ140_A STR	Loxl1	full	-0.51917	0.00323415	0.485737	0.999975	2.53787e-05	0.724953	0.724953	0.153594	0.121427	0	ENSMUSG00000032334	lysyl oxidase-like 1 [Source:MGI Symbol;Acc:MGI:106096]
6M LacQ140_A STR	Impg1	full	-0.457876	0.00300309	0.411571	0.999966	3.43631e-05	0.718049	0.718049	0.187046	0.0948714	0	ENSMUSG00000032343	interphotoreceptor matrix proteoglycan 1 [Source:MGI Symbol;Acc:MGI:1926876]
6M LacQ140_A STR	Elovl5	negligible	-0.350931	1.22889e-06	0.117131	0.889547	0.110453	0.110453	0.00397536	0.885571	6.32664e-08	0	ENSMUSG00000032349	ELOVL family member 5, elongation of long chain fatty acids (yeast) [Source:MGI Symbol;Acc:MGI:1916051]
6M LacQ140_A STR	Lrrc1	negligible	-0.403916	1.5363e-06	0.128974	0.857034	0.142966	0.142966	0.0033584	0.853676	6.32664e-08	0	ENSMUSG00000032352	leucine rich repeat containing 1 [Source:MGI Symbol;Acc:MGI:2442313]
6M LacQ140_A STR	Mlip	negligible	0.409397	4.11236e-13	-0.123834	0.864588	0.135412	0.135412	0.000142775	0.864445	0	0	ENSMUSG00000032355	muscular LMNA-interacting protein [Source:MGI Symbol;Acc:MGI:1916892]
6M LacQ140_A STR	Ctsh	negligible	-0.296213	8.02849e-06	0.0599142	0.505879	0.48917	0.48917	0.00289807	0.50298	6.28028e-07	0.00495147	ENSMUSG00000032359	cathepsin H [Source:MGI Symbol;Acc:MGI:107285]
6M LacQ140_A STR	Adamts7	negligible	0.867209	0.0205397	-0.424969	0.900725	0.0981834	0.0981834	0.206577	0.679226	0.0149227	0.00109172	ENSMUSG00000032363	a disintegrin-like and metallopeptidase (reprolysin type) with thrombospondin type 1 motif, 7 [Source:MGI Symbol;Acc:MGI:1347346]
6M LacQ140_A STR	Zic1	negligible	-0.33433	0.0370419	0.023607	0.153978	0.829557	0.829557	0.00118659	0.152638	0.000153676	0.0164643	ENSMUSG00000032368	zinc finger protein of the cerebellum 1 [Source:MGI Symbol;Acc:MGI:106683]
6M LacQ140_A STR	Car12	full	-0.634437	7.27088e-15	0.512514	1	0	0.884087	0.884087	0.115864	4.85233e-05	0	ENSMUSG00000032373	carbonic anhydrase 12 [Source:MGI Symbol;Acc:MGI:1923709]
6M LacQ140_A STR	Dapk2	negligible	-0.492754	0.000578277	0.0408754	0.24133	0.713898	0.713898	0.00107074	0.240257	2.46453e-06	0.0447713	ENSMUSG00000032380	death-associated protein kinase 2 [Source:MGI Symbol;Acc:MGI:1341297]
6M LacQ140_A STR	Snx1	negligible	-0.263708	0.000530913	-0.0835271	0.00370517	0.269005	0.269005	9.30066e-07	0.00370424	0	0.72729	ENSMUSG00000032382	sorting nexin 1 [Source:MGI Symbol;Acc:MGI:1928395]
6M LacQ140_A STR	Csnk1g1	negligible	0.331534	0.00152895	0.016109	0.0937083	0.695281	0.695281	0.000394588	0.0933119	1.82065e-06	0.21101	ENSMUSG00000032384	casein kinase 1, gamma 1 [Source:MGI Symbol;Acc:MGI:2660884]
6M LacQ140_A STR	Lctl	negligible	0.63123	0.00718452	-0.268384	0.846708	0.151051	0.151051	0.139637	0.701587	0.00548441	0.00224083	ENSMUSG00000032401	lactase-like [Source:MGI Symbol;Acc:MGI:2183549]
6M LacQ140_A STR	Atp1b3	negligible	-0.318771	2.27251e-07	0.118398	0.946699	0.0533011	0.0533011	0.0067053	0.939994	6.32664e-08	0	ENSMUSG00000032412	ATPase, Na+/K+ transporting, beta 3 polypeptide [Source:MGI Symbol;Acc:MGI:107788]
6M LacQ140_A STR	Me1	partial	-0.330368	8.93632e-07	0.156031	0.996179	0.00382129	0.953812	0.042363	0.953812	3.25694e-06	0	ENSMUSG00000032418	malic enzyme 1, NADP(+)-dependent, cytosolic [Source:MGI Symbol;Acc:MGI:97043]
6M LacQ140_A STR	Snx14	negligible	-0.289211	5.31426e-06	0.0702302	0.612991	0.385539	0.385539	0.00422216	0.608768	8.39963e-07	0.00146949	ENSMUSG00000032422	sorting nexin 14 [Source:MGI Symbol;Acc:MGI:2155664]
6M LacQ140_A STR	Crtap	full	-0.290344	0.0144379	0.210279	0.988726	0.011271	0.477557	0.477557	0.453544	0.0576257	2.69372e-06	ENSMUSG00000032431	cartilage associated protein [Source:MGI Symbol;Acc:MGI:1891221]
6M LacQ140_A STR	Cmtm7	full	-0.551294	0.000386984	0.430784	0.998694	0.00130603	0.607572	0.607572	0.356025	0.0350966	0	ENSMUSG00000032436	CKLF-like MARVEL transmembrane domain containing 7 [Source:MGI Symbol;Acc:MGI:2447166]
6M LacQ140_A STR	Ptgs2	full	0.449425	0.00245055	-0.392512	0.998401	0.00159904	0.647569	0.647569	0.251658	0.0991741	0	ENSMUSG00000032487	prostaglandin-endoperoxide synthase 2 [Source:MGI Symbol;Acc:MGI:97798]
6M LacQ140_A STR	Arpp21	partial	-0.600695	3.37193e-26	0.382627	1	0	0.791185	0.208815	0.791185	0	0	ENSMUSG00000032503	cyclic AMP-regulated phosphoprotein, 21 [Source:MGI Symbol;Acc:MGI:107562]
6M LacQ140_A STR	Scn5a	partial	0.49468	0.00171136	-0.322738	0.98801	0.0119903	0.568374	0.401918	0.568374	0.0177181	0	ENSMUSG00000032511	sodium channel, voltage-gated, type V, alpha [Source:MGI Symbol;Acc:MGI:98251]
6M LacQ140_A STR	Vipr1	negligible	0.343487	0.000699643	-0.0396001	0.287359	0.694215	0.694215	0.0009877	0.286369	1.94704e-06	0.0184263	ENSMUSG00000032528	vasoactive intestinal peptide receptor 1 [Source:MGI Symbol;Acc:MGI:109272]
6M LacQ140_A STR	Slco2a1	negligible	-1.29475	0.0221668	0.221622	0.427394	0.563286	0.563286	0.00821921	0.418773	0.000401958	0.00932012	ENSMUSG00000032548	solute carrier organic anion transporter family, member 2a1 [Source:MGI Symbol;Acc:MGI:1346021]
6M LacQ140_A STR	Trf	full	-0.431612	2.60636e-06	0.37244	1	0	0.810417	0.810417	0.166136	0.0234467	0	ENSMUSG00000032554	transferrin [Source:MGI Symbol;Acc:MGI:98821]
6M LacQ140_A STR	Bfsp2	full	-0.387952	0.00608204	0.321828	0.997632	0.00236804	0.605107	0.605107	0.307525	0.0850002	0	ENSMUSG00000032556	beaded filament structural protein 2, phakinin [Source:MGI Symbol;Acc:MGI:1333828]
6M LacQ140_A STR	Nudt16	negligible	0.267394	0.00479402	-0.00689211	0.158485	0.743986	0.743986	0.00100824	0.157464	1.22173e-05	0.0975291	ENSMUSG00000032565	nudix (nucleoside diphosphate linked moiety X)-type motif 16 [Source:MGI Symbol;Acc:MGI:1922936]
6M LacQ140_A STR	Mapkapk3	full	-0.297212	0.0295736	0.247954	0.992782	0.00721443	0.544615	0.544615	0.323254	0.124913	3.70269e-06	ENSMUSG00000032577	mitogen-activated protein kinase-activated protein kinase 3 [Source:MGI Symbol;Acc:MGI:2143163]
6M LacQ140_A STR	Uba7	full	-0.392725	0.00696083	0.312128	0.997759	0.00224082	0.580623	0.580623	0.350474	0.0666617	0	ENSMUSG00000032596	ubiquitin-like modifier activating enzyme 7 [Source:MGI Symbol;Acc:MGI:1349462]
6M LacQ140_A STR	Amt	negligible	-0.350293	0.00180083	0.13705	0.889478	0.11048	0.11048	0.0593611	0.829511	0.000605403	4.2167e-05	ENSMUSG00000032607	aminomethyltransferase [Source:MGI Symbol;Acc:MGI:3646700]
6M LacQ140_A STR	Cd59a	partial	-0.673878	1.38886e-10	0.277098	0.991188	0.00881246	0.986614	0.00457382	0.986614	0	0	ENSMUSG00000032679	CD59a antigen [Source:MGI Symbol;Acc:MGI:109177]
6M LacQ140_A STR	6820408C15Rik	full	0.470319	1.17107e-06	-0.389447	1	0	0.797886	0.797886	0.192423	0.00969095	0	ENSMUSG00000032680	RIKEN cDNA 6820408C15 gene [Source:MGI Symbol;Acc:MGI:3045333]
6M LacQ140_A STR	Lmo2	full	-0.473256	3.55822e-12	0.476133	1	0	0.952099	0.952099	0.00996616	0.0379345	0	ENSMUSG00000032698	LIM domain only 2 [Source:MGI Symbol;Acc:MGI:102811]
6M LacQ140_A STR	Heyl	negligible	0.621946	1.31258e-05	0.0534307	0.00412409	0.849962	0.849962	0	0.00412409	0	0.145914	ENSMUSG00000032744	hairy/enhancer-of-split related with YRPW motif-like [Source:MGI Symbol;Acc:MGI:1860511]
6M LacQ140_A STR	Gab3	partial	0.644245	3.27854e-07	-0.444267	0.99998	1.95255e-05	0.52758	0.471264	0.52758	0.00113647	0	ENSMUSG00000032750	growth factor receptor bound protein 2-associated protein 3 [Source:MGI Symbol;Acc:MGI:2387324]
6M LacQ140_A STR	Mctp2	negligible	-1.09567	0.00865986	0.265024	0.588302	0.402445	0.402445	0.0247761	0.562917	0.000608096	0.00925328	ENSMUSG00000032776	multiple C2 domains, transmembrane 2 [Source:MGI Symbol;Acc:MGI:2685335]
6M LacQ140_A STR	Igdcc4	negligible	-0.291086	0.00259178	0.0808782	0.663052	0.332062	0.332062	0.0292723	0.633412	0.000367733	0.00488555	ENSMUSG00000032816	immunoglobulin superfamily, DCC subclass, member 4 [Source:MGI Symbol;Acc:MGI:1858497]
6M LacQ140_A STR	Ugt8a	partial	-0.730565	9.82287e-09	0.397257	0.997629	0.00237082	0.8618	0.135811	0.8618	1.77715e-05	0	ENSMUSG00000032854	UDP galactosyltransferase 8A [Source:MGI Symbol;Acc:MGI:109522]
6M LacQ140_A STR	Cyb5r4	negligible	-0.272588	0.0036495	0.0139849	0.232423	0.659169	0.659169	0.00351815	0.228862	4.24367e-05	0.108408	ENSMUSG00000032872	cytochrome b5 reductase 4 [Source:MGI Symbol;Acc:MGI:2386848]
6M LacQ140_A STR	Fbxo21	negligible	0.290625	2.39133e-05	-0.0993283	0.883879	0.116121	0.116121	0.00922352	0.874653	2.62993e-06	0	ENSMUSG00000032898	F-box protein 21 [Source:MGI Symbol;Acc:MGI:1924223]
6M LacQ140_A STR	Atg12	negligible	-0.289632	0.00013859	0.0415608	0.365433	0.61631	0.61631	0.00207517	0.363356	2.12621e-06	0.0182566	ENSMUSG00000032905	autophagy related 12 [Source:MGI Symbol;Acc:MGI:1914776]
6M LacQ140_A STR	Odf4	full	-1.42268	1.14919e-06	1.52675	1	0	0.853143	0.853143	0.00851759	0.138339	0	ENSMUSG00000032921	outer dense fiber of sperm tails 4 [Source:MGI Symbol;Acc:MGI:2182079]
6M LacQ140_A STR	Nup93	full	0.326462	3.3808e-14	-0.242378	1	0	0.667598	0.667598	0.332389	1.38455e-05	0	ENSMUSG00000032939	nucleoporin 93 [Source:MGI Symbol;Acc:MGI:1919055]
6M LacQ140_A STR	Rbm11	partial	0.871924	3.77438e-12	-0.50632	1	0	0.888596	0.111404	0.888596	0	0	ENSMUSG00000032940	RNA binding motif protein 11 [Source:MGI Symbol;Acc:MGI:2447622]
6M LacQ140_A STR	Rasgrp2	full	-0.342862	2.6339e-05	0.293224	1	6.32664e-08	0.769744	0.769744	0.198046	0.0322104	0	ENSMUSG00000032946	RAS, guanyl releasing protein 2 [Source:MGI Symbol;Acc:MGI:1333849]
6M LacQ140_A STR	1700088E04Rik	negligible	0.272248	0.00769157	-0.155837	0.910169	0.0871533	0.0871533	0.311488	0.569483	0.0291982	0.00267775	ENSMUSG00000033029	RIKEN cDNA 1700088E04 gene [Source:MGI Symbol;Acc:MGI:1920774]
6M LacQ140_A STR	Calhm2	full	0.273189	0.0350082	-0.200466	0.984605	0.0153551	0.465311	0.465311	0.439389	0.0799044	4.01327e-05	ENSMUSG00000033033	calcium homeostasis modulator family member 2 [Source:MGI Symbol;Acc:MGI:1919941]
6M LacQ140_A STR	Cntnap3	full	-0.508875	1.32918e-11	0.57306	1	0	0.858794	0.858794	0.000283694	0.140923	0	ENSMUSG00000033063	contactin associated protein-like 3 [Source:MGI Symbol;Acc:MGI:3588199]
6M LacQ140_A STR	Tbc1d4	partial	-0.473739	4.50853e-07	0.205011	0.96758	0.0324197	0.929941	0.0376337	0.929941	5.33189e-06	0	ENSMUSG00000033083	TBC1 domain family, member 4 [Source:MGI Symbol;Acc:MGI:2429660]
6M LacQ140_A STR	Ybey	negligible	0.27488	0.00408905	0.0550596	0.0119008	0.487426	0.487426	1.72487e-05	0.0118835	6.32664e-08	0.500673	ENSMUSG00000033126	ybeY metallopeptidase [Source:MGI Symbol;Acc:MGI:2656825]
6M LacQ140_A STR	Slc22a15	negligible	0.323892	4.42791e-06	-0.0158132	0.141564	0.819805	0.819805	3.61361e-05	0.141528	0	0.0386306	ENSMUSG00000033147	solute carrier family 22 (organic anion/cation transporter), member 15 [Source:MGI Symbol;Acc:MGI:3607704]
6M LacQ140_A STR	Podxl2	full	0.266877	0.000343464	-0.188456	0.996061	0.00393896	0.493209	0.493209	0.484849	0.0180035	0	ENSMUSG00000033152	podocalyxin-like 2 [Source:MGI Symbol;Acc:MGI:2442488]
6M LacQ140_A STR	Dis3	full	0.271649	0.000270585	-0.262263	1	3.45647e-07	0.77569	0.77569	0.109316	0.114994	0	ENSMUSG00000033166	DIS3 homolog, exosome endoribonuclease and 3'-5' exoribonuclease [Source:MGI Symbol;Acc:MGI:1919912]
6M LacQ140_A STR	Tie1	full	-0.285891	0.00123675	0.289472	1	0	0.757527	0.757527	0.0782246	0.164248	0	ENSMUSG00000033191	tyrosine kinase with immunoglobulin-like and EGF-like domains 1 [Source:MGI Symbol;Acc:MGI:99906]
6M LacQ140_A STR	Trim45	negligible	0.265915	2.4018e-05	0.0403721	0.00827354	0.620181	0.620181	1.79899e-07	0.00827336	0	0.371546	ENSMUSG00000033233	tripartite motif-containing 45 [Source:MGI Symbol;Acc:MGI:1918187]
6M LacQ140_A STR	Rpgrip1l	negligible	-0.3446	0.000858224	0.106988	0.734708	0.263437	0.263437	0.0321786	0.702303	0.000226352	0.00185463	ENSMUSG00000033282	Rpgrip1-like [Source:MGI Symbol;Acc:MGI:1920563]
6M LacQ140_A STR	Galnt9	negligible	-0.415778	0.0451388	-0.031737	0.0552692	0.707012	0.707012	0.000629252	0.0545499	8.99758e-05	0.237719	ENSMUSG00000033316	polypeptide N-acetylgalactosaminyltransferase 9 [Source:MGI Symbol;Acc:MGI:2677965]
6M LacQ140_A STR	Pus7l	negligible	0.339278	0.00302165	0.0172029	0.0748879	0.729557	0.729557	0.000237896	0.0746484	1.60872e-06	0.195555	ENSMUSG00000033356	pseudouridylate synthase 7-like [Source:MGI Symbol;Acc:MGI:1926145]
6M LacQ140_A STR	Prrg3	partial	0.3461	9.95516e-05	-0.230918	0.999187	0.000813025	0.571377	0.422866	0.571377	0.00494377	0	ENSMUSG00000033361	proline rich Gla (G-carboxyglutamic acid) 3 (transmembrane) [Source:MGI Symbol;Acc:MGI:2685214]
6M LacQ140_A STR	Trappc8	negligible	-0.283773	0.00122173	0.063137	0.550972	0.440959	0.440959	0.012133	0.53876	7.85197e-05	0.00806958	ENSMUSG00000033382	trafficking protein particle complex 8 [Source:MGI Symbol;Acc:MGI:2443008]
6M LacQ140_A STR	Upb1	partial	-0.865952	1.2602e-18	0.560697	1	0	0.712605	0.287395	0.712605	0	0	ENSMUSG00000033427	ureidopropionase, beta [Source:MGI Symbol;Acc:MGI:2143535]
6M LacQ140_A STR	Lpar6	full	-0.38636	0.0110193	0.285898	0.997852	0.00214808	0.51958	0.51958	0.431107	0.0471649	0	ENSMUSG00000033446	lysophosphatidic acid receptor 6 [Source:MGI Symbol;Acc:MGI:1914418]
6M LacQ140_A STR	Fan1	negligible	0.331264	1.14919e-06	0.00254406	0.0565366	0.872324	0.872324	1.31083e-06	0.0565353	0	0.0711391	ENSMUSG00000033458	FANCD2/FANCI-associated nuclease 1 [Source:MGI Symbol;Acc:MGI:3045266]
6M LacQ140_A STR	Asprv1	negligible	0.529124	0.0041607	-0.150385	0.661911	0.329917	0.329917	0.0411886	0.619932	0.000791067	0.00817167	ENSMUSG00000033508	aspartic peptidase, retroviral-like 1 [Source:MGI Symbol;Acc:MGI:1915105]
6M LacQ140_A STR	Fa2h	partial	-0.432575	5.81948e-05	0.269776	0.996675	0.00332541	0.656707	0.337011	0.656707	0.00295624	0	ENSMUSG00000033579	fatty acid 2-hydroxylase [Source:MGI Symbol;Acc:MGI:2443327]
6M LacQ140_A STR	Myo5c	full	-0.845518	5.8624e-06	0.770078	1	0	0.868884	0.868884	0.0944944	0.0366214	0	ENSMUSG00000033590	myosin VC [Source:MGI Symbol;Acc:MGI:2442485]
6M LacQ140_A STR	Piwil2	negligible	-0.545553	0.0110193	0.169477	0.679927	0.304673	0.304673	0.0767468	0.599953	0.00322692	0.0153998	ENSMUSG00000033644	piwi-like RNA-mediated gene silencing 2 [Source:MGI Symbol;Acc:MGI:1930036]
6M LacQ140_A STR	Zfp7	partial	0.519417	7.70962e-12	-0.361831	1	0	0.511362	0.48859	0.511362	4.79981e-05	0	ENSMUSG00000033669	zinc finger protein 7 [Source:MGI Symbol;Acc:MGI:99208]
6M LacQ140_A STR	Akr1c14	partial	-0.543931	0.000457598	0.321666	0.979347	0.0206523	0.667228	0.305387	0.667228	0.00673206	3.45647e-07	ENSMUSG00000033715	aldo-keto reductase family 1, member C14 [Source:MGI Symbol;Acc:MGI:2145458]
6M LacQ140_A STR	Sfxn5	partial	-0.268384	7.77492e-06	0.13175	0.975178	0.0248222	0.860875	0.114119	0.860875	0.000183345	0	ENSMUSG00000033720	sideroflexin 5 [Source:MGI Symbol;Acc:MGI:2137681]
6M LacQ140_A STR	Nrxn2	negligible	0.286265	0.0019505	-0.0286862	0.282889	0.675188	0.675188	0.00237328	0.2805	1.51976e-05	0.0419238	ENSMUSG00000033768	neurexin II [Source:MGI Symbol;Acc:MGI:1096362]
6M LacQ140_A STR	Npbwr1	negligible	0.583226	0.00880991	-0.109384	0.477073	0.486971	0.486971	0.0225876	0.453875	0.000610526	0.0359563	ENSMUSG00000033774	neuropeptides B/W receptor 1 [Source:MGI Symbol;Acc:MGI:891989]
6M LacQ140_A STR	Pla2g4c	negligible	-1.60863	0.0338518	0.382231	0.54909	0.375873	0.375873	0.0829645	0.458405	0.00771995	0.0750378	ENSMUSG00000033847	phospholipase A2, group IVC (cytosolic, calcium-independent) [Source:MGI Symbol;Acc:MGI:1196403]
6M LacQ140_A STR	Gm28042	full	-0.802893	3.42009e-07	0.639877	1	0	0.746878	0.746878	0.248288	0.00483381	0	ENSMUSG00000033852	predicted gene, 28042 [Source:MGI Symbol;Acc:MGI:5547778]
6M LacQ140_A STR	Ppargc1b	negligible	0.409104	0.00102907	-0.190749	0.92278	0.0770633	0.0770633	0.142795	0.777828	0.00215646	0.000156522	ENSMUSG00000033871	peroxisome proliferative activated receptor, gamma, coactivator 1 beta [Source:MGI Symbol;Acc:MGI:2444934]
6M LacQ140_A STR	D3Ertd254e	negligible	0.297476	0.000860884	-0.0430648	0.393467	0.560715	0.560715	0.00903188	0.384377	5.80779e-05	0.0458184	ENSMUSG00000033883	DNA segment, Chr 3, ERATO Doi 254, expressed [Source:MGI Symbol;Acc:MGI:1098769]
6M LacQ140_A STR	Ccp110	negligible	-0.3687	3.17602e-06	0.138628	0.867551	0.13235	0.13235	0.0362706	0.831256	2.42358e-05	9.85563e-05	ENSMUSG00000033904	centriolar coiled coil protein 110 [Source:MGI Symbol;Acc:MGI:2141942]
6M LacQ140_A STR	Usp36	negligible	0.312322	0.00314984	-0.0867084	0.654079	0.338603	0.338603	0.0348732	0.618666	0.000539266	0.00731817	ENSMUSG00000033909	ubiquitin specific peptidase 36 [Source:MGI Symbol;Acc:MGI:1919594]
6M LacQ140_A STR	Rbm34	negligible	-0.316245	3.0389e-10	0.105595	0.878058	0.121942	0.121942	0.00294493	0.875113	0	0	ENSMUSG00000033931	RNA binding motif protein 34 [Source:MGI Symbol;Acc:MGI:1098653]
6M LacQ140_A STR	Ppp3r1	partial	-0.277376	8.0509e-05	0.191522	0.999979	2.12889e-05	0.523459	0.472389	0.523459	0.00413021	0	ENSMUSG00000033953	protein phosphatase 3, regulatory subunit B, alpha isoform (calcineurin B, type I) [Source:MGI Symbol;Acc:MGI:107172]
6M LacQ140_A STR	Jcad	full	-0.310308	0.0149436	0.244193	0.998325	0.00167542	0.565433	0.565433	0.362268	0.0706234	0	ENSMUSG00000033960	junctional cadherin 5 associated [Source:MGI Symbol;Acc:MGI:2685174]
6M LacQ140_A STR	Cdkl4	negligible	0.373798	1.16805e-06	-0.132287	0.848712	0.151225	0.151225	0.0217345	0.826971	6.14187e-06	6.36339e-05	ENSMUSG00000033966	cyclin-dependent kinase-like 4 [Source:MGI Symbol;Acc:MGI:3587025]
6M LacQ140_A STR	Rfc3	negligible	0.358004	0.00262477	-0.133518	0.874158	0.125802	0.125802	0.0475449	0.826067	0.000546374	3.97905e-05	ENSMUSG00000033970	replication factor C (activator 1) 3 [Source:MGI Symbol;Acc:MGI:1916513]
6M LacQ140_A STR	Galnt17	full	-0.284253	0.0002269	0.348552	1	0	0.59933	0.59933	0.00649913	0.394171	0	ENSMUSG00000034040	polypeptide N-acetylgalactosaminyltransferase 17 [Source:MGI Symbol;Acc:MGI:2137594]
6M LacQ140_A STR	Tmed8	partial	0.324504	1.17059e-06	-0.145126	0.978715	0.0212849	0.934483	0.0442235	0.934483	8.70707e-06	0	ENSMUSG00000034111	transmembrane p24 trafficking protein 8 [Source:MGI Symbol;Acc:MGI:1923480]
6M LacQ140_A STR	Faah	negligible	0.351613	1.00858e-07	-0.128686	0.897883	0.102117	0.102117	0.0141014	0.883781	6.28028e-07	0	ENSMUSG00000034171	fatty acid amide hydrolase [Source:MGI Symbol;Acc:MGI:109609]
6M LacQ140_A STR	Zbed5	negligible	0.448117	6.84362e-06	0.0357439	0.0144587	0.811449	0.811449	6.32664e-08	0.0144587	0	0.174092	ENSMUSG00000034173	zinc finger, BED type containing 5 [Source:MGI Symbol;Acc:MGI:1919220]
6M LacQ140_A STR	Rnf43	negligible	0.4105	9.71721e-05	-0.0909155	0.563306	0.435839	0.435839	0.00228726	0.561018	1.31083e-06	0.000854985	ENSMUSG00000034177	ring finger protein 43 [Source:MGI Symbol;Acc:MGI:2442609]
6M LacQ140_A STR	Rasl10a	full	-0.7223	1.08325e-12	0.764371	1	0	0.942645	0.942645	0.00100488	0.0563504	0	ENSMUSG00000034209	RAS-like, family 10, member A [Source:MGI Symbol;Acc:MGI:1922918]
6M LacQ140_A STR	Slc38a8	super	-0.515356	0.0453488	0.816904	1	0	0.753975	0.244193	0.00183142	0.753975	0	ENSMUSG00000034224	solute carrier family 38, member 8 [Source:MGI Symbol;Acc:MGI:2685433]
6M LacQ140_A STR	Rhov	negligible	0.375642	1.43188e-05	-0.125391	0.811503	0.188307	0.188307	0.0196915	0.791798	1.35129e-05	0.000190043	ENSMUSG00000034226	ras homolog family member V [Source:MGI Symbol;Acc:MGI:2444227]
6M LacQ140_A STR	Flvcr2	negligible	-0.317566	0.00991486	0.0591415	0.474115	0.491959	0.491959	0.0213922	0.452112	0.000610978	0.0339258	ENSMUSG00000034258	feline leukemia virus subgroup C cellular receptor 2 [Source:MGI Symbol;Acc:MGI:2384974]
6M LacQ140_A STR	Igsf9b	negligible	-0.331192	0.0291267	0.0835334	0.590652	0.385845	0.385845	0.0512881	0.53617	0.00319457	0.0235022	ENSMUSG00000034275	immunoglobulin superfamily, member 9B [Source:MGI Symbol;Acc:MGI:2685354]
6M LacQ140_A STR	Evpl	negligible	0.589315	0.000954483	0.139564	0.00577666	0.409943	0.409943	1.82065e-06	0.00577484	0	0.584281	ENSMUSG00000034282	envoplakin [Source:MGI Symbol;Acc:MGI:107507]
6M LacQ140_A STR	Slc26a2	negligible	0.275449	0.00959199	0.0789142	0.0236421	0.338517	0.338517	0.000223901	0.023413	5.25513e-06	0.637841	ENSMUSG00000034320	solute carrier family 26 (sulfate transporter), member 2 [Source:MGI Symbol;Acc:MGI:892977]
6M LacQ140_A STR	Zbed4	negligible	0.459928	3.75145e-08	-0.140424	0.804874	0.195125	0.195125	0.00303718	0.801837	0	3.45647e-07	ENSMUSG00000034333	zinc finger, BED type containing 4 [Source:MGI Symbol;Acc:MGI:2682302]
6M LacQ140_A STR	Cmip	partial	0.292219	0.000336264	-0.157723	0.985481	0.0145186	0.785601	0.198155	0.785601	0.00172549	0	ENSMUSG00000034390	c-Maf inducing protein [Source:MGI Symbol;Acc:MGI:1921690]
6M LacQ140_A STR	Neurl1b	negligible	0.406506	0.00148207	-0.0661197	0.393973	0.601512	0.601512	0.00172937	0.392237	6.69676e-06	0.00451483	ENSMUSG00000034413	neuralized E3 ubiquitin protein ligase 1B [Source:MGI Symbol;Acc:MGI:3643092]
6M LacQ140_A STR	Parp14	partial	-0.297519	0.0350082	0.19907	0.977284	0.0226471	0.5201	0.402037	0.5201	0.0551467	6.8838e-05	ENSMUSG00000034422	poly (ADP-ribose) polymerase family, member 14 [Source:MGI Symbol;Acc:MGI:1919489]
6M LacQ140_A STR	Zfp707	negligible	0.454699	0.000116843	-0.0701374	0.390196	0.594408	0.594408	0.00238802	0.387806	2.12621e-06	0.0153967	ENSMUSG00000034429	zinc finger protein 707 [Source:MGI Symbol;Acc:MGI:1916270]
6M LacQ140_A STR	Gbp8	full	-2.12307	0.0276623	1.63962	0.993289	0.00671023	0.515691	0.515691	0.392082	0.0855168	3.45647e-07	ENSMUSG00000034438	guanylate-binding protein 8 [Source:MGI Symbol;Acc:MGI:1923324]
6M LacQ140_A STR	Eda2r	partial	0.736389	3.91213e-05	-0.42593	0.992261	0.00773892	0.737428	0.253351	0.737428	0.00148252	0	ENSMUSG00000034457	ectodysplasin A2 receptor [Source:MGI Symbol;Acc:MGI:2442860]
6M LacQ140_A STR	Ifit1	negligible	-0.392904	0.0195517	0.20704	0.91771	0.0813176	0.0813176	0.248868	0.648649	0.0201931	0.000972482	ENSMUSG00000034459	interferon-induced protein with tetratricopeptide repeats 1 [Source:MGI Symbol;Acc:MGI:99450]
6M LacQ140_A STR	Zfp395	negligible	0.478247	7.57076e-10	0.00811255	0.0438244	0.88135	0.88135	6.32664e-08	0.0438243	0	0.0748255	ENSMUSG00000034522	zinc finger protein 395 [Source:MGI Symbol;Acc:MGI:2682318]
6M LacQ140_A STR	Zfp418	negligible	0.309325	0.00133788	-0.0775567	0.608162	0.384444	0.384444	0.0205711	0.587422	0.000169213	0.0073942	ENSMUSG00000034538	zinc finger protein 418 [Source:MGI Symbol;Acc:MGI:2444763]
6M LacQ140_A STR	Hdx	negligible	0.340816	0.0395894	0.073809	0.0600871	0.415185	0.415185	0.00174633	0.0581984	0.000142365	0.524728	ENSMUSG00000034551	highly divergent homeobox [Source:MGI Symbol;Acc:MGI:2685226]
6M LacQ140_A STR	Inpp5j	partial	-0.591693	9.86372e-16	0.346579	1	0	0.897583	0.102417	0.897583	0	0	ENSMUSG00000034570	inositol polyphosphate 5-phosphatase J [Source:MGI Symbol;Acc:MGI:2158663]
6M LacQ140_A STR	Exph5	full	0.318077	0.00405447	-0.270721	0.992914	0.00708376	0.585704	0.585704	0.297803	0.109407	2.24205e-06	ENSMUSG00000034584	exophilin 5 [Source:MGI Symbol;Acc:MGI:2443248]
6M LacQ140_A STR	Itga2b	negligible	0.307867	0.0249359	-0.154498	0.916695	0.0826794	0.0826794	0.214915	0.685399	0.0163805	0.000625719	ENSMUSG00000034664	integrin alpha 2b [Source:MGI Symbol;Acc:MGI:96601]
6M LacQ140_A STR	Sema3f	negligible	0.389997	0.00175624	-0.0263544	0.189946	0.771993	0.771993	0.000536388	0.189407	1.94704e-06	0.0380608	ENSMUSG00000034684	sema domain, immunoglobulin domain (Ig), short basic domain, secreted, (semaphorin) 3F [Source:MGI Symbol;Acc:MGI:1096347]
6M LacQ140_A STR	Nagk	partial	0.505042	2.0905e-13	-0.319582	1	6.32664e-08	0.713185	0.28681	0.713185	4.48258e-06	0	ENSMUSG00000034744	N-acetylglucosamine kinase [Source:MGI Symbol;Acc:MGI:1860418]
6M LacQ140_A STR	Pcdh11x	partial	0.409557	2.24106e-07	-0.23594	0.988274	0.0117264	0.737584	0.250031	0.737584	0.00065848	0	ENSMUSG00000034755	protocadherin 11 X-linked [Source:MGI Symbol;Acc:MGI:2442849]
6M LacQ140_A STR	Asb16	full	0.36389	0.00336866	-0.306669	0.999927	7.25859e-05	0.680632	0.680632	0.254517	0.0647783	0	ENSMUSG00000034768	ankyrin repeat and SOCS box-containing 16 [Source:MGI Symbol;Acc:MGI:2654437]
6M LacQ140_A STR	Dsg1c	full	0.545334	0.000168999	-0.484589	1	0	0.837372	0.837372	0.122102	0.0405265	0	ENSMUSG00000034774	desmoglein 1 gamma [Source:MGI Symbol;Acc:MGI:2664358]
6M LacQ140_A STR	Zfp661	negligible	0.273964	0.000436429	-0.0604126	0.550922	0.444678	0.444678	0.00698992	0.543912	1.97993e-05	0.0044005	ENSMUSG00000034800	zinc finger protein 661 [Source:MGI Symbol;Acc:MGI:1919430]
6M LacQ140_A STR	Grip1	negligible	0.429544	9.24295e-10	-0.0978634	0.601458	0.398535	0.398535	0.000103876	0.601355	0	6.11774e-06	ENSMUSG00000034813	glutamate receptor interacting protein 1 [Source:MGI Symbol;Acc:MGI:1921303]
6M LacQ140_A STR	Nrip3	negligible	-0.531148	0.0142151	0.0656079	0.293874	0.69522	0.69522	0.00229945	0.291492	8.25855e-05	0.0109058	ENSMUSG00000034825	nuclear receptor interacting protein 3 [Source:MGI Symbol;Acc:MGI:1925843]
6M LacQ140_A STR	Tet3	negligible	0.350128	0.0144505	-0.141892	0.857708	0.141514	0.141514	0.107653	0.74555	0.00450457	0.000777529	ENSMUSG00000034832	tet methylcytosine dioxygenase 3 [Source:MGI Symbol;Acc:MGI:2446229]
6M LacQ140_A STR	Filip1	negligible	0.412378	1.18554e-06	-0.0984728	0.647674	0.352325	0.352325	0.000234793	0.647439	0	3.45647e-07	ENSMUSG00000034898	filamin A interacting protein 1 [Source:MGI Symbol;Acc:MGI:1917848]
6M LacQ140_A STR	Ncaph	negligible	0.369667	0.0208654	-0.135586	0.770999	0.223156	0.223156	0.105216	0.65967	0.00611329	0.00584543	ENSMUSG00000034906	non-SMC condensin I complex, subunit H [Source:MGI Symbol;Acc:MGI:2444777]
6M LacQ140_A STR	Ushbp1	full	-0.285352	0.011196	0.240227	0.998516	0.00148351	0.611215	0.611215	0.291308	0.0959934	0	ENSMUSG00000034911	USH1 protein network component harmonin binding protein 1 [Source:MGI Symbol;Acc:MGI:1922920]
6M LacQ140_A STR	Tmem106a	partial	-0.47275	0.0122978	0.311191	0.979156	0.0208147	0.540979	0.401337	0.540979	0.0368403	2.895e-05	ENSMUSG00000034947	transmembrane protein 106A [Source:MGI Symbol;Acc:MGI:1922056]
6M LacQ140_A STR	Hrh2	negligible	0.295731	0.00112174	-0.0411713	0.377951	0.580695	0.580695	0.00694843	0.370958	4.4146e-05	0.041354	ENSMUSG00000034987	histamine receptor H2 [Source:MGI Symbol;Acc:MGI:108482]
6M LacQ140_A STR	Dpp4	negligible	-1.05631	0.0012402	0.208794	0.494174	0.499582	0.499582	0.00571647	0.488428	2.92923e-05	0.00624385	ENSMUSG00000035000	dipeptidylpeptidase 4 [Source:MGI Symbol;Acc:MGI:94919]
6M LacQ140_A STR	Oma1	negligible	-0.275938	0.00171607	0.0676427	0.574184	0.393363	0.393363	0.0454099	0.527955	0.000818563	0.0324537	ENSMUSG00000035069	OMA1 zinc metallopeptidase [Source:MGI Symbol;Acc:MGI:1914263]
6M LacQ140_A STR	1700020L24Rik	negligible	0.440046	0.00910146	0.194092	0.00570474	0.16511	0.16511	2.99753e-05	0.00567414	6.28028e-07	0.829186	ENSMUSG00000035085	RIKEN cDNA 1700020L24 gene [Source:MGI Symbol;Acc:MGI:1913580]
6M LacQ140_A STR	Shc4	partial	-0.31027	1.59467e-06	0.216547	0.998991	0.00100893	0.503572	0.491042	0.503572	0.00437647	0	ENSMUSG00000035109	SHC (Src homology 2 domain containing) family, member 4 [Source:MGI Symbol;Acc:MGI:2655364]
6M LacQ140_A STR	Wnk4	full	-0.408697	0.00404922	0.407391	1	6.32664e-08	0.737803	0.737803	0.0962942	0.165903	0	ENSMUSG00000035112	WNK lysine deficient protein kinase 4 [Source:MGI Symbol;Acc:MGI:1917097]
6M LacQ140_A STR	Gcfc2	negligible	0.38297	1.66845e-05	0.000294523	0.130686	0.73677	0.73677	0.0002323	0.130453	6.32664e-08	0.132544	ENSMUSG00000035125	GC-rich sequence DNA binding factor 2 [Source:MGI Symbol;Acc:MGI:2141656]
6M LacQ140_A STR	Wdr78	partial	-0.651188	2.37019e-11	0.382096	0.999377	0.000622948	0.796684	0.202681	0.796684	1.14925e-05	0	ENSMUSG00000035126	WD repeat domain 78 [Source:MGI Symbol;Acc:MGI:2385328]
6M LacQ140_A STR	Brinp3	negligible	0.390539	1.33628e-07	-0.127239	0.839842	0.160157	0.160157	0.00601502	0.833827	6.32664e-08	3.45647e-07	ENSMUSG00000035131	bone morphogenetic protein/retinoic acid inducible neural specific 3 [Source:MGI Symbol;Acc:MGI:2443035]
6M LacQ140_A STR	Arhgap5	negligible	-0.382632	0.00113613	0.117699	0.737756	0.260927	0.260927	0.0285286	0.709017	0.000210201	0.00131728	ENSMUSG00000035133	Rho GTPase activating protein 5 [Source:MGI Symbol;Acc:MGI:1332637]
6M LacQ140_A STR	Plekhh3	negligible	0.345363	0.0068909	0.0491786	0.0693815	0.529015	0.529015	0.000823505	0.0685433	1.46602e-05	0.401604	ENSMUSG00000035172	pleckstrin homology domain containing, family H (with MyTH4 domain) member 3 [Source:MGI Symbol;Acc:MGI:2384950]
6M LacQ140_A STR	Heatr5a	partial	-0.295518	0.00205182	0.166877	0.962595	0.0373523	0.676844	0.276331	0.676844	0.00942012	5.29431e-05	ENSMUSG00000035181	HEAT repeat containing 5A [Source:MGI Symbol;Acc:MGI:2444133]
6M LacQ140_A STR	Neu3	negligible	0.356758	0.001326	-0.0829359	0.569329	0.420729	0.420729	0.017058	0.552136	0.000134965	0.00994235	ENSMUSG00000035239	neuraminidase 3 [Source:MGI Symbol;Acc:MGI:1355305]
6M LacQ140_A STR	Abi3bp	full	-0.709288	2.60155e-07	0.604148	1	0	0.845299	0.845299	0.144279	0.0104217	0	ENSMUSG00000035258	ABI gene family, member 3 (NESH) binding protein [Source:MGI Symbol;Acc:MGI:2444583]
6M LacQ140_A STR	Tpbg	negligible	0.428263	2.34668e-08	-0.107095	0.716708	0.283292	0.283292	4.00694e-05	0.716667	0	0	ENSMUSG00000035274	trophoblast glycoprotein [Source:MGI Symbol;Acc:MGI:1341264]
6M LacQ140_A STR	Ssc5d	full	-0.595604	0.0398656	0.433879	0.992827	0.00717326	0.47019	0.47019	0.451494	0.0711425	1.79899e-07	ENSMUSG00000035279	scavenger receptor cysteine rich family, 5 domains [Source:MGI Symbol;Acc:MGI:3606211]
6M LacQ140_A STR	Adrb1	negligible	0.294881	0.000511526	-0.051902	0.448876	0.529059	0.529059	0.00801568	0.440828	3.2098e-05	0.0220651	ENSMUSG00000035283	adrenergic receptor, beta 1 [Source:MGI Symbol;Acc:MGI:87937]
6M LacQ140_A STR	Klhl35	negligible	0.957063	9.83623e-10	-0.27952	0.795052	0.204948	0.204948	0.000916279	0.794136	0	0	ENSMUSG00000035298	kelch-like 35 [Source:MGI Symbol;Acc:MGI:1919434]
6M LacQ140_A STR	Kcnh4	full	-0.527677	1.99137e-05	0.485569	1	0	0.891826	0.891826	0.0697722	0.0384017	0	ENSMUSG00000035355	potassium voltage-gated channel, subfamily H (eag-related), member 4 [Source:MGI Symbol;Acc:MGI:2156184]
6M LacQ140_A STR		partial	0.738481	0.024911	-0.524269	0.982092	0.0178559	0.468323	0.449105	0.468323	0.0646637	5.20135e-05	ENSMUSG00000035364
6M LacQ140_A STR	Parpbp	negligible	0.65403	0.0202628	-0.261039	0.821133	0.176072	0.176072	0.121966	0.692155	0.00701213	0.00279515	ENSMUSG00000035365	PARP1 binding protein [Source:MGI Symbol;Acc:MGI:1922567]
6M LacQ140_A STR	Dennd1a	negligible	0.337348	1.51249e-05	-0.0283526	0.20263	0.776658	0.776658	0.000105474	0.202525	0	0.0207116	ENSMUSG00000035392	DENN/MADD domain containing 1A [Source:MGI Symbol;Acc:MGI:2442794]
6M LacQ140_A STR	Cfap53	full	1.02996	1.18182e-05	-0.916404	1	0	0.816654	0.816654	0.143817	0.0395285	0	ENSMUSG00000035394	cilia and flagella associated protein 53 [Source:MGI Symbol;Acc:MGI:1921703]
6M LacQ140_A STR	Kank4	partial	-0.354946	0.00333507	0.249822	0.980558	0.0193753	0.475029	0.462791	0.475029	0.042739	6.63165e-05	ENSMUSG00000035407	KN motif and ankyrin repeat domains 4 [Source:MGI Symbol;Acc:MGI:3043381]
6M LacQ140_A STR	Ptprh	partial	0.966062	1.30241e-14	-0.465745	0.99998	1.98311e-05	0.991179	0.00880135	0.991179	0	0	ENSMUSG00000035429	protein tyrosine phosphatase, receptor type, H [Source:MGI Symbol;Acc:MGI:3026877]
6M LacQ140_A STR	Slc25a21	negligible	-0.465234	0.0180318	0.107633	0.552441	0.412848	0.412848	0.0462295	0.504001	0.00221137	0.0347101	ENSMUSG00000035472	solute carrier family 25 (mitochondrial oxodicarboxylate carrier), member 21 [Source:MGI Symbol;Acc:MGI:2445059]
6M LacQ140_A STR	Plk5	full	-1.06122	2.61734e-16	0.798323	1	0	0.721426	0.721426	0.278571	2.84186e-06	0	ENSMUSG00000035486	polo like kinase 5 [Source:MGI Symbol;Acc:MGI:3026984]
6M LacQ140_A STR	Cdcp1	partial	-1.25702	1.858e-07	0.773372	0.999722	0.000277835	0.720506	0.279014	0.720506	0.00020141	0	ENSMUSG00000035498	CUB domain containing protein 1 [Source:MGI Symbol;Acc:MGI:2442010]
6M LacQ140_A STR	Reep6	negligible	0.325692	0.00205182	0.127507	0.000465135	0.142414	0.142414	6.32664e-08	0.000465072	0	0.857121	ENSMUSG00000035504	receptor accessory protein 6 [Source:MGI Symbol;Acc:MGI:1917585]
6M LacQ140_A STR	Slc12a8	negligible	-0.463334	0.0069269	0.103399	0.543091	0.432809	0.432809	0.0297951	0.512554	0.000741401	0.0241001	ENSMUSG00000035506	solute carrier family 12 (potassium/chloride transporters), member 8 [Source:MGI Symbol;Acc:MGI:2443672]
6M LacQ140_A STR	Aldh1b1	negligible	0.463311	1.73781e-08	-0.0453866	0.177996	0.818515	0.818515	1.31083e-06	0.177995	0	0.00348875	ENSMUSG00000035561	aldehyde dehydrogenase 1 family, member B1 [Source:MGI Symbol;Acc:MGI:1919785]
6M LacQ140_A STR	Kcnh8	full	0.532255	0.0166631	-0.437956	0.996662	0.00333796	0.57437	0.57437	0.324146	0.0981464	0	ENSMUSG00000035580	potassium voltage-gated channel, subfamily H (eag-related), member 8 [Source:MGI Symbol;Acc:MGI:2445160]
6M LacQ140_A STR	Ky	negligible	0.421259	3.24287e-05	0.0682822	0.0103322	0.585352	0.585352	4.6228e-07	0.0103318	0	0.404315	ENSMUSG00000035606	kyphoscoliosis peptidase [Source:MGI Symbol;Acc:MGI:96709]
6M LacQ140_A STR	Zcchc7	negligible	-0.309197	0.00736557	0.12435	0.835826	0.162397	0.162397	0.11188	0.720185	0.00376093	0.00177697	ENSMUSG00000035649	zinc finger, CCHC domain containing 7 [Source:MGI Symbol;Acc:MGI:2442912]
6M LacQ140_A STR	Kcnc2	negligible	-0.589602	0.0190719	0.253248	0.914037	0.0859049	0.0859049	0.112215	0.796786	0.00503606	5.80216e-05	ENSMUSG00000035681	potassium voltage gated channel, Shaw-related subfamily, member 2 [Source:MGI Symbol;Acc:MGI:96668]
6M LacQ140_A STR	Thrsp	negligible	-0.362178	0.000689556	0.114436	0.723196	0.272628	0.272628	0.0447688	0.678045	0.000382262	0.00417558	ENSMUSG00000035686	thyroid hormone responsive [Source:MGI Symbol;Acc:MGI:109126]
6M LacQ140_A STR	Isg15	negligible	-0.487356	0.0033911	0.0678295	0.369957	0.598034	0.598034	0.00603851	0.36385	6.85332e-05	0.0320082	ENSMUSG00000035692	ISG15 ubiquitin-like modifier [Source:MGI Symbol;Acc:MGI:1855694]
6M LacQ140_A STR	Dok3	negligible	-0.54519	0.0244327	0.195043	0.757566	0.235686	0.235686	0.101123	0.650121	0.00632145	0.00674854	ENSMUSG00000035711	docking protein 3 [Source:MGI Symbol;Acc:MGI:1351490]
6M LacQ140_A STR	Usp35	negligible	0.284992	1.19475e-05	0.0123684	0.0415234	0.82616	0.82616	2.46453e-06	0.041521	0	0.132316	ENSMUSG00000035713	ubiquitin specific peptidase 35 [Source:MGI Symbol;Acc:MGI:2685339]
6M LacQ140_A STR	Xylb	full	0.275899	0.00843223	-0.24533	0.999803	0.000196997	0.675175	0.675175	0.216098	0.10853	0	ENSMUSG00000035769	xylulokinase homolog (H. influenzae) [Source:MGI Symbol;Acc:MGI:2142985]
6M LacQ140_A STR	Kiss1r	negligible	0.269041	0.00753834	0.0227641	0.0887268	0.618913	0.618913	0.000899435	0.0878111	1.619e-05	0.29236	ENSMUSG00000035773	KISS1 receptor [Source:MGI Symbol;Acc:MGI:2148793]
6M LacQ140_A STR	Krt20	partial	0.811482	0.00995691	-0.488404	0.970994	0.0289675	0.620571	0.328701	0.620571	0.0217209	3.87837e-05	ENSMUSG00000035775	keratin 20 [Source:MGI Symbol;Acc:MGI:1914059]
6M LacQ140_A STR	Ggta1	negligible	-0.273333	0.0146528	0.0974935	0.786465	0.211169	0.211169	0.0791603	0.704092	0.00321256	0.00236632	ENSMUSG00000035778	glycoprotein galactosyltransferase alpha 1, 3 [Source:MGI Symbol;Acc:MGI:95704]
6M LacQ140_A STR	Acta2	full	-0.378858	1.8256e-05	0.30198	0.999995	5.46641e-06	0.69159	0.69159	0.292346	0.0160577	0	ENSMUSG00000035783	actin, alpha 2, smooth muscle, aorta [Source:MGI Symbol;Acc:MGI:87909]
6M LacQ140_A STR	Plekhs1	full	0.874489	0.00345818	-0.740117	0.993929	0.00607095	0.591695	0.591695	0.299965	0.102268	3.45647e-07	ENSMUSG00000035818	pleckstrin homology domain containing, family S member 1 [Source:MGI Symbol;Acc:MGI:2443041]
6M LacQ140_A STR	Lysmd3	partial	0.270529	0.0239229	-0.181057	0.97769	0.0222476	0.521072	0.407252	0.521072	0.0493663	6.25562e-05	ENSMUSG00000035840	LysM, putative peptidoglycan-binding, domain containing 3 [Source:MGI Symbol;Acc:MGI:1915906]
6M LacQ140_A STR	Ddx11	full	-0.510015	0.000833907	0.476564	1	3.45647e-07	0.767512	0.767512	0.133678	0.0988097	0	ENSMUSG00000035842	DEAD/H (Asp-Glu-Ala-Asp/His) box helicase 11 [Source:MGI Symbol;Acc:MGI:2443590]
6M LacQ140_A STR	Cdhr3	super	0.574174	0.00108885	-0.985168	1	0	0.918982	0.0810164	1.60872e-06	0.918982	0	ENSMUSG00000035860	cadherin-related family member 3 [Source:MGI Symbol;Acc:MGI:1916014]
6M LacQ140_A STR	Zfp983	negligible	-0.39677	0.00229188	0.0734542	0.460881	0.533676	0.533676	0.00429556	0.456555	3.00666e-05	0.00544342	ENSMUSG00000035868	zinc finger protein 983 [Source:MGI Symbol;Acc:MGI:1920479]
6M LacQ140_A STR	Chst4	super	-1.53014	0.0331379	2.2565	1	0	0.660909	0.330675	0.0084159	0.660909	0	ENSMUSG00000035930	carbohydrate sulfotransferase 4 [Source:MGI Symbol;Acc:MGI:1349479]
6M LacQ140_A STR	Ttc38	negligible	0.302755	0.000247771	-0.00934394	0.160933	0.750909	0.750909	0.00043078	0.160502	4.6228e-07	0.0881581	ENSMUSG00000035944	tetratricopeptide repeat domain 38 [Source:MGI Symbol;Acc:MGI:2146198]
6M LacQ140_A STR	Dock4	partial	-0.486141	3.74308e-11	0.238318	0.998348	0.00165165	0.960552	0.0377965	0.960552	0	0	ENSMUSG00000035954	dedicator of cytokinesis 4 [Source:MGI Symbol;Acc:MGI:1918006]
6M LacQ140_A STR	Tdp2	negligible	-0.271101	0.0188175	-0.0865083	0.0065828	0.27845	0.27845	3.27167e-05	0.00654847	1.60872e-06	0.714967	ENSMUSG00000035958	tyrosyl-DNA phosphodiesterase 2 [Source:MGI Symbol;Acc:MGI:1860486]
6M LacQ140_A STR	Dnajb5	negligible	-0.337426	0.00961833	-0.0539046	0.0707621	0.494587	0.494587	0.00113639	0.0695984	2.73482e-05	0.434651	ENSMUSG00000036052	DnaJ heat shock protein family (Hsp40) member B5 [Source:MGI Symbol;Acc:MGI:1930018]
6M LacQ140_A STR	Colec12	partial	-0.284675	0.00374192	0.179631	0.985755	0.0142448	0.600642	0.367637	0.600642	0.0174761	1.79899e-07	ENSMUSG00000036103	collectin sub-family member 12 [Source:MGI Symbol;Acc:MGI:2152907]
6M LacQ140_A STR	Meox2	negligible	1.08308	0.0322392	-0.378982	0.733194	0.255619	0.255619	0.106736	0.618319	0.00813861	0.0111878	ENSMUSG00000036144	mesenchyme homeobox 2 [Source:MGI Symbol;Acc:MGI:103219]
6M LacQ140_A STR	Rorb	partial	-0.380934	0.00154489	0.169206	0.951207	0.0487933	0.861105	0.089206	0.861105	0.000895645	6.32664e-08	ENSMUSG00000036192	RAR-related orphan receptor beta [Source:MGI Symbol;Acc:MGI:1343464]
6M LacQ140_A STR	Slc26a8	full	0.538164	0.00134593	-0.437484	0.999808	0.000191935	0.65784	0.65784	0.296476	0.0454923	0	ENSMUSG00000036196	solute carrier family 26, member 8 [Source:MGI Symbol;Acc:MGI:2385046]
6M LacQ140_A STR	Kctd1	partial	-0.363811	9.18465e-06	0.181394	0.990361	0.00963862	0.890589	0.0996773	0.890589	9.46866e-05	0	ENSMUSG00000036225	potassium channel tetramerisation domain containing 1 [Source:MGI Symbol;Acc:MGI:1918269]
6M LacQ140_A STR	Rbm43	negligible	0.267048	1.42522e-05	-0.104586	0.92483	0.0751697	0.0751697	0.0288528	0.895961	1.61618e-05	0	ENSMUSG00000036249	RNA binding motif protein 43 [Source:MGI Symbol;Acc:MGI:1918934]
6M LacQ140_A STR	Lrrk2	full	-0.443555	1.44981e-05	0.425364	1	0	0.853023	0.853023	0.0738368	0.0731406	0	ENSMUSG00000036273	leucine-rich repeat kinase 2 [Source:MGI Symbol;Acc:MGI:1913975]
6M LacQ140_A STR	Noa1	negligible	0.263558	7.78625e-06	-0.0917167	0.827919	0.171872	0.171872	0.0257263	0.802175	1.77715e-05	0.000208606	ENSMUSG00000036285	nitric oxide associated 1 [Source:MGI Symbol;Acc:MGI:1914306]
6M LacQ140_A STR	Lrrn3	full	0.395877	1.59473e-06	-0.448652	1	0	0.779125	0.779125	0.00359483	0.21728	0	ENSMUSG00000036295	leucine rich repeat protein 3, neuronal [Source:MGI Symbol;Acc:MGI:106036]
6M LacQ140_A STR	P2ry12	full	-0.273474	0.00216242	0.239957	0.999935	6.48719e-05	0.709671	0.709671	0.210889	0.0793756	0	ENSMUSG00000036353	purinergic receptor P2Y, G-protein coupled 12 [Source:MGI Symbol;Acc:MGI:1918089]
6M LacQ140_A STR	Gpr101	partial	0.786038	2.26556e-08	-0.520805	0.997682	0.00231803	0.579903	0.416153	0.579903	0.00162587	0	ENSMUSG00000036357	G protein-coupled receptor 101 [Source:MGI Symbol;Acc:MGI:2685211]
6M LacQ140_A STR	Pcdh8	negligible	0.444819	0.00035525	-0.138751	0.738143	0.260108	0.260108	0.0302855	0.707717	0.000141155	0.00174824	ENSMUSG00000036422	protocadherin 8 [Source:MGI Symbol;Acc:MGI:1306800]
6M LacQ140_A STR	Npy1r	negligible	0.389904	0.000103546	-0.128652	0.841576	0.158422	0.158422	0.0125062	0.829058	1.14073e-05	2.69372e-06	ENSMUSG00000036437	neuropeptide Y receptor Y1 [Source:MGI Symbol;Acc:MGI:104963]
6M LacQ140_A STR	Wtip	negligible	0.405882	0.000142692	-0.06899	0.418077	0.576516	0.576516	0.00147185	0.416604	1.31083e-06	0.00540705	ENSMUSG00000036459	WT1-interacting protein [Source:MGI Symbol;Acc:MGI:2141920]
6M LacQ140_A STR	Fam13b	negligible	-0.279148	0.00103822	0.0901015	0.718758	0.27445	0.27445	0.0590792	0.658902	0.000776787	0.00679228	ENSMUSG00000036501	family with sequence similarity 13, member B [Source:MGI Symbol;Acc:MGI:2447834]
6M LacQ140_A STR	Rnf13	negligible	-0.305021	0.000999001	0.0790886	0.668791	0.330876	0.330876	0.00699201	0.661773	2.56564e-05	0.00033367	ENSMUSG00000036503	ring finger protein 13 [Source:MGI Symbol;Acc:MGI:1346341]
6M LacQ140_A STR	Etl4	partial	-0.380875	6.84362e-06	0.245745	0.998259	0.00174091	0.619488	0.376545	0.619488	0.00222555	0	ENSMUSG00000036617	enhancer trap locus 4 [Source:MGI Symbol;Acc:MGI:95454]
6M LacQ140_A STR	Colec11	negligible	0.677167	0.00158878	-0.195205	0.690381	0.306638	0.306638	0.0277011	0.662425	0.000254859	0.00298175	ENSMUSG00000036655	collectin sub-family member 11 [Source:MGI Symbol;Acc:MGI:1918943]
6M LacQ140_A STR	Oxsr1	negligible	-0.366873	1.35053e-06	0.0891884	0.665043	0.334956	0.334956	0.000250764	0.664793	0	6.32664e-08	ENSMUSG00000036737	oxidative-stress responsive 1 [Source:MGI Symbol;Acc:MGI:1917378]
6M LacQ140_A STR	Jmjd4	partial	0.297717	5.05988e-07	-0.200255	0.999959	4.14976e-05	0.572507	0.426571	0.572507	0.000880085	0	ENSMUSG00000036819	jumonji domain containing 4 [Source:MGI Symbol;Acc:MGI:2144404]
6M LacQ140_A STR	Topors	partial	0.360788	3.03757e-10	-0.14621	0.95168	0.0483202	0.93369	0.0179895	0.93369	6.32664e-08	0	ENSMUSG00000036822	topoisomerase I binding, arginine/serine-rich [Source:MGI Symbol;Acc:MGI:2146189]
6M LacQ140_A STR	Wnt4	partial	-0.854402	1.79424e-06	0.555831	0.999999	5.57582e-07	0.641024	0.358538	0.641024	0.000437494	0	ENSMUSG00000036856	wingless-type MMTV integration site family, member 4 [Source:MGI Symbol;Acc:MGI:98957]
6M LacQ140_A STR	Syde2	partial	0.278283	0.0198071	-0.169494	0.962405	0.0374046	0.591212	0.338767	0.591212	0.0324254	0.00019036	ENSMUSG00000036863	synapse defective 1, Rho GTPase, homolog 2 (C. elegans) [Source:MGI Symbol;Acc:MGI:3036264]
6M LacQ140_A STR	Abcc12	full	-0.461124	0.00133171	0.578622	1	0	0.556822	0.556822	0.00501095	0.438167	0	ENSMUSG00000036872	ATP-binding cassette, sub-family C (CFTR/MRP), member 12 [Source:MGI Symbol;Acc:MGI:2441679]
6M LacQ140_A STR	Neto2	partial	-0.835217	3.09782e-22	0.503489	1	0	0.883689	0.116311	0.883689	0	0	ENSMUSG00000036902	neuropilin (NRP) and tolloid (TLL)-like 2 [Source:MGI Symbol;Acc:MGI:1921763]
6M LacQ140_A STR	Ttc7	partial	-0.340858	0.000158101	0.212479	0.999132	0.000867534	0.671955	0.324631	0.671955	0.00254608	0	ENSMUSG00000036918	tetratricopeptide repeat domain 7 [Source:MGI Symbol;Acc:MGI:1920999]
6M LacQ140_A STR	Lrfn3	negligible	0.376362	0.0028128	-0.153485	0.864206	0.135168	0.135168	0.0978648	0.764489	0.0018524	0.000626501	ENSMUSG00000036957	leucine rich repeat and fibronectin type III domain containing 3 [Source:MGI Symbol;Acc:MGI:2442512]
6M LacQ140_A STR	Cst11	full	-3.14325	4.48314e-05	2.97772	1	0	0.816843	0.816843	0.102125	0.0810319	0	ENSMUSG00000036958	cystatin 11 [Source:MGI Symbol;Acc:MGI:1925490]
6M LacQ140_A STR	Wnt8b	full	-1.50728	5.26778e-29	1.37939	1	0	0.990812	0.990812	0.00891423	0.000273533	0	ENSMUSG00000036961	wingless-type MMTV integration site family, member 8B [Source:MGI Symbol;Acc:MGI:109485]
6M LacQ140_A STR	Anapc10	negligible	-0.282153	0.0221877	-0.0530401	0.0610948	0.457867	0.457867	0.00124944	0.0597837	6.17191e-05	0.481038	ENSMUSG00000036977	anaphase promoting complex subunit 10 [Source:MGI Symbol;Acc:MGI:1916249]
6M LacQ140_A STR	Apln	negligible	-0.543999	9.81832e-09	0.19265	0.939518	0.0604819	0.0604819	0.00249525	0.937023	0	0	ENSMUSG00000037010	apelin [Source:MGI Symbol;Acc:MGI:1353624]
6M LacQ140_A STR	Sstr4	negligible	0.331851	0.0137307	0.0405748	0.0758311	0.559348	0.559348	0.00105627	0.0747421	3.27722e-05	0.36482	ENSMUSG00000037014	somatostatin receptor 4 [Source:MGI Symbol;Acc:MGI:105372]
6M LacQ140_A STR	Frem2	negligible	0.410617	0.000310658	0.13873	0.000804643	0.209279	0.209279	0	0.000804643	0	0.789917	ENSMUSG00000037016	Fras1 related extracellular matrix protein 2 [Source:MGI Symbol;Acc:MGI:2444465]
6M LacQ140_A STR	Zscan21	partial	0.301078	0.000152272	-0.158175	0.99047	0.00952953	0.833111	0.156657	0.833111	0.000702928	0	ENSMUSG00000037017	zinc finger and SCAN domain containing 21 [Source:MGI Symbol;Acc:MGI:99182]
6M LacQ140_A STR	Wdr62	full	0.360481	0.0240606	-0.262552	0.983194	0.0167507	0.466021	0.466021	0.445067	0.0721062	5.49838e-05	ENSMUSG00000037020	WD repeat domain 62 [Source:MGI Symbol;Acc:MGI:1923696]
6M LacQ140_A STR	Zcwpw1	full	-0.409211	9.05898e-09	0.354292	1	0	0.845062	0.845062	0.141936	0.0130022	0	ENSMUSG00000037108	zinc finger, CW type with PWWP domain 1 [Source:MGI Symbol;Acc:MGI:2685899]
6M LacQ140_A STR	Sik2	exacerbation	-0.334186	0.00467962	-0.168955	7.62773e-06	0.0425961	0.957396	0	7.62773e-06	0	0.957396	ENSMUSG00000037112	salt inducible kinase 2 [Source:MGI Symbol;Acc:MGI:2445031]
6M LacQ140_A STR	Cfap61	full	0.31776	0.022827	-0.38757	1	0	0.55075	0.55075	0.0326409	0.416609	0	ENSMUSG00000037143	cilia and flagella associated protein 61 [Source:MGI Symbol;Acc:MGI:1926024]
6M LacQ140_A STR	Mgarp	full	0.796723	0.0105461	-0.726323	0.999601	0.000398536	0.662688	0.662688	0.204673	0.13224	0	ENSMUSG00000037161	mitochondria localized glutamic acid rich protein [Source:MGI Symbol;Acc:MGI:1914999]
6M LacQ140_A STR	Mycn	negligible	0.410238	0.00185991	-0.0152108	0.186842	0.715297	0.715297	0.00128997	0.185543	8.15167e-06	0.0978619	ENSMUSG00000037169	v-myc avian myelocytomatosis viral related oncogene, neuroblastoma derived [Source:MGI Symbol;Acc:MGI:97357]
6M LacQ140_A STR	Nodal	full	-0.602779	0.040841	0.442582	0.977682	0.0221164	0.454007	0.454007	0.434452	0.089223	0.000201684	ENSMUSG00000037171	nodal [Source:MGI Symbol;Acc:MGI:97359]
6M LacQ140_A STR	Spry1	negligible	0.462788	1.25118e-06	0.00653259	0.0391025	0.897795	0.897795	2.96532e-07	0.0391022	0	0.0631029	ENSMUSG00000037211	sprouty RTK signaling antagonist 1 [Source:MGI Symbol;Acc:MGI:1345139]
6M LacQ140_A STR	Zfyve28	full	-0.271858	0.00114411	0.273222	1	0	0.830416	0.830416	0.040504	0.12908	0	ENSMUSG00000037224	zinc finger, FYVE domain containing 28 [Source:MGI Symbol;Acc:MGI:2684992]
6M LacQ140_A STR	Galnt6	negligible	0.27238	0.0114803	0.100818	0.000427458	0.160637	0.160637	4.6228e-07	0.000426996	0	0.838936	ENSMUSG00000037280	polypeptide N-acetylgalactosaminyltransferase 6 [Source:MGI Symbol;Acc:MGI:1891640]
6M LacQ140_A STR	Bbs7	negligible	-0.327001	0.00341608	0.0409858	0.365517	0.567444	0.567444	0.0112845	0.35407	0.000162421	0.0670392	ENSMUSG00000037325	Bardet-Biedl syndrome 7 (human) [Source:MGI Symbol;Acc:MGI:1918742]
6M LacQ140_A STR	Paqr7	negligible	-0.386366	6.96682e-05	0.160969	0.916099	0.0838918	0.0838918	0.0639278	0.852005	0.000166176	9.13746e-06	ENSMUSG00000037348	progestin and adipoQ receptor family member VII [Source:MGI Symbol;Acc:MGI:1919154]
6M LacQ140_A STR	Uvssa	negligible	0.432889	1.49353e-07	-0.0826828	0.474714	0.522355	0.522355	0.000835706	0.473879	0	0.00293109	ENSMUSG00000037355	UV stimulated scaffold protein A [Source:MGI Symbol;Acc:MGI:1918351]
6M LacQ140_A STR	Srrt	partial	-0.485642	1.74343e-07	0.22499	0.995451	0.00454877	0.962752	0.0326987	0.962752	6.74215e-07	0	ENSMUSG00000037364	serrate RNA effector molecule homolog (Arabidopsis) [Source:MGI Symbol;Acc:MGI:1933527]
6M LacQ140_A STR	Rcor3	partial	0.289728	7.80454e-05	-0.199798	0.999975	2.50899e-05	0.525583	0.470316	0.525583	0.0040762	0	ENSMUSG00000037395	REST corepressor 3 [Source:MGI Symbol;Acc:MGI:2441920]
6M LacQ140_A STR	Icam1	negligible	-0.386399	0.0473037	0.00830494	0.250986	0.54658	0.54658	0.0150112	0.234652	0.0013229	0.202434	ENSMUSG00000037405	intercellular adhesion molecule 1 [Source:MGI Symbol;Acc:MGI:96392]
6M LacQ140_A STR	Cnnm4	negligible	0.287029	0.0260152	-0.107416	0.759739	0.230223	0.230223	0.124822	0.625682	0.00923416	0.0100386	ENSMUSG00000037408	cyclin M4 [Source:MGI Symbol;Acc:MGI:2151060]
6M LacQ140_A STR	Tedc1	negligible	0.61483	3.10784e-06	-0.243677	0.941565	0.058435	0.058435	0.0233612	0.918199	4.66073e-06	0	ENSMUSG00000037466	tubulin epsilon and delta complex 1 [Source:MGI Symbol;Acc:MGI:2144738]
6M LacQ140_A STR	Zmat4	partial	-0.55681	0.000182487	0.236711	0.980316	0.0196841	0.945121	0.0351435	0.945121	5.11974e-05	0	ENSMUSG00000037492	zinc finger, matrin type 4 [Source:MGI Symbol;Acc:MGI:2443497]
6M LacQ140_A STR	Tob1	negligible	0.313432	0.000317197	0.0752699	0.00276269	0.397337	0.397337	1.79899e-07	0.00276251	0	0.599901	ENSMUSG00000037573	transducer of ErbB-2.1 [Source:MGI Symbol;Acc:MGI:1349721]
6M LacQ140_A STR	Clba1	full	0.336332	0.000770689	-0.265651	0.999399	0.000600553	0.623593	0.623593	0.338261	0.037545	0	ENSMUSG00000037594	clathrin binding box of aftiphilin containing 1 [Source:MGI Symbol;Acc:MGI:2443738]
6M LacQ140_A STR	Osbpl5	partial	0.39276	2.9742e-08	-0.146638	0.962809	0.0371907	0.958911	0.00389778	0.958911	0	0	ENSMUSG00000037606	oxysterol binding protein-like 5 [Source:MGI Symbol;Acc:MGI:1930265]
6M LacQ140_A STR	Spag1	negligible	-0.267333	0.00613921	0.0928255	0.778753	0.21912	0.21912	0.0651005	0.712083	0.00157013	0.00212692	ENSMUSG00000037617	sperm associated antigen 1 [Source:MGI Symbol;Acc:MGI:1349387]
6M LacQ140_A STR	Cldn11	negligible	-0.361225	9.74301e-08	0.111021	0.796649	0.203343	0.203343	0.00462805	0.79202	6.32664e-08	8.25174e-06	ENSMUSG00000037625	claudin 11 [Source:MGI Symbol;Acc:MGI:106925]
6M LacQ140_A STR	Kctd8	negligible	0.327961	0.000189261	-0.0277829	0.235168	0.727525	0.727525	0.000628179	0.234539	4.6228e-07	0.0373074	ENSMUSG00000037653	potassium channel tetramerisation domain containing 8 [Source:MGI Symbol;Acc:MGI:2443804]
6M LacQ140_A STR	Cdkn1c	negligible	0.781592	1.07434e-07	-0.280265	0.936203	0.0637971	0.0637971	0.00432266	0.93188	0	0	ENSMUSG00000037664	cyclin-dependent kinase inhibitor 1C (P57) [Source:MGI Symbol;Acc:MGI:104564]
6M LacQ140_A STR	Ahdc1	negligible	0.433462	0.000600397	-0.0743997	0.434982	0.548907	0.548907	0.00535539	0.429607	1.95394e-05	0.0161107	ENSMUSG00000037692	AT hook, DNA binding motif, containing 1 [Source:MGI Symbol;Acc:MGI:2444218]
6M LacQ140_A STR	Lzts3	full	-0.375365	0.00021676	0.317037	1	0	0.754739	0.754739	0.210971	0.03429	0	ENSMUSG00000037703	leucine zipper, putative tumor suppressor family member 3 [Source:MGI Symbol;Acc:MGI:2656976]
6M LacQ140_A STR	Tecta	negligible	0.734688	0.0137899	-0.188101	0.601253	0.380361	0.380361	0.0444246	0.555109	0.00171957	0.018386	ENSMUSG00000037705	tectorin alpha [Source:MGI Symbol;Acc:MGI:109575]
6M LacQ140_A STR	Fam13a	partial	0.349207	0.000180945	-0.192475	0.989379	0.0106208	0.778415	0.209466	0.778415	0.00149815	0	ENSMUSG00000037709	family with sequence similarity 13, member A [Source:MGI Symbol;Acc:MGI:1889842]
6M LacQ140_A STR	Ppp1r16b	partial	-0.550942	5.62455e-10	0.252855	0.99835	0.00164968	0.983105	0.0152453	0.983105	0	0	ENSMUSG00000037754	protein phosphatase 1, regulatory subunit 16B [Source:MGI Symbol;Acc:MGI:2151841]
6M LacQ140_A STR	N4bp2	full	0.419445	0.000209597	-0.408198	1	0	0.787709	0.787709	0.0968732	0.115417	0	ENSMUSG00000037795	NEDD4 binding protein 2 [Source:MGI Symbol;Acc:MGI:2684414]
6M LacQ140_A STR	Fam76b	negligible	0.328505	0.00475362	-0.0904693	0.633	0.350905	0.350905	0.0491183	0.582709	0.00117299	0.0160954	ENSMUSG00000037808	family with sequence similarity 76, member B [Source:MGI Symbol;Acc:MGI:1920076]
6M LacQ140_A STR	Vstm2l	negligible	0.352406	0.00538138	-0.0984462	0.649058	0.340553	0.340553	0.0434156	0.604665	0.000977272	0.0103894	ENSMUSG00000037843	V-set and transmembrane domain containing 2-like [Source:MGI Symbol;Acc:MGI:2685537]
6M LacQ140_A STR	Rtkn2	negligible	-0.473554	0.0015279	-0.0188869	0.0613621	0.787146	0.787146	7.72723e-05	0.0612846	1.79899e-07	0.151492	ENSMUSG00000037846	rhotekin 2 [Source:MGI Symbol;Acc:MGI:2158417]
6M LacQ140_A STR	Nmrk1	negligible	-0.285687	0.0201136	0.151385	0.888608	0.107913	0.107913	0.26526	0.595996	0.0273519	0.00347854	ENSMUSG00000037847	nicotinamide riboside kinase 1 [Source:MGI Symbol;Acc:MGI:2147434]
6M LacQ140_A STR	Nufip2	full	0.286888	0.00255251	-0.283382	0.999907	9.2651e-05	0.708345	0.708345	0.124318	0.167245	0	ENSMUSG00000037857	nuclear fragile X mental retardation protein interacting protein 2 [Source:MGI Symbol;Acc:MGI:1915814]
6M LacQ140_A STR	Ankrd9	full	0.316187	0.0187498	-0.226554	0.988424	0.0115725	0.466022	0.466022	0.464436	0.0579659	3.18093e-06	ENSMUSG00000037904	ankyrin repeat domain 9 [Source:MGI Symbol;Acc:MGI:1921501]
6M LacQ140_A STR	Bank1	full	-0.890117	4.3179e-14	0.713108	1	0	0.815032	0.815032	0.18466	0.000308363	0	ENSMUSG00000037922	B cell scaffold protein with ankyrin repeats 1 [Source:MGI Symbol;Acc:MGI:2442120]
6M LacQ140_A STR	Inpp4b	negligible	-0.265389	0.0101372	0.0781847	0.649367	0.328178	0.328178	0.0742642	0.571977	0.00312565	0.0224552	ENSMUSG00000037940	inositol polyphosphate-4-phosphatase, type II [Source:MGI Symbol;Acc:MGI:2158925]
6M LacQ140_A STR	Card19	negligible	0.372001	0.00076544	-0.0731042	0.492334	0.492457	0.492457	0.00991242	0.482371	5.03247e-05	0.015209	ENSMUSG00000037960	caspase recruitment domain family, member 19 [Source:MGI Symbol;Acc:MGI:1915730]
6M LacQ140_A STR	Ninj1	partial	0.439028	1.69812e-06	-0.267145	0.999052	0.000948064	0.718717	0.279852	0.718717	0.000482629	0	ENSMUSG00000037966	ninjurin 1 [Source:MGI Symbol;Acc:MGI:1196617]
6M LacQ140_A STR	6430571L13Rik	negligible	0.467315	0.000868251	-0.0476635	0.236966	0.749376	0.749376	0.000413782	0.236552	6.74215e-07	0.0136582	ENSMUSG00000037977	RIKEN cDNA 6430571L13 gene [Source:MGI Symbol;Acc:MGI:2445137]
6M LacQ140_A STR	Wnk2	partial	0.273028	0.00341438	-0.135561	0.95808	0.0419163	0.786566	0.167776	0.786566	0.003738	3.18093e-06	ENSMUSG00000037989	WNK lysine deficient protein kinase 2 [Source:MGI Symbol;Acc:MGI:1922857]
6M LacQ140_A STR	Rara	negligible	0.435688	0.000495093	-0.132828	0.722911	0.274907	0.274907	0.0296164	0.693133	0.000161261	0.00218214	ENSMUSG00000037992	retinoic acid receptor, alpha [Source:MGI Symbol;Acc:MGI:97856]
6M LacQ140_A STR	Arap2	negligible	-0.315006	7.54393e-05	0.135409	0.897402	0.102358	0.102358	0.0959268	0.800994	0.000480684	0.000240101	ENSMUSG00000037999	ArfGAP with RhoGAP domain, ankyrin repeat and PH domain 2 [Source:MGI Symbol;Acc:MGI:2684416]
6M LacQ140_A STR	Hpf1	negligible	-0.28124	2.45343e-06	0.106367	0.894966	0.105033	0.105033	0.0266457	0.868311	9.03415e-06	1.11132e-06	ENSMUSG00000038005	histone PARylation factor 1 [Source:MGI Symbol;Acc:MGI:1919862]
6M LacQ140_A STR	Phf2	partial	0.287646	0.00204305	-0.151555	0.98917	0.0108304	0.809869	0.176745	0.809869	0.00255564	0	ENSMUSG00000038025	PHD finger protein 2 [Source:MGI Symbol;Acc:MGI:1338034]
6M LacQ140_A STR	Cntnap5c	partial	0.458226	6.03608e-05	-0.271947	0.966265	0.0336593	0.639508	0.319806	0.639508	0.00695106	7.56181e-05	ENSMUSG00000038048	contactin associated protein-like 5C [Source:MGI Symbol;Acc:MGI:3646013]
6M LacQ140_A STR	Cdkn2aip	negligible	0.33835	5.82604e-07	-0.100814	0.800827	0.199173	0.199173	0.00232611	0.798501	0	6.32664e-08	ENSMUSG00000038069	CDKN2A interacting protein [Source:MGI Symbol;Acc:MGI:1918175]
6M LacQ140_A STR	Cdon	negligible	0.363122	0.000269094	-0.0123321	0.168217	0.743962	0.743962	0.000510521	0.167706	4.6228e-07	0.0878211	ENSMUSG00000038119	cell adhesion molecule-related/down-regulated by oncogenes [Source:MGI Symbol;Acc:MGI:1926387]
6M LacQ140_A STR	Rbm24	partial	0.313117	0.000294545	-0.161512	0.957354	0.0426366	0.763501	0.191554	0.763501	0.00229918	9.81774e-06	ENSMUSG00000038132	RNA binding motif protein 24 [Source:MGI Symbol;Acc:MGI:3610364]
6M LacQ140_A STR	5033430I15Rik	full	-0.467354	3.04566e-06	0.519877	1	0	0.792906	0.792906	0.00776494	0.199329	0	ENSMUSG00000038152	RIKEN cDNA 5033430I15 gene [Source:MGI Symbol;Acc:MGI:1923250]
6M LacQ140_A STR	Rilp	partial	-0.628667	7.05515e-08	0.314319	0.982509	0.0174914	0.874203	0.108264	0.874203	4.16494e-05	0	ENSMUSG00000038195	Rab interacting lysosomal protein [Source:MGI Symbol;Acc:MGI:2144271]
6M LacQ140_A STR	Bend3	negligible	0.460608	0.0104392	-0.0143198	0.258205	0.554545	0.554545	0.0118026	0.246029	0.000373733	0.187249	ENSMUSG00000038214	BEN domain containing 3 [Source:MGI Symbol;Acc:MGI:2677212]
6M LacQ140_A STR	Tlcd2	negligible	0.923327	0.0338134	-0.264418	0.642141	0.337732	0.337732	0.0711585	0.565821	0.00516131	0.0201273	ENSMUSG00000038217	TLC domain containing 2 [Source:MGI Symbol;Acc:MGI:1917141]
6M LacQ140_A STR	Gask1a	negligible	-0.355924	0.00267858	-0.00499817	0.155823	0.65458	0.65458	0.00183135	0.153974	1.77715e-05	0.189596	ENSMUSG00000038233	golgi associated kinase 1A [Source:MGI Symbol;Acc:MGI:3041196]
6M LacQ140_A STR	F11r	partial	-0.328216	4.23822e-07	0.193331	0.999746	0.000253571	0.787123	0.212523	0.787123	0.000100408	0	ENSMUSG00000038235	F11 receptor [Source:MGI Symbol;Acc:MGI:1321398]
6M LacQ140_A STR	Hoxa7	partial	2.65231	7.61572e-07	-1.34501	0.998604	0.00139641	0.92616	0.0724343	0.92616	8.95693e-06	0	ENSMUSG00000038236	homeobox A7 [Source:MGI Symbol;Acc:MGI:96179]
6M LacQ140_A STR	Sema7a	full	-0.452128	4.14494e-20	0.337516	1	0	0.692561	0.692561	0.307438	1.52276e-06	0	ENSMUSG00000038264	sema domain, immunoglobulin domain (Ig), and GPI membrane anchor, (semaphorin) 7A [Source:MGI Symbol;Acc:MGI:1306826]
6M LacQ140_A STR	Ccdc155	full	-0.707225	7.98499e-06	0.609424	1	0	0.816907	0.816907	0.159945	0.0231477	0	ENSMUSG00000038292	coiled-coil domain containing 155 [Source:MGI Symbol;Acc:MGI:2687329]
6M LacQ140_A STR	Atg9b	partial	0.285639	0.00669366	-0.166768	0.98081	0.0191895	0.673608	0.29431	0.673608	0.0128922	3.45647e-07	ENSMUSG00000038295	autophagy related 9B [Source:MGI Symbol;Acc:MGI:2685420]
6M LacQ140_A STR	Tcte2	negligible	-0.379081	0.00100053	0.196101	0.923477	0.0759324	0.0759324	0.226903	0.689995	0.00657919	0.000591068	ENSMUSG00000038347	t-complex-associated testis expressed 2 [Source:MGI Symbol;Acc:MGI:98641]
6M LacQ140_A STR	Arl5c	partial	0.425257	2.95284e-05	-0.270127	0.999049	0.000950672	0.647308	0.349712	0.647308	0.00202921	0	ENSMUSG00000038352	ADP-ribosylation factor-like 5C [Source:MGI Symbol;Acc:MGI:3028577]
6M LacQ140_A STR	Ankrd35	full	-0.656877	1.48666e-13	0.73788	1	0	0.91076	0.91076	6.28028e-07	0.0892389	0	ENSMUSG00000038354	ankyrin repeat domain 35 [Source:MGI Symbol;Acc:MGI:2442590]
6M LacQ140_A STR	Setd1b	negligible	0.334177	0.00679673	-0.163074	0.93198	0.0678636	0.0678636	0.179072	0.746523	0.0063854	0.000155996	ENSMUSG00000038384	SET domain containing 1B [Source:MGI Symbol;Acc:MGI:2652820]
6M LacQ140_A STR	Mpp6	negligible	-0.272168	7.95375e-08	0.0809499	0.759276	0.240588	0.240588	0.00552701	0.753749	6.32664e-08	0.000135745	ENSMUSG00000038388	membrane protein, palmitoylated 6 (MAGUK p55 subfamily member 6) [Source:MGI Symbol;Acc:MGI:1927340]
6M LacQ140_A STR	Foxq1	negligible	0.301411	0.00430294	0.0807052	0.00804495	0.355656	0.355656	1.37822e-05	0.0080311	6.32664e-08	0.636299	ENSMUSG00000038415	forkhead box Q1 [Source:MGI Symbol;Acc:MGI:1298228]
6M LacQ140_A STR	Tbkbp1	full	0.342529	1.08741e-07	-0.24115	0.999854	0.000145686	0.508148	0.508148	0.48987	0.00183677	0	ENSMUSG00000038517	TBK1 binding protein 1 [Source:MGI Symbol;Acc:MGI:1920424]
6M LacQ140_A STR	C1s1	partial	-0.441786	0.00558949	0.245449	0.950259	0.0495293	0.664896	0.271894	0.664896	0.0134691	0.000211279	ENSMUSG00000038521	complement component 1, s subcomponent 1 [Source:MGI Symbol;Acc:MGI:1355312]
6M LacQ140_A STR	Rgs4	full	-0.64916	8.75588e-20	0.555863	1	0	0.962869	0.962869	0.0370596	7.14935e-05	0	ENSMUSG00000038530	regulator of G-protein signaling 4 [Source:MGI Symbol;Acc:MGI:108409]
6M LacQ140_A STR	Zfp280d	negligible	-0.35118	0.00017748	0.0876709	0.616812	0.379647	0.379647	0.011275	0.605515	2.21945e-05	0.00354045	ENSMUSG00000038535	zinc finger protein 280D [Source:MGI Symbol;Acc:MGI:2384583]
6M LacQ140_A STR	Tmc3	negligible	1.02657	5.18386e-16	-0.139467	0.191511	0.808489	0.808489	0	0.191511	0	0	ENSMUSG00000038540	transmembrane channel-like gene family 3 [Source:MGI Symbol;Acc:MGI:2669033]
6M LacQ140_A STR	BC028528	negligible	-0.28756	0.019853	0.078389	0.61843	0.356698	0.356698	0.0639669	0.550963	0.00349971	0.0248728	ENSMUSG00000038543	cDNA sequence BC028528 [Source:MGI Symbol;Acc:MGI:2385885]
6M LacQ140_A STR	Rassf7	negligible	0.702728	9.48048e-07	-0.237257	0.893576	0.106424	0.106424	0.0044604	0.889115	6.32664e-08	0	ENSMUSG00000038618	Ras association (RalGDS/AF-6) domain family (N-terminal) member 7 [Source:MGI Symbol;Acc:MGI:1914235]
6M LacQ140_A STR	Tm6sf1	negligible	-0.485024	9.29846e-05	0.0794635	0.400704	0.593622	0.593622	0.00113432	0.39957	4.6228e-07	0.00567419	ENSMUSG00000038623	transmembrane 6 superfamily member 1 [Source:MGI Symbol;Acc:MGI:1933209]
6M LacQ140_A STR	Zkscan16	partial	0.737973	4.70431e-16	-0.392072	0.998083	0.00191672	0.906735	0.0913482	0.906735	6.32664e-08	0	ENSMUSG00000038630	zinc finger with KRAB and SCAN domains 16 [Source:MGI Symbol;Acc:MGI:3510405]
6M LacQ140_A STR	Lrrc56	negligible	0.315677	0.00047018	-0.0349269	0.268045	0.716246	0.716246	0.00059666	0.267447	6.74215e-07	0.0157093	ENSMUSG00000038637	leucine rich repeat containing 56 [Source:MGI Symbol;Acc:MGI:1917802]
6M LacQ140_A STR	Josd2	partial	-0.372724	1.02932e-05	0.246402	0.999346	0.000653701	0.58945	0.407464	0.58945	0.00243279	0	ENSMUSG00000038695	Josephin domain containing 2 [Source:MGI Symbol;Acc:MGI:1913374]
6M LacQ140_A STR	Alpk3	partial	0.897251	0.0146016	-0.633011	0.994744	0.00525641	0.485837	0.465785	0.485837	0.0431215	0	ENSMUSG00000038763	alpha-kinase 3 [Source:MGI Symbol;Acc:MGI:2151224]
6M LacQ140_A STR	Ptpn3	negligible	-1.20374	0.00994999	-0.191204	0.000211659	0.655386	0.655386	6.32664e-08	0.000211596	0	0.344402	ENSMUSG00000038764	protein tyrosine phosphatase, non-receptor type 3 [Source:MGI Symbol;Acc:MGI:105307]
6M LacQ140_A STR	Vill	full	0.844286	1.10017e-09	-0.614079	1	0	0.60463	0.60463	0.395296	7.42785e-05	0	ENSMUSG00000038775	villin-like [Source:MGI Symbol;Acc:MGI:1201781]
6M LacQ140_A STR	Ephx1	negligible	-0.294545	3.25463e-06	0.135701	0.945057	0.0549427	0.0549427	0.0979331	0.846969	0.000154975	5.57582e-07	ENSMUSG00000038776	epoxide hydrolase 1, microsomal [Source:MGI Symbol;Acc:MGI:95405]
6M LacQ140_A STR	Sema6c	partial	0.457095	5.45434e-08	-0.224728	0.990316	0.00968416	0.913003	0.0773027	0.913003	1.01111e-05	0	ENSMUSG00000038777	sema domain, transmembrane domain (TM), and cytoplasmic domain, (semaphorin) 6C [Source:MGI Symbol;Acc:MGI:1338032]
6M LacQ140_A STR	Stap2	partial	-0.635929	1.12185e-05	0.386052	0.990465	0.00953485	0.672042	0.31589	0.672042	0.00253266	0	ENSMUSG00000038781	signal transducing adaptor family member 2 [Source:MGI Symbol;Acc:MGI:2147039]
6M LacQ140_A STR	Zscan2	negligible	0.385349	1.92213e-06	-0.0239016	0.155529	0.81734	0.81734	2.92923e-05	0.155499	0	0.0271313	ENSMUSG00000038797	zinc finger and SCAN domain containing 2 [Source:MGI Symbol;Acc:MGI:99176]
6M LacQ140_A STR	Gngt2	negligible	-0.392212	0.00507553	0.0916717	0.573308	0.417995	0.417995	0.0192324	0.553754	0.000322406	0.00869633	ENSMUSG00000038811	guanine nucleotide binding protein (G protein), gamma transducing activity polypeptide 2 [Source:MGI Symbol;Acc:MGI:893584]
6M LacQ140_A STR	Gcnt1	negligible	-0.30606	0.0245689	0.0833392	0.603782	0.353409	0.353409	0.082742	0.515026	0.00601462	0.0428091	ENSMUSG00000038843	glucosaminyl (N-acetyl) transferase 1, core 2 [Source:MGI Symbol;Acc:MGI:95676]
6M LacQ140_A STR	Garnl3	negligible	0.279566	5.03571e-05	-0.0972389	0.851955	0.148027	0.148027	0.0205106	0.831423	2.13726e-05	1.84806e-05	ENSMUSG00000038860	GTPase activating RANGAP domain-like 3 [Source:MGI Symbol;Acc:MGI:2139309]
6M LacQ140_A STR	Ctu1	negligible	0.305714	0.000625494	-0.0903674	0.681527	0.311283	0.311283	0.040437	0.640741	0.000349183	0.00718981	ENSMUSG00000038888	cytosolic thiouridylase subunit 1 [Source:MGI Symbol;Acc:MGI:2385277]
6M LacQ140_A STR	Tcfl5	negligible	0.85708	6.5528e-09	-0.251118	0.834611	0.165389	0.165389	0.000322473	0.834289	0	0	ENSMUSG00000038932	transcription factor-like 5 (basic helix-loop-helix) [Source:MGI Symbol;Acc:MGI:2672878]
6M LacQ140_A STR	Myo16	negligible	0.363293	1.41384e-06	-0.0630547	0.419737	0.578211	0.578211	0.000340067	0.419397	0	0.00205182	ENSMUSG00000039057	myosin XVI [Source:MGI Symbol;Acc:MGI:2685951]
6M LacQ140_A STR	Zfp503	partial	0.456093	0.000629736	-0.252944	0.976614	0.0233862	0.730619	0.241989	0.730619	0.00400623	6.32664e-08	ENSMUSG00000039081	zinc finger protein 503 [Source:MGI Symbol;Acc:MGI:1353644]
6M LacQ140_A STR	En2	negligible	0.486793	0.0112524	0.113044	0.018517	0.419843	0.419843	9.76323e-05	0.0184169	2.46453e-06	0.56164	ENSMUSG00000039095	engrailed 2 [Source:MGI Symbol;Acc:MGI:95390]
6M LacQ140_A STR	Htr5a	negligible	0.386489	9.11249e-06	-0.0262403	0.199733	0.756534	0.756534	0.000227606	0.199505	0	0.0437334	ENSMUSG00000039106	5-hydroxytryptamine (serotonin) receptor 5A [Source:MGI Symbol;Acc:MGI:96283]
6M LacQ140_A STR	F13a1	negligible	-0.630878	0.0373675	0.344171	0.860784	0.129552	0.129552	0.286243	0.526846	0.0476952	0.00966386	ENSMUSG00000039109	coagulation factor XIII, A1 subunit [Source:MGI Symbol;Acc:MGI:1921395]
6M LacQ140_A STR	Itga9	full	-0.54335	3.0695e-08	0.564817	1	0	0.920884	0.920884	0.00493289	0.074183	0	ENSMUSG00000039115	integrin alpha 9 [Source:MGI Symbol;Acc:MGI:104756]
6M LacQ140_A STR	Taf4	negligible	-0.266599	0.0195517	0.0644728	0.57508	0.402208	0.402208	0.0423675	0.530709	0.00200358	0.0227117	ENSMUSG00000039117	TATA-box binding protein associated factor 4 [Source:MGI Symbol;Acc:MGI:2152346]
6M LacQ140_A STR	Gipc2	super	-0.306423	0.0114165	0.411102	1	0	0.54811	0.446822	0.00506786	0.54811	0	ENSMUSG00000039131	GIPC PDZ domain containing family, member 2 [Source:MGI Symbol;Acc:MGI:1889209]
6M LacQ140_A STR	Runx2	partial	0.539191	7.3076e-05	-0.377951	0.999716	0.000283682	0.497515	0.495639	0.497515	0.00656215	0	ENSMUSG00000039153	runt related transcription factor 2 [Source:MGI Symbol;Acc:MGI:99829]
6M LacQ140_A STR	Rlbp1	full	-0.276653	0.00737797	0.332975	1	0	0.601431	0.601431	0.015344	0.383225	0	ENSMUSG00000039194	retinaldehyde binding protein 1 [Source:MGI Symbol;Acc:MGI:97930]
6M LacQ140_A STR	Tnfsf10	super	-0.435486	0.0479135	0.688825	1	0	0.742815	0.253871	0.00331403	0.742815	0	ENSMUSG00000039304	tumor necrosis factor (ligand) superfamily, member 10 [Source:MGI Symbol;Acc:MGI:107414]
6M LacQ140_A STR	Fut11	negligible	-0.304732	4.46514e-07	0.0684658	0.57854	0.421151	0.421151	0.000693746	0.577846	0	0.000309364	ENSMUSG00000039357	fucosyltransferase 11 [Source:MGI Symbol;Acc:MGI:1920318]
6M LacQ140_A STR	Synpo2l	negligible	0.802334	0.0113714	-0.150365	0.476248	0.490775	0.490775	0.0217593	0.453812	0.000676432	0.0329773	ENSMUSG00000039376	synaptopodin 2-like [Source:MGI Symbol;Acc:MGI:1916010]
6M LacQ140_A STR	Prdm16	negligible	0.279776	0.0170198	-0.0661812	0.564447	0.409341	0.409341	0.0419048	0.520694	0.00184846	0.0262119	ENSMUSG00000039410	PR domain containing 16 [Source:MGI Symbol;Acc:MGI:1917923]
6M LacQ140_A STR	Cntn5	full	-0.342501	0.000264929	0.263015	0.995686	0.0043136	0.573258	0.573258	0.384949	0.0374794	0	ENSMUSG00000039488	contactin 5 [Source:MGI Symbol;Acc:MGI:3042287]
6M LacQ140_A STR	Cdnf	negligible	0.358855	0.005054	-0.0362529	0.298294	0.648049	0.648049	0.0044613	0.293767	6.5575e-05	0.0536575	ENSMUSG00000039496	cerebral dopamine neurotrophic factor [Source:MGI Symbol;Acc:MGI:3606576]
6M LacQ140_A STR	Uhrf1bp1	partial	0.339584	0.0009969	-0.174765	0.963212	0.036786	0.772789	0.187484	0.772789	0.00293877	1.82697e-06	ENSMUSG00000039512	UHRF1 (ICBP90) binding protein 1 [Source:MGI Symbol;Acc:MGI:3041238]
6M LacQ140_A STR	Sgcz	negligible	0.349362	0.00214641	-0.0811043	0.571317	0.420775	0.420775	0.0157324	0.555434	0.000151125	0.00790753	ENSMUSG00000039539	sarcoglycan zeta [Source:MGI Symbol;Acc:MGI:2388820]
6M LacQ140_A STR	Ppp1r3f	partial	0.55429	3.30778e-10	-0.251759	0.993873	0.00612733	0.972106	0.0217671	0.972106	0	0	ENSMUSG00000039556	protein phosphatase 1, regulatory subunit 3F [Source:MGI Symbol;Acc:MGI:1859617]
6M LacQ140_A STR	Trmt9b	negligible	0.290588	2.77832e-05	-0.00354238	0.08967	0.845689	0.845689	1.97993e-05	0.0896502	0	0.0646405	ENSMUSG00000039620	tRNA methyltransferase 9B [Source:MGI Symbol;Acc:MGI:2442328]
6M LacQ140_A STR	Ccdc151	negligible	-0.391777	0.00534106	0.177137	0.889185	0.110056	0.110056	0.151837	0.732307	0.00504093	0.000759498	ENSMUSG00000039632	coiled-coil domain containing 151 [Source:MGI Symbol;Acc:MGI:1924859]
6M LacQ140_A STR	Zmynd8	partial	-0.39098	3.3598e-06	0.210755	0.999469	0.000531226	0.88105	0.118371	0.88105	4.72242e-05	0	ENSMUSG00000039671	zinc finger, MYND-type containing 8 [Source:MGI Symbol;Acc:MGI:1918025]
6M LacQ140_A STR	Cplx3	negligible	-1.19099	0.00562945	0.0192732	0.104022	0.826521	0.826521	0.000272803	0.103746	3.04501e-06	0.0694566	ENSMUSG00000039714	complexin 3 [Source:MGI Symbol;Acc:MGI:2384571]
6M LacQ140_A STR	Orai2	negligible	0.313196	0.00125721	-0.041857	0.33015	0.656281	0.656281	0.00160054	0.328543	6.14136e-06	0.013569	ENSMUSG00000039747	ORAI calcium release-activated calcium modulator 2 [Source:MGI Symbol;Acc:MGI:2443195]
6M LacQ140_A STR	Exo1	partial	1.23726	1.65491e-09	-0.599173	0.993681	0.00631922	0.940261	0.053419	0.940261	1.05498e-06	0	ENSMUSG00000039748	exonuclease 1 [Source:MGI Symbol;Acc:MGI:1349427]
6M LacQ140_A STR	Thap3	negligible	0.310222	0.00475982	0.0516033	0.0446439	0.51748	0.51748	0.000286115	0.0443548	3.02594e-06	0.437876	ENSMUSG00000039759	THAP domain containing, apoptosis associated protein 3 [Source:MGI Symbol;Acc:MGI:1917126]
6M LacQ140_A STR	Cep131	negligible	0.36182	0.000742766	-0.0560942	0.409077	0.556161	0.556161	0.00808218	0.400951	4.38018e-05	0.0347621	ENSMUSG00000039781	centrosomal protein 131 [Source:MGI Symbol;Acc:MGI:107440]
6M LacQ140_A STR	Kmo	negligible	-1.38423	0.0396686	0.630084	0.833854	0.159756	0.159756	0.195518	0.616878	0.0214582	0.00638956	ENSMUSG00000039783	kynurenine 3-monooxygenase (kynurenine 3-hydroxylase) [Source:MGI Symbol;Acc:MGI:2138151]
6M LacQ140_A STR	Zfp335	negligible	0.265349	0.0194438	-0.122871	0.883051	0.115632	0.115632	0.17783	0.69373	0.0114903	0.00131728	ENSMUSG00000039834	zinc finger protein 335 [Source:MGI Symbol;Acc:MGI:2682313]
6M LacQ140_A STR	Neurl2	negligible	0.382407	0.00963779	-0.0592728	0.414846	0.54026	0.54026	0.0151508	0.399289	0.000406415	0.0448932	ENSMUSG00000039873	neuralized E3 ubiquitin protein ligase 2 [Source:MGI Symbol;Acc:MGI:3043305]
6M LacQ140_A STR	Cited2	partial	0.557973	8.58382e-16	-0.269905	0.995917	0.00408269	0.959906	0.036011	0.959906	0	0	ENSMUSG00000039910	Cbp/p300-interacting transactivator, with Glu/Asp-rich carboxy-terminal domain, 2 [Source:MGI Symbol;Acc:MGI:1306784]
6M LacQ140_A STR	Gsap	negligible	-0.427348	0.000477647	0.113413	0.653623	0.34392	0.34392	0.0147366	0.638833	5.37605e-05	0.00245636	ENSMUSG00000039934	gamma-secretase activating protein [Source:MGI Symbol;Acc:MGI:2442259]
6M LacQ140_A STR	Ptger4	negligible	0.702846	0.00432502	-0.151761	0.538253	0.455834	0.455834	0.0108142	0.527299	0.000140034	0.00591364	ENSMUSG00000039942	prostaglandin E receptor 4 (subtype EP4) [Source:MGI Symbol;Acc:MGI:104311]
6M LacQ140_A STR	Stk32a	full	-0.36102	1.31445e-05	0.384492	1	0	0.841176	0.841176	0.0128098	0.146015	0	ENSMUSG00000039954	serine/threonine kinase 32A [Source:MGI Symbol;Acc:MGI:2442403]
6M LacQ140_A STR	Cbx4	partial	0.813583	7.15622e-20	-0.403631	0.999993	6.79954e-06	0.988998	0.0109956	0.988998	0	0	ENSMUSG00000039989	chromobox 4 [Source:MGI Symbol;Acc:MGI:1195985]
6M LacQ140_A STR	Bahd1	negligible	0.297563	0.00617597	-0.046821	0.401564	0.580225	0.580225	0.00634274	0.395114	0.000107302	0.018211	ENSMUSG00000040007	bromo adjacent homology domain containing 1 [Source:MGI Symbol;Acc:MGI:2139371]
6M LacQ140_A STR	Baz2a	partial	0.324894	9.99324e-05	-0.16237	0.975151	0.0248487	0.83712	0.137435	0.83712	0.000596553	0	ENSMUSG00000040054	bromodomain adjacent to zinc finger domain, 2A [Source:MGI Symbol;Acc:MGI:2151152]
6M LacQ140_A STR	Klhl42	negligible	0.288062	0.000107622	-0.0596234	0.516171	0.47521	0.47521	0.00665905	0.509502	1.01111e-05	0.00861895	ENSMUSG00000040102	kelch-like 42 [Source:MGI Symbol;Acc:MGI:2444786]
6M LacQ140_A STR	Mettl11b	negligible	-0.773418	4.74905e-06	0.130488	0.417082	0.576186	0.576186	0.00109659	0.415986	6.32664e-08	0.00673179	ENSMUSG00000040113	methyltransferase like 11B [Source:MGI Symbol;Acc:MGI:2685053]
6M LacQ140_A STR	Gpr26	full	-0.307408	0.0192499	0.335083	1	6.32664e-08	0.656738	0.656738	0.0641335	0.279129	0	ENSMUSG00000040125	G protein-coupled receptor 26 [Source:MGI Symbol;Acc:MGI:2441758]
6M LacQ140_A STR	Sdr9c7	full	-1.22188	0.00555752	1.16991	0.99996	4.01327e-05	0.709675	0.709675	0.143097	0.147188	0	ENSMUSG00000040127	4short chain dehydrogenase/reductase family 9C, member 7 [Source:MGI Symbol;Acc:MGI:1917311]
6M LacQ140_A STR	Ndp	negligible	-0.369921	0.00746718	0.157244	0.874514	0.124794	0.124794	0.122175	0.748359	0.00398023	0.000691453	ENSMUSG00000040138	Norrie disease (pseudoglioma) (human) [Source:MGI Symbol;Acc:MGI:102570]
6M LacQ140_A STR	Thbs1	partial	0.619238	0.000439141	-0.40451	0.998284	0.0017159	0.595182	0.3961	0.595182	0.00700124	0	ENSMUSG00000040152	thrombospondin 1 [Source:MGI Symbol;Acc:MGI:98737]
6M LacQ140_A STR	Gpr34	negligible	-0.623237	0.000366772	0.252561	0.941194	0.0588056	0.0588056	0.042272	0.898787	0.000135194	0	ENSMUSG00000040229	G protein-coupled receptor 34 [Source:MGI Symbol;Acc:MGI:1346334]
6M LacQ140_A STR	Gbp7	negligible	-0.387248	0.0268406	0.180904	0.841183	0.152548	0.152548	0.207237	0.613618	0.0203272	0.0062697	ENSMUSG00000040253	guanylate binding protein 7 [Source:MGI Symbol;Acc:MGI:2444421]
6M LacQ140_A STR	Stac3	partial	-0.640228	0.0125571	0.396361	0.972037	0.0279077	0.592344	0.351886	0.592344	0.0278069	5.57732e-05	ENSMUSG00000040287	SH3 and cysteine rich domain 3 [Source:MGI Symbol;Acc:MGI:3606571]
6M LacQ140_A STR	Btbd16	negligible	-0.715219	0.0200933	0.115953	0.406566	0.581547	0.581547	0.00747352	0.398754	0.00033784	0.0118873	ENSMUSG00000040298	BTB (POZ) domain containing 16 [Source:MGI Symbol;Acc:MGI:3045247]
6M LacQ140_A STR	Tex45	partial	1.61424	0.00094533	-0.936486	0.990957	0.00904259	0.717503	0.268963	0.717503	0.00449195	0	ENSMUSG00000040340	testis expressed 45 [Source:MGI Symbol;Acc:MGI:1923656]
6M LacQ140_A STR	Aqr	negligible	-0.290887	0.0172907	0.130832	0.883922	0.115162	0.115162	0.157586	0.717652	0.00868421	0.000915343	ENSMUSG00000040383	aquarius [Source:MGI Symbol;Acc:MGI:1276102]
6M LacQ140_A STR	Ppp1ca	full	-0.368417	4.66689e-14	0.278814	1	0	0.66008	0.66008	0.339407	0.000512689	0	ENSMUSG00000040385	protein phosphatase 1 catalytic subunit alpha [Source:MGI Symbol;Acc:MGI:103016]
6M LacQ140_A STR	5330417C22Rik	full	-0.356332	5.7621e-05	0.258667	1	6.32664e-08	0.560725	0.560725	0.434	0.0052747	0	ENSMUSG00000040412	RIKEN cDNA 5330417C22 gene [Source:MGI Symbol;Acc:MGI:1923930]
6M LacQ140_A STR	Cdh18	partial	0.552576	4.19187e-17	-0.337008	1	0	0.828271	0.171729	0.828271	0	0	ENSMUSG00000040420	cadherin 18 [Source:MGI Symbol;Acc:MGI:1344366]
6M LacQ140_A STR	Hipk4	full	-0.534888	3.13274e-07	0.599712	1	0	0.826853	0.826853	0.000909644	0.172237	0	ENSMUSG00000040424	homeodomain interacting protein kinase 4 [Source:MGI Symbol;Acc:MGI:2685008]
6M LacQ140_A STR	Mterf1a	negligible	-0.429091	0.000562169	0.132185	0.774621	0.225212	0.225212	0.0157277	0.75884	5.30152e-05	0.00016739	ENSMUSG00000040429	mitochondrial transcription termination factor 1a [Source:MGI Symbol;Acc:MGI:1918240]
6M LacQ140_A STR	Slc26a10	negligible	-0.632153	1.10043e-05	0.252927	0.922958	0.0770417	0.0770417	0.0370065	0.885925	2.63458e-05	6.32664e-08	ENSMUSG00000040441	solute carrier family 26, member 10 [Source:MGI Symbol;Acc:MGI:2143920]
6M LacQ140_A STR	9-Mar	negligible	0.41406	1.8256e-05	-0.0573145	0.326276	0.667121	0.667121	0.000336529	0.32594	0	0.00660262	ENSMUSG00000040502	membrane-associated ring finger (C3HC4) 9 [Source:MGI Symbol;Acc:MGI:2446144]
6M LacQ140_A STR	Pvr	partial	0.530849	8.4737e-11	-0.271874	0.998375	0.00162537	0.932254	0.0661207	0.932254	2.96532e-07	0	ENSMUSG00000040511	poliovirus receptor [Source:MGI Symbol;Acc:MGI:107741]
6M LacQ140_A STR	Mettl27	partial	0.551937	1.07508e-09	-0.25564	0.991048	0.00895217	0.955791	0.0352569	0.955791	2.96532e-07	0	ENSMUSG00000040557	methyltransferase like 27 [Source:MGI Symbol;Acc:MGI:1933146]
6M LacQ140_A STR	Plppr2	partial	0.546111	8.45958e-10	-0.19998	0.950231	0.0497693	0.94712	0.00311113	0.94712	0	0	ENSMUSG00000040563	phospholipid phosphatase related 2 [Source:MGI Symbol;Acc:MGI:2384575]
6M LacQ140_A STR	Dnph1	partial	0.346279	0.00281939	-0.185966	0.957529	0.0424265	0.715193	0.235108	0.715193	0.00722752	4.42732e-05	ENSMUSG00000040658	2'-deoxynucleoside 5'-phosphate N-hydrolase 1 [Source:MGI Symbol;Acc:MGI:3039376]
6M LacQ140_A STR	Rad54l2	negligible	0.285793	0.000996712	-0.138298	0.92749	0.0723074	0.0723074	0.168017	0.75647	0.00300378	0.000202158	ENSMUSG00000040661	RAD54 like 2 (S. cerevisiae) [Source:MGI Symbol;Acc:MGI:1933196]
6M LacQ140_A STR	Rcsd1	negligible	-0.377598	1.61564e-06	0.0194436	0.159741	0.794339	0.794339	6.76573e-05	0.159673	0	0.0459204	ENSMUSG00000040723	RCSD domain containing 1 [Source:MGI Symbol;Acc:MGI:2676394]
6M LacQ140_A STR	Ppp1r13l	negligible	0.361768	0.0398086	-0.0718657	0.497766	0.456933	0.456933	0.0390227	0.455761	0.00298247	0.0453008	ENSMUSG00000040734	protein phosphatase 1, regulatory subunit 13 like [Source:MGI Symbol;Acc:MGI:3525053]
6M LacQ140_A STR	Cd53	negligible	-0.357783	0.000856903	0.105756	0.703005	0.294166	0.294166	0.0289894	0.673813	0.000202721	0.00282867	ENSMUSG00000040747	CD53 antigen [Source:MGI Symbol;Acc:MGI:88341]
6M LacQ140_A STR	Cmtm5	partial	-0.273754	4.9784e-06	0.176818	0.996128	0.00387169	0.608307	0.38475	0.608307	0.00307055	0	ENSMUSG00000040759	CKLF-like MARVEL transmembrane domain containing 5 [Source:MGI Symbol;Acc:MGI:2447164]
6M LacQ140_A STR	Spen	partial	0.409405	0.00117036	-0.188845	0.95693	0.0430701	0.848747	0.107118	0.848747	0.00106462	6.32664e-08	ENSMUSG00000040761	spen family transcription repressor [Source:MGI Symbol;Acc:MGI:1891706]
6M LacQ140_A STR	Cept1	negligible	-0.383361	0.00080493	0.120328	0.785756	0.214098	0.214098	0.0180811	0.767597	7.83153e-05	0.000145896	ENSMUSG00000040774	choline/ethanolaminephosphotransferase 1 [Source:MGI Symbol;Acc:MGI:2139793]
6M LacQ140_A STR	Eml2	negligible	0.28296	2.66909e-05	-0.0584979	0.515666	0.475864	0.475864	0.00577831	0.509883	4.48258e-06	0.00846978	ENSMUSG00000040811	echinoderm microtubule associated protein like 2 [Source:MGI Symbol;Acc:MGI:1919455]
6M LacQ140_A STR	Hlcs	negligible	0.348107	9.22824e-07	-0.0777134	0.584949	0.415035	0.415035	0.000230829	0.584718	0	1.57884e-05	ENSMUSG00000040820	holocarboxylase synthetase (biotin- [propriony-Coenzyme A-carboxylase (ATP-hydrolysing)] ligase) [Source:MGI Symbol;Acc:MGI:894646]
6M LacQ140_A STR	Gpr161	partial	0.54401	4.88294e-10	-0.304907	0.99961	0.000390153	0.862846	0.13676	0.862846	3.79398e-06	0	ENSMUSG00000040836	G protein-coupled receptor 161 [Source:MGI Symbol;Acc:MGI:2685054]
6M LacQ140_A STR	Crocc	full	-0.420341	0.00873394	0.477502	1	0	0.660128	0.660128	0.0312628	0.308609	0	ENSMUSG00000040860	ciliary rootlet coiled-coil, rootletin [Source:MGI Symbol;Acc:MGI:3529431]
6M LacQ140_A STR	Begain	partial	0.439606	4.16252e-06	-0.215515	0.995031	0.00496865	0.923516	0.0714896	0.923516	2.55117e-05	0	ENSMUSG00000040867	brain-enriched guanylate kinase-associated [Source:MGI Symbol;Acc:MGI:3044626]
6M LacQ140_A STR	Osbpl10	partial	0.330438	3.78785e-05	-0.199542	0.999154	0.00084554	0.723303	0.27481	0.723303	0.00104134	0	ENSMUSG00000040875	oxysterol binding protein-like 10 [Source:MGI Symbol;Acc:MGI:1921736]
6M LacQ140_A STR	Ccr6	full	-0.781509	0.00820054	0.890541	1	0	0.64615	0.64615	0.0373586	0.316492	0	ENSMUSG00000040899	chemokine (C-C motif) receptor 6 [Source:MGI Symbol;Acc:MGI:1333797]
6M LacQ140_A STR	Ulk4	negligible	0.289978	0.00746718	-0.0425299	0.406316	0.532315	0.532315	0.0175753	0.388305	0.00043565	0.061369	ENSMUSG00000040936	unc-51-like kinase 4 [Source:MGI Symbol;Acc:MGI:1921622]
6M LacQ140_A STR	Slc16a11	negligible	0.489389	0.00296199	-0.21617	0.921866	0.0780859	0.0780859	0.110679	0.809256	0.00193148	4.77175e-05	ENSMUSG00000040938	solute carrier family 16 (monocarboxylic acid transporters), member 11 [Source:MGI Symbol;Acc:MGI:2663709]
6M LacQ140_A STR	Tet2	partial	0.414384	4.02439e-06	-0.259573	0.995051	0.00494901	0.647681	0.345198	0.647681	0.0021718	0	ENSMUSG00000040943	tet methylcytosine dioxygenase 2 [Source:MGI Symbol;Acc:MGI:2443298]
6M LacQ140_A STR	Trim62	negligible	0.329925	0.000114291	0.0136927	0.0540396	0.800232	0.800232	1.6927e-05	0.0540226	0	0.145728	ENSMUSG00000041000	tripartite motif-containing 62 [Source:MGI Symbol;Acc:MGI:1914775]
6M LacQ140_A STR	Iffo2	negligible	0.336166	0.00777194	-0.113709	0.74944	0.246182	0.246182	0.0703134	0.677042	0.00208482	0.00437801	ENSMUSG00000041025	intermediate filament family orphan 2 [Source:MGI Symbol;Acc:MGI:2140675]
6M LacQ140_A STR	Ramp3	negligible	-0.859108	0.0415414	-0.213742	0.00426811	0.38318	0.38318	2.93481e-05	0.0042328	5.96925e-06	0.612552	ENSMUSG00000041046	receptor (calcitonin) activity modifying protein 3 [Source:MGI Symbol;Acc:MGI:1860292]
6M LacQ140_A STR	Mslnl	negligible	-1.30989	0.0377968	0.122423	0.370998	0.446989	0.446989	0.043906	0.323057	0.00403466	0.182013	ENSMUSG00000041062	mesothelin-like [Source:MGI Symbol;Acc:MGI:3607710]
6M LacQ140_A STR	Cyyr1	partial	-0.360787	0.00149573	0.251513	0.994191	0.00580872	0.499191	0.471326	0.499191	0.0236744	0	ENSMUSG00000041134	cysteine and tyrosine-rich protein 1 [Source:MGI Symbol;Acc:MGI:2152187]
6M LacQ140_A STR	Ripk2	negligible	0.355725	4.88283e-05	-0.041905	0.281897	0.705281	0.705281	0.000364286	0.281533	6.32664e-08	0.0128213	ENSMUSG00000041135	receptor (TNFRSF)-interacting serine-threonine kinase 2 [Source:MGI Symbol;Acc:MGI:1891456]
6M LacQ140_A STR	Brca2	negligible	0.463667	3.00933e-06	-0.0695908	0.344975	0.652466	0.652466	0.00014327	0.344832	0	0.00255864	ENSMUSG00000041147	breast cancer 2, early onset [Source:MGI Symbol;Acc:MGI:109337]
6M LacQ140_A STR	Hectd2	negligible	-0.516884	0.000138752	-0.0281268	0.0837582	0.701527	0.701527	0.00016216	0.0835959	6.32664e-08	0.214715	ENSMUSG00000041180	HECT domain E3 ubiquitin protein ligase 2 [Source:MGI Symbol;Acc:MGI:2442663]
6M LacQ140_A STR	Elovl6	negligible	-0.263054	0.00952817	0.0628953	0.56575	0.402704	0.402704	0.0456678	0.518496	0.00158622	0.0315459	ENSMUSG00000041220	ELOVL family member 6, elongation of long chain fatty acids (yeast) [Source:MGI Symbol;Acc:MGI:2156528]
6M LacQ140_A STR	Rbbp8	full	0.274472	0.0113677	-0.255382	0.999604	0.000396451	0.662351	0.662351	0.189613	0.14764	0	ENSMUSG00000041238	retinoblastoma binding protein 8, endonuclease [Source:MGI Symbol;Acc:MGI:2442995]
6M LacQ140_A STR	Slc7a1	partial	0.280075	0.00618467	-0.164905	0.987495	0.0125049	0.680531	0.295439	0.680531	0.0115249	0	ENSMUSG00000041313	solute carrier family 7 (cationic amino acid transporter, y+ system), member 1 [Source:MGI Symbol;Acc:MGI:88117]
6M LacQ140_A STR	Inhba	full	-0.370436	0.0046475	0.340696	0.99999	9.93437e-06	0.722717	0.722717	0.165178	0.112096	0	ENSMUSG00000041324	inhibin beta-A [Source:MGI Symbol;Acc:MGI:96570]
6M LacQ140_A STR	Pcf11	negligible	0.292351	0.00545667	-0.114395	0.805588	0.190578	0.190578	0.113439	0.688394	0.00375494	0.00383429	ENSMUSG00000041328	PCF11 cleavage and polyadenylation factor subunit [Source:MGI Symbol;Acc:MGI:1919579]
6M LacQ140_A STR	Htr2c	partial	0.555397	2.65542e-09	-0.384505	1	0	0.523677	0.476109	0.523677	0.000214338	0	ENSMUSG00000041380	5-hydroxytryptamine (serotonin) receptor 2C [Source:MGI Symbol;Acc:MGI:96281]
6M LacQ140_A STR	Mdfic	partial	-0.462001	0.00050002	0.238235	0.979356	0.0206438	0.812051	0.165812	0.812051	0.00149281	0	ENSMUSG00000041390	MyoD family inhibitor domain containing [Source:MGI Symbol;Acc:MGI:104611]
6M LacQ140_A STR	Hibch	negligible	-0.285183	0.00504646	0.0655927	0.563131	0.425637	0.425637	0.0205198	0.542254	0.00035697	0.0112321	ENSMUSG00000041426	3-hydroxyisobutyryl-Coenzyme A hydrolase [Source:MGI Symbol;Acc:MGI:1923792]
6M LacQ140_A STR	Gk5	negligible	0.615426	7.71114e-05	-0.0193294	0.147965	0.776317	0.776317	0.000197471	0.147768	6.32664e-08	0.0757176	ENSMUSG00000041440	glycerol kinase 5 (putative) [Source:MGI Symbol;Acc:MGI:2443336]
6M LacQ140_A STR	Mmrn2	partial	-0.388146	0.00260852	0.239658	0.958616	0.0410646	0.57794	0.357997	0.57794	0.0226788	0.000319287	ENSMUSG00000041445	multimerin 2 [Source:MGI Symbol;Acc:MGI:2385618]
6M LacQ140_A STR	Cacna2d4	full	-0.265756	0.0202211	0.306483	0.999818	0.000181861	0.570244	0.570244	0.0723362	0.357238	0	ENSMUSG00000041460	calcium channel, voltage-dependent, alpha 2/delta subunit 4 [Source:MGI Symbol;Acc:MGI:2442632]
6M LacQ140_A STR	Smpx	negligible	-2.61207	0.0333045	-0.164818	0.101755	0.644215	0.644215	0.00179954	0.09982	0.000134979	0.25403	ENSMUSG00000041476	small muscle protein, X-linked [Source:MGI Symbol;Acc:MGI:1913356]
6M LacQ140_A STR	L3mbtl4	negligible	0.546959	0.0299635	0.0436103	0.134709	0.547764	0.547764	0.00449879	0.129934	0.00027618	0.317526	ENSMUSG00000041565	L3MBTL4 histone methyl-lysine binding protein [Source:MGI Symbol;Acc:MGI:2444889]
6M LacQ140_A STR	Inava	negligible	0.358574	0.00405447	-0.0261124	0.301544	0.566191	0.566191	0.0116643	0.289663	0.000216412	0.132264	ENSMUSG00000041605	innate immunity activator [Source:MGI Symbol;Acc:MGI:1921579]
6M LacQ140_A STR	Mbp	negligible	-0.275657	9.92802e-06	0.105357	0.864722	0.135081	0.135081	0.0463468	0.818313	6.17547e-05	0.000196959	ENSMUSG00000041607	myelin basic protein [Source:MGI Symbol;Acc:MGI:96925]
6M LacQ140_A STR	Klf8	negligible	0.367773	8.25223e-05	-0.158511	0.89507	0.104642	0.104642	0.0996859	0.794834	0.00055085	0.000287939	ENSMUSG00000041649	Kruppel-like factor 8 [Source:MGI Symbol;Acc:MGI:2442430]
6M LacQ140_A STR	BC006965	negligible	-0.391777	0.0139566	0.0530969	0.408763	0.476234	0.476234	0.0354668	0.371612	0.00168412	0.115003	ENSMUSG00000041674	cDNA sequence BC006965 [Source:MGI Symbol;Acc:MGI:2384955]
6M LacQ140_A STR	Lrrc29	partial	1.09733	1.61386e-08	-0.548746	0.997059	0.00294124	0.932441	0.064616	0.932441	2.12621e-06	0	ENSMUSG00000041679	leucine rich repeat containing 29 [Source:MGI Symbol;Acc:MGI:2443262]
6M LacQ140_A STR	Tmem273	negligible	-0.626506	0.0013427	-0.00953846	0.108517	0.746817	0.746817	0.000340142	0.108175	1.31083e-06	0.144666	ENSMUSG00000041707	transmembrane protein 273 [Source:MGI Symbol;Acc:MGI:1916319]
6M LacQ140_A STR	Pgm5	negligible	-0.487769	0.000104392	0.106568	0.542973	0.449819	0.449819	0.00782883	0.535132	1.22545e-05	0.00720751	ENSMUSG00000041731	phosphoglucomutase 5 [Source:MGI Symbol;Acc:MGI:1925668]
6M LacQ140_A STR	Gpr155	full	-0.270812	0.0045714	0.268285	1	0	0.756056	0.756056	0.0885471	0.155397	0	ENSMUSG00000041762	G protein-coupled receptor 155 [Source:MGI Symbol;Acc:MGI:1915776]
6M LacQ140_A STR	Ydjc	partial	0.299646	0.00125721	-0.178232	0.971503	0.0284766	0.641467	0.318916	0.641467	0.0111198	2.03776e-05	ENSMUSG00000041774	YdjC homolog (bacterial) [Source:MGI Symbol;Acc:MGI:1916351]
6M LacQ140_A STR	Abca9	negligible	-0.624041	6.93339e-06	0.160421	0.664593	0.335101	0.335101	0.00304358	0.661549	2.96532e-07	0.000305825	ENSMUSG00000041797	ATP-binding cassette, sub-family A (ABC1), member 9 [Source:MGI Symbol;Acc:MGI:2386796]
6M LacQ140_A STR	Gpr45	negligible	0.335835	3.89331e-07	-0.101027	0.7912	0.208797	0.208797	0.00361951	0.78758	6.32664e-08	2.69372e-06	ENSMUSG00000041907	G protein-coupled receptor 45 [Source:MGI Symbol;Acc:MGI:2135882]
6M LacQ140_A STR	S100a10	partial	-0.505813	1.09213e-07	0.307177	0.993248	0.00675169	0.687203	0.305128	0.687203	0.000917606	0	ENSMUSG00000041959	S100 calcium binding protein A10 (calpactin) [Source:MGI Symbol;Acc:MGI:1339468]
6M LacQ140_A STR	Spidr	full	-0.448532	1.47226e-05	0.336294	0.998021	0.00197906	0.5747	0.5747	0.40563	0.017691	0	ENSMUSG00000041974	scaffolding protein involved in DNA repair [Source:MGI Symbol;Acc:MGI:1924834]
6M LacQ140_A STR	Igsf3	partial	0.296896	2.63808e-05	-0.152696	0.962345	0.037654	0.784678	0.176669	0.784678	0.000998642	8.13433e-07	ENSMUSG00000042035	immunoglobulin superfamily, member 3 [Source:MGI Symbol;Acc:MGI:1926158]
6M LacQ140_A STR	Svop	negligible	0.332813	1.15713e-06	-0.121375	0.925576	0.0744238	0.0744238	0.00903323	0.916542	4.6228e-07	0	ENSMUSG00000042078	SV2 related protein [Source:MGI Symbol;Acc:MGI:1915916]
6M LacQ140_A STR	4933440N22Rik	negligible	0.59448	0.0345337	-0.345853	0.919641	0.0783432	0.0783432	0.312332	0.564374	0.0429347	0.00201577	ENSMUSG00000042087	RIKEN cDNA 4933440N22 gene [Source:MGI Symbol;Acc:MGI:1921721]
6M LacQ140_A STR	Kank3	negligible	-0.346459	2.41439e-07	0.103715	0.75846	0.241349	0.241349	0.00687991	0.75158	2.96532e-07	0.000190269	ENSMUSG00000042099	KN motif and ankyrin repeat domains 3 [Source:MGI Symbol;Acc:MGI:1098615]
6M LacQ140_A STR	Vwa1	partial	-0.380237	1.00834e-05	0.225251	0.990846	0.00915375	0.705364	0.283787	0.705364	0.00169499	0	ENSMUSG00000042116	von Willebrand factor A domain containing 1 [Source:MGI Symbol;Acc:MGI:2179729]
6M LacQ140_A STR	Ssh1	negligible	0.407396	1.98684e-09	-0.0942312	0.609395	0.390581	0.390581	0.000190598	0.609205	0	2.3922e-05	ENSMUSG00000042121	slingshot protein phosphatase 1 [Source:MGI Symbol;Acc:MGI:2686240]
6M LacQ140_A STR	Nfrkb	negligible	0.400151	6.01195e-07	-0.113451	0.750373	0.249615	0.249615	0.00250541	0.747868	6.32664e-08	1.16093e-05	ENSMUSG00000042185	nuclear factor related to kappa B binding protein [Source:MGI Symbol;Acc:MGI:2442410]
6M LacQ140_A STR	Slc35f2	negligible	0.280017	0.0104731	-0.113631	0.855143	0.143969	0.143969	0.107688	0.743562	0.00389352	0.000887858	ENSMUSG00000042195	solute carrier family 35, member F2 [Source:MGI Symbol;Acc:MGI:1919272]
6M LacQ140_A STR	Ammecr1	partial	0.461061	0.00398507	-0.245265	0.966887	0.0331093	0.741258	0.219224	0.741258	0.00640506	3.18093e-06	ENSMUSG00000042225	Alport syndrome, mental retardation, midface hypoplasia and elliptocytosis chromosomal region gene 1 [Source:MGI Symbol;Acc:MGI:1860206]
6M LacQ140_A STR	Lyn	negligible	-0.28417	0.000576479	0.0888559	0.786497	0.213385	0.213385	0.0162407	0.770203	5.4104e-05	0.00011793	ENSMUSG00000042228	LYN proto-oncogene, Src family tyrosine kinase [Source:MGI Symbol;Acc:MGI:96892]
6M LacQ140_A STR	Tmc7	negligible	-0.28047	0.00295355	0.0949696	0.797866	0.201563	0.201563	0.0416489	0.755675	0.000542404	0.00057114	ENSMUSG00000042246	transmembrane channel-like gene family 7 [Source:MGI Symbol;Acc:MGI:2443317]
6M LacQ140_A STR	Isl1	full	0.288749	0.00028959	-0.237937	0.999983	1.74582e-05	0.703378	0.703378	0.261675	0.0349301	0	ENSMUSG00000042258	ISL1 transcription factor, LIM/homeodomain [Source:MGI Symbol;Acc:MGI:101791]
6M LacQ140_A STR	Pelo	negligible	0.278704	2.38997e-05	-0.0586645	0.524414	0.467115	0.467115	0.00634897	0.518061	4.82089e-06	0.00847029	ENSMUSG00000042275	pelota mRNA surveillance and ribosome rescue factor [Source:MGI Symbol;Acc:MGI:2145154]
6M LacQ140_A STR	Stab1	negligible	-0.277805	0.0417237	0.117163	0.80776	0.184879	0.184879	0.165231	0.625577	0.0169521	0.00736055	ENSMUSG00000042286	stabilin 1 [Source:MGI Symbol;Acc:MGI:2178742]
6M LacQ140_A STR	Hsd3b7	negligible	-0.397238	5.74419e-06	0.0525131	0.324613	0.662493	0.662493	0.000520556	0.324092	6.32664e-08	0.0128942	ENSMUSG00000042289	hydroxy-delta-5-steroid dehydrogenase, 3 beta- and steroid delta-isomerase 7 [Source:MGI Symbol;Acc:MGI:2141879]
6M LacQ140_A STR	Hps4	negligible	-0.369455	0.00200187	0.0267581	0.188671	0.781673	0.781673	0.000463942	0.188205	1.94704e-06	0.0296565	ENSMUSG00000042328	HPS4, biogenesis of lysosomal organelles complex 3 subunit 2 [Source:MGI Symbol;Acc:MGI:2177742]
6M LacQ140_A STR	Esm1	partial	0.918634	0.00768588	-0.614127	0.990976	0.00902404	0.542638	0.419769	0.542638	0.0285688	0	ENSMUSG00000042379	endothelial cell-specific molecule 1 [Source:MGI Symbol;Acc:MGI:1918940]
6M LacQ140_A STR	Abcb4	negligible	0.284156	0.000178604	-0.0127094	0.213639	0.680955	0.680955	0.00155845	0.212078	2.68762e-06	0.105406	ENSMUSG00000042476	ATP-binding cassette, sub-family B (MDR/TAP), member 4 [Source:MGI Symbol;Acc:MGI:97569]
6M LacQ140_A STR	Mustn1	negligible	-0.358265	0.021919	0.165134	0.796434	0.18572	0.18572	0.221527	0.54831	0.0265978	0.0178456	ENSMUSG00000042485	musculoskeletal, embryonic nuclear protein 1 [Source:MGI Symbol;Acc:MGI:1913425]
6M LacQ140_A STR	Clspn	full	-1.14038	1.65049e-20	0.995507	1	0	0.982612	0.982612	0.0173254	6.28963e-05	0	ENSMUSG00000042489	claspin [Source:MGI Symbol;Acc:MGI:2445153]
6M LacQ140_A STR	Ago4	full	-0.426453	2.11524e-05	0.445461	1	0	0.88032	0.88032	0.00763238	0.112047	0	ENSMUSG00000042500	argonaute RISC catalytic subunit 4 [Source:MGI Symbol;Acc:MGI:1924100]
6M LacQ140_A STR	Usp22	partial	0.301769	1.52868e-09	-0.129811	0.97583	0.0241696	0.952335	0.0234949	0.952335	1.79899e-07	0	ENSMUSG00000042506	ubiquitin specific peptidase 22 [Source:MGI Symbol;Acc:MGI:2144157]
6M LacQ140_A STR	Elmsan1	partial	0.531069	0.00117453	-0.311796	0.988552	0.0114485	0.695218	0.287307	0.695218	0.00602594	0	ENSMUSG00000042507	ELM2 and Myb/SANT-like domain containing 1 [Source:MGI Symbol;Acc:MGI:2685106]
6M LacQ140_A STR	Dmtf1	negligible	-0.309814	3.97488e-07	0.135973	0.931079	0.0689191	0.0689191	0.0738208	0.857204	5.45281e-05	1.82697e-06	ENSMUSG00000042508	cyclin D binding myb-like transcription factor 1 [Source:MGI Symbol;Acc:MGI:1344415]
6M LacQ140_A STR	AA986860	negligible	0.352866	0.000951582	-0.120546	0.743356	0.250451	0.250451	0.071713	0.670608	0.00103484	0.00619365	ENSMUSG00000042510	expressed sequence AA986860 [Source:MGI Symbol;Acc:MGI:2138143]
6M LacQ140_A STR	Klhl14	negligible	0.866007	9.41114e-08	-0.0208979	0.0578818	0.919616	0.919616	6.32664e-08	0.0578817	0	0.0225023	ENSMUSG00000042514	kelch-like 14 [Source:MGI Symbol;Acc:MGI:1921249]
6M LacQ140_A STR	Asxl1	negligible	0.363639	1.06108e-06	-0.0703841	0.482875	0.512935	0.512935	0.00153529	0.48134	6.32664e-08	0.00418919	ENSMUSG00000042548	additional sex combs like 1 [Source:MGI Symbol;Acc:MGI:2684063]
6M LacQ140_A STR	Nek10	full	0.666776	1.25739e-05	-0.55161	0.999999	5.57582e-07	0.740236	0.740236	0.238126	0.0216377	0	ENSMUSG00000042567	NIMA (never in mitosis gene a)- related kinase 10 [Source:MGI Symbol;Acc:MGI:2685128]
6M LacQ140_A STR	Cux2	full	0.299716	0.00243165	-0.297573	0.999855	0.000145434	0.701788	0.701788	0.124671	0.173396	0	ENSMUSG00000042589	cut-like homeobox 2 [Source:MGI Symbol;Acc:MGI:107321]
6M LacQ140_A STR	Kdm7a	negligible	-0.410732	0.00219368	0.00503552	0.177638	0.674418	0.674418	0.00188923	0.175734	1.46602e-05	0.147943	ENSMUSG00000042599	lysine (K)-specific demethylase 7A [Source:MGI Symbol;Acc:MGI:2443388]
6M LacQ140_A STR	Xkr7	negligible	0.906531	9.23934e-07	-0.336563	0.922273	0.077727	0.077727	0.0125569	0.909715	8.39963e-07	0	ENSMUSG00000042631	X-linked Kx blood group related 7 [Source:MGI Symbol;Acc:MGI:3526711]
6M LacQ140_A STR	Acad12	negligible	-0.271745	0.0138962	0.10881	0.81817	0.178618	0.178618	0.123523	0.688581	0.00606618	0.00321217	ENSMUSG00000042647	acyl-Coenzyme A dehydrogenase family, member 12 [Source:MGI Symbol;Acc:MGI:2443320]
6M LacQ140_A STR	Immp1l	negligible	-0.293378	0.0339178	0.00307031	0.202151	0.620676	0.620676	0.00658451	0.195125	0.000441927	0.177173	ENSMUSG00000042670	IMP1 inner mitochondrial membrane peptidase-like (S. cerevisiae) [Source:MGI Symbol;Acc:MGI:1913791]
6M LacQ140_A STR	Garem1	negligible	-0.308919	0.00297844	0.111681	0.816536	0.182637	0.182637	0.0607688	0.754818	0.000948926	0.000827408	ENSMUSG00000042680	GRB2 associated regulator of MAPK1 subtype 1 [Source:MGI Symbol;Acc:MGI:2685790]
6M LacQ140_A STR	Npl	negligible	-0.605773	1.04048e-12	0.224447	0.932768	0.0672321	0.0672321	0.00525417	0.927514	0	0	ENSMUSG00000042684	N-acetylneuraminate pyruvate lyase [Source:MGI Symbol;Acc:MGI:1921341]
6M LacQ140_A STR	Tceal9	full	0.270916	0.00525062	-0.279549	0.999998	2.24205e-06	0.70381	0.70381	0.0883624	0.207825	0	ENSMUSG00000042712	transcription elongation factor A like 9 [Source:MGI Symbol;Acc:MGI:109567]
6M LacQ140_A STR	Ppp1r3a	negligible	-2.00651	0.00355039	0.29434	0.390043	0.575373	0.575373	0.00806315	0.38188	0.000100097	0.0345835	ENSMUSG00000042717	protein phosphatase 1, regulatory subunit 3A [Source:MGI Symbol;Acc:MGI:2153588]
6M LacQ140_A STR	Map3k9	full	0.383254	1.02375e-05	-0.290644	0.999979	2.05926e-05	0.624122	0.624122	0.367142	0.00871494	0	ENSMUSG00000042724	mitogen-activated protein kinase kinase kinase 9 [Source:MGI Symbol;Acc:MGI:2449952]
6M LacQ140_A STR	Bex2	partial	0.264078	4.89286e-05	-0.164504	0.993747	0.00625306	0.646573	0.34341	0.646573	0.00376385	0	ENSMUSG00000042750	brain expressed X-linked 2 [Source:MGI Symbol;Acc:MGI:1338017]
6M LacQ140_A STR	Apobr	partial	-0.336382	0.0316042	0.222948	0.971075	0.0287498	0.521376	0.39535	0.521376	0.0543486	0.000175258	ENSMUSG00000042759	apolipoprotein B receptor [Source:MGI Symbol;Acc:MGI:2176230]
6M LacQ140_A STR	Mrap2	partial	0.500327	1.65793e-05	-0.333143	1	6.32664e-08	0.596365	0.402552	0.596365	0.00108271	0	ENSMUSG00000042761	melanocortin 2 receptor accessory protein 2 [Source:MGI Symbol;Acc:MGI:3609239]
6M LacQ140_A STR	Hebp1	full	-0.343883	4.85508e-06	0.275525	1	0	0.731317	0.731317	0.25894	0.00974301	0	ENSMUSG00000042770	heme binding protein 1 [Source:MGI Symbol;Acc:MGI:1333880]
6M LacQ140_A STR	Gpr153	full	-0.397929	8.33716e-08	0.325826	1	0	0.79216	0.79216	0.202088	0.00575242	0	ENSMUSG00000042804	G protein-coupled receptor 153 [Source:MGI Symbol;Acc:MGI:1916157]
6M LacQ140_A STR	Flt3	negligible	-0.543913	0.0420538	0.127062	0.559736	0.413874	0.413874	0.0453634	0.510836	0.00353649	0.02639	ENSMUSG00000042817	FMS-like tyrosine kinase 3 [Source:MGI Symbol;Acc:MGI:95559]
6M LacQ140_A STR	Nrep	full	-0.672596	7.80434e-22	0.508511	1	0	0.756956	0.756956	0.243044	6.32664e-08	0	ENSMUSG00000042834	neuronal regeneration related protein [Source:MGI Symbol;Acc:MGI:99444]
6M LacQ140_A STR	Zc3h6	negligible	0.398903	2.22487e-11	0.00706163	0.0505678	0.864499	0.864499	6.32664e-08	0.0505677	0	0.0849336	ENSMUSG00000042851	zinc finger CCCH type containing 6 [Source:MGI Symbol;Acc:MGI:1926001]
6M LacQ140_A STR	Lhfpl4	negligible	0.289166	0.00187224	-0.00528501	0.125797	0.790072	0.790072	0.000317331	0.125478	1.31083e-06	0.0841317	ENSMUSG00000042873	lipoma HMGIC fusion partner-like protein 4 [Source:MGI Symbol;Acc:MGI:3057108]
6M LacQ140_A STR	Mamstr	negligible	0.3062	0.0259306	-0.00979544	0.232545	0.610791	0.610791	0.00804994	0.224059	0.000435446	0.156665	ENSMUSG00000042918	MEF2 activating motif and SAP domain containing transcriptional regulator [Source:MGI Symbol;Acc:MGI:1921740]
6M LacQ140_A STR	Greb1l	partial	0.832731	1.30698e-12	-0.482157	0.999317	0.000683294	0.81723	0.182082	0.81723	4.87779e-06	0	ENSMUSG00000042942	growth regulation by estrogen in breast cancer-like [Source:MGI Symbol;Acc:MGI:3576497]
6M LacQ140_A STR	Onecut1	partial	3.67251	3.71732e-08	-2.09765	0.999879	0.000121074	0.843366	0.156498	0.843366	1.51976e-05	0	ENSMUSG00000043013	one cut domain, family member 1 [Source:MGI Symbol;Acc:MGI:1196423]
6M LacQ140_A STR	Lor	negligible	0.849154	2.91297e-07	-0.320725	0.948918	0.051082	0.051082	0.00861068	0.940307	6.32664e-08	0	ENSMUSG00000043165	loricrin [Source:MGI Symbol;Acc:MGI:96816]
6M LacQ140_A STR	Simc1	negligible	0.382084	2.55673e-08	-0.109518	0.742335	0.257569	0.257569	0.00339424	0.738941	0	9.51275e-05	ENSMUSG00000043183	SUMO-interacting motifs containing 1 [Source:MGI Symbol;Acc:MGI:2442599]
6M LacQ140_A STR	Smco3	negligible	-0.363287	0.000403394	0.0268886	0.228283	0.71906	0.71906	0.000946071	0.227336	1.52276e-06	0.0526565	ENSMUSG00000043298	single-pass membrane protein with coiled-coil domains 3 [Source:MGI Symbol;Acc:MGI:2443451]
6M LacQ140_A STR	Kcnj6	negligible	-0.674784	0.0374706	0.0351883	0.257816	0.60842	0.60842	0.0101441	0.246926	0.000746173	0.133765	ENSMUSG00000043301	potassium inwardly-rectifying channel, subfamily J, member 6 [Source:MGI Symbol;Acc:MGI:104781]
6M LacQ140_A STR	Pcdhb19	partial	0.483611	1.28804e-09	-0.24118	0.998452	0.00154782	0.948023	0.0504288	0.948023	2.96532e-07	0	ENSMUSG00000043313	protocadherin beta 19 [Source:MGI Symbol;Acc:MGI:2136757]
6M LacQ140_A STR	Tmem130	negligible	0.310006	3.81574e-06	-0.132713	0.911287	0.0886513	0.0886513	0.0767659	0.834402	0.00011974	6.12101e-05	ENSMUSG00000043388	transmembrane protein 130 [Source:MGI Symbol;Acc:MGI:3607706]
6M LacQ140_A STR	Gpr135	negligible	0.374335	1.79683e-06	-0.150936	0.939494	0.0605056	0.0605056	0.0290471	0.910441	6.74243e-06	0	ENSMUSG00000043398	G protein-coupled receptor 135 [Source:MGI Symbol;Acc:MGI:2676315]
6M LacQ140_A STR	Eif3j2	negligible	-0.712457	3.11069e-07	0.162212	0.565422	0.429076	0.429076	0.00568321	0.559738	6.28028e-07	0.00550144	ENSMUSG00000043424	eukaryotic translation initiation factor 3, subunit J2 [Source:MGI Symbol;Acc:MGI:3704486]
6M LacQ140_A STR	Gpr149	partial	0.627035	1.9097e-14	-0.267545	0.997343	0.0026573	0.994476	0.00286678	0.994476	0	0	ENSMUSG00000043441	G protein-coupled receptor 149 [Source:MGI Symbol;Acc:MGI:2443628]
6M LacQ140_A STR	Gjc2	super	-0.296664	0.00868161	0.457264	1	0	0.738748	0.258834	0.00241802	0.738748	0	ENSMUSG00000043448	gap junction protein, gamma 2 [Source:MGI Symbol;Acc:MGI:2153060]
6M LacQ140_A STR	Pcdhb12	partial	0.454465	2.19524e-05	-0.203578	0.994338	0.00566219	0.962139	0.0321886	0.962139	1.02216e-05	0	ENSMUSG00000043458	protocadherin beta 12 [Source:MGI Symbol;Acc:MGI:2136747]
6M LacQ140_A STR	Sptssb	negligible	-0.650198	0.0229975	-0.203715	0.000686471	0.240033	0.240033	1.90427e-06	0.000684387	1.79899e-07	0.75928	ENSMUSG00000043461	serine palmitoyltransferase, small subunit B [Source:MGI Symbol;Acc:MGI:1913433]
6M LacQ140_A STR	Vps37d	negligible	0.569632	8.2403e-06	-0.164144	0.73743	0.262377	0.262377	0.00647257	0.730957	1.31083e-06	0.000192921	ENSMUSG00000043614	vacuolar protein sorting 37D [Source:MGI Symbol;Acc:MGI:2159402]
6M LacQ140_A STR	Ecm2	full	-0.469416	0.000132803	0.336341	0.999823	0.000176679	0.527793	0.527793	0.463089	0.00894095	0	ENSMUSG00000043631	extracellular matrix protein 2, female organ and adipocyte specific [Source:MGI Symbol;Acc:MGI:3039578]
6M LacQ140_A STR	0610009L18Rik	partial	0.355837	0.0184708	-0.239096	0.968403	0.0313198	0.506199	0.409695	0.506199	0.0525096	0.000276966	ENSMUSG00000043644	RIKEN cDNA 0610009L18 gene [Source:MGI Symbol;Acc:MGI:1914088]
6M LacQ140_A STR	Pld6	negligible	0.349434	0.0290726	-0.0981342	0.625484	0.346011	0.346011	0.075814	0.54429	0.00538029	0.0285056	ENSMUSG00000043648	phospholipase D family, member 6 [Source:MGI Symbol;Acc:MGI:2687283]
6M LacQ140_A STR	Dpy19l3	partial	-0.346056	8.28448e-05	0.180534	0.995679	0.00432077	0.864855	0.13051	0.864855	0.000313933	0	ENSMUSG00000043671	dpy-19-like 3 (C. elegans) [Source:MGI Symbol;Acc:MGI:2443952]
6M LacQ140_A STR	Kcns3	negligible	-0.596221	0.0138404	0.00524554	0.170039	0.681228	0.681228	0.00262655	0.167329	8.35489e-05	0.148733	ENSMUSG00000043673	potassium voltage-gated channel, delayed-rectifier, subfamily S, member 3 [Source:MGI Symbol;Acc:MGI:1098804]
6M LacQ140_A STR	Clec4a3	negligible	-0.42544	0.037946	0.0802355	0.483132	0.440691	0.440691	0.0503751	0.428624	0.00413235	0.0761767	ENSMUSG00000043832	C-type lectin domain family 4, member a3 [Source:MGI Symbol;Acc:MGI:1920399]
6M LacQ140_A STR	Slc36a4	partial	0.28	1.32629e-06	-0.142667	0.985759	0.0142413	0.86185	0.1238	0.86185	0.000108481	0	ENSMUSG00000043885	solute carrier family 36 (proton/amino acid symporter), member 4 [Source:MGI Symbol;Acc:MGI:2442595]
6M LacQ140_A STR	Cep164	negligible	0.385255	1.0988e-05	-0.150009	0.910038	0.0899619	0.0899619	0.0326208	0.877395	2.17073e-05	3.45647e-07	ENSMUSG00000043987	centrosomal protein 164 [Source:MGI Symbol;Acc:MGI:2384878]
6M LacQ140_A STR	Cilp2	partial	0.705483	0.0449768	-0.45969	0.968661	0.0311425	0.533358	0.37856	0.533358	0.0567421	0.000196997	ENSMUSG00000044006	cartilage intermediate layer protein 2 [Source:MGI Symbol;Acc:MGI:1915959]
6M LacQ140_A STR	Npy5r	negligible	0.301705	0.0487076	-0.000144961	0.204277	0.592592	0.592592	0.00862794	0.194869	0.000779822	0.203132	ENSMUSG00000044014	neuropeptide Y receptor Y5 [Source:MGI Symbol;Acc:MGI:108082]
6M LacQ140_A STR	Pcdhb21	full	0.501933	0.00345232	-0.381857	0.998772	0.0012278	0.5655	0.5655	0.392766	0.0405064	0	ENSMUSG00000044022	protocadherin beta 21 [Source:MGI Symbol;Acc:MGI:2136759]
6M LacQ140_A STR	Irf2bp1	negligible	0.278461	0.00696026	-0.0258774	0.306755	0.609721	0.609721	0.00797915	0.29861	0.000165324	0.0835241	ENSMUSG00000044030	interferon regulatory factor 2 binding protein 1 [Source:MGI Symbol;Acc:MGI:2442159]
6M LacQ140_A STR	Prss53	negligible	-0.589419	0.0046936	0.244436	0.851049	0.14753	0.14753	0.119037	0.728646	0.00336712	0.00142034	ENSMUSG00000044139	protease, serine 53 [Source:MGI Symbol;Acc:MGI:2652890]
6M LacQ140_A STR	Bclaf3	negligible	-0.435443	0.00028612	-0.0296453	0.0635458	0.710095	0.710095	8.43676e-05	0.0634614	6.32664e-08	0.22636	ENSMUSG00000044150	Bclaf1 and Thrap3 family member 3 [Source:MGI Symbol;Acc:MGI:2685992]
6M LacQ140_A STR	Tnip3	full	1.76149	0.000145832	-1.39773	0.999959	4.14976e-05	0.666819	0.666819	0.31008	0.0230598	0	ENSMUSG00000044162	TNFAIP3 interacting protein 3 [Source:MGI Symbol;Acc:MGI:3041165]
6M LacQ140_A STR	Nkx2-3	full	3.4795	0.00204539	-3.94285	1	0	0.674146	0.674146	0.0315294	0.294325	0	ENSMUSG00000044220	NK2 homeobox 3 [Source:MGI Symbol;Acc:MGI:97348]
6M LacQ140_A STR	Crb3	negligible	0.531459	0.0119096	-0.0725076	0.382181	0.561606	0.561606	0.0137433	0.368017	0.000420643	0.0562131	ENSMUSG00000044279	crumbs family member 3 [Source:MGI Symbol;Acc:MGI:2670904]
6M LacQ140_A STR	Nrn1l	super	-0.434422	0.000429409	0.68139	1	0	0.817787	0.182128	8.43016e-05	0.817787	0	ENSMUSG00000044287	neuritin 1-like [Source:MGI Symbol;Acc:MGI:2443642]
6M LacQ140_A STR	Cnr1	full	-0.647748	7.93204e-11	0.585349	1	0	0.971748	0.971748	0.024448	0.00380396	0	ENSMUSG00000044288	cannabinoid receptor 1 (brain) [Source:MGI Symbol;Acc:MGI:104615]
6M LacQ140_A STR	Cdkn2a	partial	1.94465	6.26644e-08	-1.22055	0.999997	3.18093e-06	0.710014	0.289892	0.710014	9.09348e-05	0	ENSMUSG00000044303	cyclin dependent kinase inhibitor 2A [Source:MGI Symbol;Acc:MGI:104738]
6M LacQ140_A STR	Gpr4	negligible	-0.416644	0.0103174	0.0613028	0.400366	0.550852	0.550852	0.0142573	0.38571	0.000399241	0.0487814	ENSMUSG00000044317	G protein-coupled receptor 4 [Source:MGI Symbol;Acc:MGI:2441992]
6M LacQ140_A STR	1700001O22Rik	super	-0.581161	4.03915e-05	0.764998	1	0	0.529006	0.470952	4.21619e-05	0.529006	0	ENSMUSG00000044320	RIKEN cDNA 1700001O22 gene [Source:MGI Symbol;Acc:MGI:1923631]
6M LacQ140_A STR	Phlpp1	partial	-0.268595	0.000608847	0.161257	0.990606	0.00939382	0.677365	0.307612	0.677365	0.00562892	0	ENSMUSG00000044340	PH domain and leucine rich repeat protein phosphatase 1 [Source:MGI Symbol;Acc:MGI:2138327]
6M LacQ140_A STR	Lacc1	negligible	0.264287	0.00141898	-0.127815	0.919675	0.0799862	0.0799862	0.175191	0.740637	0.00384724	0.000338791	ENSMUSG00000044350	laccase domain containing 1 [Source:MGI Symbol;Acc:MGI:2445077]
6M LacQ140_A STR	Slc15a5	negligible	1.2624	0.0434296	0.0801937	0.114053	0.619741	0.619741	0.00271372	0.111081	0.000258232	0.266206	ENSMUSG00000044378	solute carrier family 15, member 5 [Source:MGI Symbol;Acc:MGI:3607714]
6M LacQ140_A STR	Dsg2	full	0.596157	0.0199627	-0.64861	1	0	0.667998	0.667998	0.0579176	0.274085	0	ENSMUSG00000044393	desmoglein 2 [Source:MGI Symbol;Acc:MGI:1196466]
6M LacQ140_A STR	Camsap3	partial	0.363962	3.65745e-07	-0.15246	0.957909	0.0420906	0.92703	0.0308761	0.92703	3.40327e-06	0	ENSMUSG00000044433	calmodulin regulated spectrin-associated protein family, member 3 [Source:MGI Symbol;Acc:MGI:1916947]
6M LacQ140_A STR	Zfp488	negligible	0.281509	0.000637775	0.0284763	0.0549838	0.64509	0.64509	0.000119842	0.0548636	2.96532e-07	0.299926	ENSMUSG00000044519	zinc finger protein 488 [Source:MGI Symbol;Acc:MGI:2686052]
6M LacQ140_A STR	A730020M07Rik	negligible	-0.738194	0.0200556	0.275119	0.766041	0.225931	0.225931	0.117051	0.641731	0.00725932	0.00802831	ENSMUSG00000044522	RIKEN cDNA A730020M07 gene [Source:MGI Symbol;Acc:MGI:2442643]
6M LacQ140_A STR	Dact1	negligible	0.455762	0.00106494	-0.0594173	0.344717	0.626324	0.626324	0.00332306	0.341378	1.548e-05	0.0289592	ENSMUSG00000044548	dishevelled-binding antagonist of beta-catenin 1 [Source:MGI Symbol;Acc:MGI:1891740]
6M LacQ140_A STR	Cage1	negligible	0.304182	0.0118508	-0.034273	0.35856	0.544068	0.544068	0.0178517	0.340103	0.000605559	0.097372	ENSMUSG00000044566	cancer antigen 1 [Source:MGI Symbol;Acc:MGI:1918463]
6M LacQ140_A STR	Zbtb39	negligible	0.284346	0.00156713	-0.0830451	0.680844	0.313159	0.313159	0.0378561	0.642552	0.00043565	0.00599743	ENSMUSG00000044617	zinc finger and BTB domain containing 39 [Source:MGI Symbol;Acc:MGI:2443316]
6M LacQ140_A STR	Rnf208	negligible	0.390347	5.57649e-05	-0.0523719	0.329216	0.658413	0.658413	0.000746768	0.328469	1.79899e-07	0.0123714	ENSMUSG00000044628	ring finger protein 208 [Source:MGI Symbol;Acc:MGI:1916096]
6M LacQ140_A STR	Csrnp2	negligible	0.488085	2.62611e-05	-0.144206	0.728709	0.270533	0.270533	0.0137345	0.714963	1.17053e-05	0.000758507	ENSMUSG00000044636	cysteine-serine-rich nuclear protein 2 [Source:MGI Symbol;Acc:MGI:2386852]
6M LacQ140_A STR	Gm7334	full	0.351462	0.00419363	-0.343543	0.999928	7.20165e-05	0.706039	0.706039	0.13138	0.162509	0	ENSMUSG00000044645	predicted gene 7334 [Source:MGI Symbol;Acc:MGI:3647393]
6M LacQ140_A STR	Zbtb7c	full	0.454042	0.0076104	-0.47673	0.999983	1.72431e-05	0.676301	0.676301	0.0892205	0.234461	0	ENSMUSG00000044646	zinc finger and BTB domain containing 7C [Source:MGI Symbol;Acc:MGI:2443302]
6M LacQ140_A STR	Palb2	negligible	0.494817	0.00760728	-0.102282	0.51234	0.457719	0.457719	0.0266678	0.484991	0.000681395	0.0299409	ENSMUSG00000044702	partner and localizer of BRCA2 [Source:MGI Symbol;Acc:MGI:3040695]
6M LacQ140_A STR	Kcnj10	partial	-0.333658	0.00353394	0.161139	0.953472	0.0465244	0.800063	0.15023	0.800063	0.00317966	3.70269e-06	ENSMUSG00000044708	potassium inwardly-rectifying channel, subfamily J, member 10 [Source:MGI Symbol;Acc:MGI:1194504]
6M LacQ140_A STR	E230025N22Rik	full	-0.415803	4.58127e-05	0.438427	1	0	0.828764	0.828764	0.0211014	0.150134	0	ENSMUSG00000044719	Riken cDNA E230025N22 gene [Source:MGI Symbol;Acc:MGI:3687212]
6M LacQ140_A STR	Serpinb1a	partial	-0.535718	2.01221e-05	0.288959	0.985639	0.0143615	0.797086	0.187865	0.797086	0.000688293	0	ENSMUSG00000044734	serine (or cysteine) peptidase inhibitor, clade B, member 1a [Source:MGI Symbol;Acc:MGI:1913472]
6M LacQ140_A STR	D630023F18Rik	full	0.50362	0.0107309	-0.421074	0.996657	0.00334318	0.589393	0.589393	0.307142	0.100122	0	ENSMUSG00000044816	RIKEN cDNA D630023F18 gene [Source:MGI Symbol;Acc:MGI:2138198]
6M LacQ140_A STR	Spata21	full	-1.28128	1.06062e-08	1.05597	1	0	0.79055	0.79055	0.202995	0.00645552	0	ENSMUSG00000045004	spermatogenesis associated 21 [Source:MGI Symbol;Acc:MGI:3607787]
6M LacQ140_A STR	Fzd5	negligible	0.384877	0.0123038	-0.0464916	0.362738	0.559839	0.559839	0.0149769	0.347275	0.000485852	0.0774236	ENSMUSG00000045005	frizzled class receptor 5 [Source:MGI Symbol;Acc:MGI:108571]
6M LacQ140_A STR	Lrfn4	negligible	0.413965	0.000220539	-0.0918021	0.557665	0.439898	0.439898	0.00463262	0.553026	6.74243e-06	0.00243632	ENSMUSG00000045045	leucine rich repeat and fibronectin type III domain containing 4 [Source:MGI Symbol;Acc:MGI:2385612]
6M LacQ140_A STR	S1pr1	negligible	-0.361003	3.14345e-11	0.118144	0.892711	0.107289	0.107289	0.0010013	0.89171	0	0	ENSMUSG00000045092	sphingosine-1-phosphate receptor 1 [Source:MGI Symbol;Acc:MGI:1096355]
6M LacQ140_A STR	Arhgef37	partial	0.54282	2.29209e-06	-0.275509	0.986965	0.0130347	0.868074	0.118782	0.868074	0.000109038	0	ENSMUSG00000045094	Rho guanine nucleotide exchange factor (GEF) 37 [Source:MGI Symbol;Acc:MGI:3045339]
6M LacQ140_A STR	Tubb2b	full	-0.289473	0.00492877	0.253025	0.999981	1.87861e-05	0.703421	0.703421	0.212825	0.0837344	0	ENSMUSG00000045136	tubulin, beta 2B class IIB [Source:MGI Symbol;Acc:MGI:1920960]
6M LacQ140_A STR	Amer3	negligible	0.394039	2.00632e-05	-0.0355689	0.197457	0.790345	0.790345	6.20132e-05	0.197395	0	0.0121973	ENSMUSG00000045174	APC membrane recruitment 3 [Source:MGI Symbol;Acc:MGI:3026939]
6M LacQ140_A STR	Cirbp	partial	0.566345	1.14919e-06	-0.274883	0.9971	0.00289957	0.943096	0.0539983	0.943096	6.14136e-06	0	ENSMUSG00000045193	cold inducible RNA binding protein [Source:MGI Symbol;Acc:MGI:893588]
6M LacQ140_A STR	Asxl3	negligible	0.411672	8.89121e-06	0.00411717	0.129303	0.71731	0.71731	0.000276719	0.129026	6.32664e-08	0.153388	ENSMUSG00000045215	additional sex combs like 3, transcriptional regulator [Source:MGI Symbol;Acc:MGI:2685175]
6M LacQ140_A STR	Klhdc9	negligible	0.439835	0.000154102	-0.117098	0.67736	0.322072	0.322072	0.00730097	0.67005	8.36876e-06	0.000568477	ENSMUSG00000045259	kelch domain containing 9 [Source:MGI Symbol;Acc:MGI:1916124]
6M LacQ140_A STR	Cenph	partial	0.415641	0.0137947	-0.283221	0.982256	0.0177238	0.509565	0.42806	0.509565	0.0446308	2.05926e-05	ENSMUSG00000045273	centromere protein H [Source:MGI Symbol;Acc:MGI:1349448]
6M LacQ140_A STR	Cenpe	full	0.554664	0.000624574	-0.426484	0.99855	0.00144978	0.5883	0.5883	0.376856	0.0333941	0	ENSMUSG00000045328	centromere protein E [Source:MGI Symbol;Acc:MGI:1098230]
6M LacQ140_A STR	Nyap1	negligible	0.414935	4.15074e-07	-0.0662911	0.365744	0.633207	0.633207	6.70525e-05	0.365677	0	0.00104904	ENSMUSG00000045348	neuronal tyrosine-phosphorylated phosphoinositide 3-kinase adaptor 1 [Source:MGI Symbol;Acc:MGI:2443880]
6M LacQ140_A STR	Sh2d5	full	-0.325072	0.000170012	0.254399	1	0	0.694073	0.694073	0.293888	0.0120394	0	ENSMUSG00000045349	SH2 domain containing 5 [Source:MGI Symbol;Acc:MGI:2446215]
6M LacQ140_A STR	Kcnk13	partial	-0.55156	3.32876e-17	0.303238	0.999807	0.000193338	0.909987	0.0898197	0.909987	0	0	ENSMUSG00000045404	potassium channel, subfamily K, member 13 [Source:MGI Symbol;Acc:MGI:2384976]
6M LacQ140_A STR	Tmem60	negligible	-0.309966	0.00624668	0.119099	0.883434	0.116521	0.116521	0.0613224	0.820886	0.00122547	4.54352e-05	ENSMUSG00000045435	transmembrane protein 60 [Source:MGI Symbol;Acc:MGI:2673965]
6M LacQ140_A STR	Zfp956	negligible	0.441778	5.57649e-05	-0.15803	0.85691	0.143047	0.143047	0.0271958	0.829678	3.65216e-05	4.28778e-05	ENSMUSG00000045466	zinc finger protein 956 [Source:MGI Symbol;Acc:MGI:2141515]
6M LacQ140_A STR	Pcdhb3	partial	0.572971	2.21378e-09	-0.315375	0.999849	0.000150713	0.891907	0.107941	0.891907	1.60872e-06	0	ENSMUSG00000045498	protocadherin beta 3 [Source:MGI Symbol;Acc:MGI:2136737]
6M LacQ140_A STR	Gpr150	negligible	0.519805	0.0326613	-0.0952229	0.473073	0.465397	0.465397	0.0387509	0.431655	0.00266655	0.0615305	ENSMUSG00000045509	G protein-coupled receptor 150 [Source:MGI Symbol;Acc:MGI:2441872]
6M LacQ140_A STR	Penk	full	-0.721294	2.7352e-26	0.557025	1	0	0.866833	0.866833	0.133167	0	0	ENSMUSG00000045573	preproenkephalin [Source:MGI Symbol;Acc:MGI:104629]
6M LacQ140_A STR	Zfp553	negligible	0.345913	0.000111878	-0.0456991	0.341368	0.635933	0.635933	0.00178553	0.339581	1.52276e-06	0.0226991	ENSMUSG00000045598	zinc finger protein 553 [Source:MGI Symbol;Acc:MGI:2384725]
6M LacQ140_A STR	Dbx2	negligible	-0.36945	3.67079e-06	0.117951	0.811735	0.188245	0.188245	0.00899935	0.802734	1.31083e-06	2.05926e-05	ENSMUSG00000045608	developing brain homeobox 2 [Source:MGI Symbol;Acc:MGI:107445]
6M LacQ140_A STR	Chrm2	negligible	-0.263423	0.00923114	0.113649	0.799355	0.189661	0.189661	0.180808	0.606277	0.0122704	0.0109839	ENSMUSG00000045613	cholinergic receptor, muscarinic 2, cardiac [Source:MGI Symbol;Acc:MGI:88397]
6M LacQ140_A STR	Zfp629	partial	0.334245	4.20058e-06	-0.181106	0.988637	0.0113634	0.806628	0.181623	0.806628	0.000386002	0	ENSMUSG00000045639	zinc finger protein 629 [Source:MGI Symbol;Acc:MGI:2444524]
6M LacQ140_A STR	Spred2	negligible	-0.355101	0.0110179	-0.063239	0.0417625	0.498354	0.498354	0.000366691	0.041386	9.73397e-06	0.459884	ENSMUSG00000045671	sprouty-related EVH1 domain containing 2 [Source:MGI Symbol;Acc:MGI:2150019]
6M LacQ140_A STR	Pqlc3	negligible	0.54319	0.00218543	-0.17231	0.732523	0.264413	0.264413	0.0447123	0.687229	0.000582099	0.00306373	ENSMUSG00000045679	PQ loop repeat containing [Source:MGI Symbol;Acc:MGI:2444067]
6M LacQ140_A STR	Sprn	negligible	0.299874	7.83607e-07	-0.115642	0.894245	0.10575	0.10575	0.0323833	0.861852	1.00045e-05	4.84627e-06	ENSMUSG00000045733	shadow of prion protein [Source:MGI Symbol;Acc:MGI:3582583]
6M LacQ140_A STR	Zswim3	negligible	0.370219	0.000111488	-0.126121	0.819643	0.180161	0.180161	0.0260876	0.793505	5.05953e-05	0.000195734	ENSMUSG00000045822	zinc finger SWIM-type containing 3 [Source:MGI Symbol;Acc:MGI:1914788]
6M LacQ140_A STR	Serpinb9	negligible	-0.334461	0.0287328	0.109659	0.727554	0.26627	0.26627	0.0761563	0.646689	0.00470873	0.00617599	ENSMUSG00000045827	serine (or cysteine) peptidase inhibitor, clade B, member 9 [Source:MGI Symbol;Acc:MGI:106603]
6M LacQ140_A STR	Ccdc9b	negligible	0.41371	4.64428e-10	0.0168494	0.0102678	0.927029	0.927029	0	0.0102678	0	0.0627034	ENSMUSG00000045838	coiled-coil domain containing 9B [Source:MGI Symbol;Acc:MGI:2685199]
6M LacQ140_A STR	Gvin1	negligible	-0.764583	0.0404047	0.493049	0.818365	0.13956	0.13956	0.325092	0.360877	0.132395	0.0420755	ENSMUSG00000045868	GTPase, very large interferon inducible 1 [Source:MGI Symbol;Acc:MGI:1921808]
6M LacQ140_A STR	Pcdhb8	partial	-0.542922	2.749e-05	0.285717	0.990499	0.00950072	0.838531	0.151599	0.838531	0.00036882	0	ENSMUSG00000045876	protocadherin beta 8 [Source:MGI Symbol;Acc:MGI:2136742]
6M LacQ140_A STR	Tmem268	negligible	0.341436	7.98079e-09	-0.0396012	0.223554	0.774344	0.774344	2.46453e-06	0.223551	0	0.00210193	ENSMUSG00000045917	transmembrane protein 268 [Source:MGI Symbol;Acc:MGI:1913920]
6M LacQ140_A STR	Gm20715	full	-0.836845	0.0243107	0.779745	0.997818	0.00218191	0.60154	0.60154	0.219279	0.177	0	ENSMUSG00000045929	predicted gene 20715 [Source:MGI Symbol;Acc:MGI:5313162]
6M LacQ140_A STR	Mtmr11	partial	-0.426526	1.0153e-05	0.187186	0.950675	0.0493251	0.887017	0.0635915	0.887017	6.60387e-05	0	ENSMUSG00000045934	myotubularin related protein 11 [Source:MGI Symbol;Acc:MGI:2652817]
6M LacQ140_A STR	Teddm2	full	0.831423	6.90424e-06	-0.703676	1	0	0.822099	0.822099	0.162829	0.0150719	0	ENSMUSG00000045968	transmembrane epididymal family member 2 [Source:MGI Symbol;Acc:MGI:1923273]
6M LacQ140_A STR	Onecut2	negligible	0.536236	0.000237953	-0.00748557	0.168946	0.695848	0.695848	0.000958947	0.167985	1.52276e-06	0.135206	ENSMUSG00000045991	one cut domain, family member 2 [Source:MGI Symbol;Acc:MGI:1891408]
6M LacQ140_A STR	Zfp830	negligible	0.285412	0.000384999	-0.10722	0.82755	0.171485	0.171485	0.066244	0.760813	0.000493349	0.000965207	ENSMUSG00000046010	zinc finger protein 830 [Source:MGI Symbol;Acc:MGI:1914233]
6M LacQ140_A STR	Sbsn	full	-0.68021	2.48229e-15	0.500581	1	0	0.649393	0.649393	0.350603	4.20906e-06	0	ENSMUSG00000046056	suprabasin [Source:MGI Symbol;Acc:MGI:2446326]
6M LacQ140_A STR	Gsg1l	super	-0.331542	0.00171199	0.449005	1	0	0.578331	0.42143	0.000238534	0.578331	0	ENSMUSG00000046182	GSG1-like [Source:MGI Symbol;Acc:MGI:2685483]
6M LacQ140_A STR	Zfp84	negligible	0.274323	8.95011e-05	-0.113863	0.911564	0.0884187	0.0884187	0.0654281	0.84594	0.000196204	1.72431e-05	ENSMUSG00000046185	zinc finger protein 84 [Source:MGI Symbol;Acc:MGI:107780]
6M LacQ140_A STR	Pcdhb20	negligible	0.343995	3.15617e-07	-0.0811228	0.644368	0.355632	0.355632	0.000104847	0.644263	0	0	ENSMUSG00000046191	protocadherin beta 20 [Source:MGI Symbol;Acc:MGI:2136758]
6M LacQ140_A STR	Iqub	negligible	-0.377173	0.0293772	0.0449262	0.37822	0.511036	0.511036	0.0276398	0.348814	0.00176617	0.110744	ENSMUSG00000046192	IQ motif and ubiquitin domain containing [Source:MGI Symbol;Acc:MGI:3041159]
6M LacQ140_A STR	Pnma2	partial	0.342008	6.00063e-08	-0.171843	0.995821	0.00417927	0.919366	0.0764485	0.919366	6.74243e-06	0	ENSMUSG00000046204	paraneoplastic antigen MA2 [Source:MGI Symbol;Acc:MGI:2444129]
6M LacQ140_A STR	Pik3r6	negligible	-0.407861	0.014408	0.116146	0.641285	0.339443	0.339443	0.0642261	0.574161	0.00289819	0.0192716	ENSMUSG00000046207	phosphoinositide-3-kinase regulatory subunit 5 [Source:MGI Symbol;Acc:MGI:2144613]
6M LacQ140_A STR	Vps13a	negligible	-0.274713	0.00685062	0.0998974	0.76764	0.226517	0.226517	0.0967123	0.667602	0.00332562	0.00584307	ENSMUSG00000046230	vacuolar protein sorting 13A [Source:MGI Symbol;Acc:MGI:2444304]
6M LacQ140_A STR	She	full	-0.270549	0.0211412	0.23057	0.997849	0.00215068	0.592641	0.592641	0.288615	0.116593	0	ENSMUSG00000046280	src homology 2 domain-containing transforming protein E [Source:MGI Symbol;Acc:MGI:1099462]
6M LacQ140_A STR	Pnma3	full	0.29773	0.0192499	-0.220626	0.978124	0.0216703	0.472549	0.472549	0.425342	0.0802323	0.000206093	ENSMUSG00000046287	paraneoplastic antigen MA3 [Source:MGI Symbol;Acc:MGI:2180565]
6M LacQ140_A STR	Myorg	negligible	-0.331951	3.39757e-05	0.0658617	0.495321	0.50271	0.50271	0.00145865	0.493862	2.96532e-07	0.00196978	ENSMUSG00000046312	myogenesis regulating glycosidase (putative) [Source:MGI Symbol;Acc:MGI:2140300]
6M LacQ140_A STR	Ccbe1	negligible	0.428296	0.0169478	0.0292882	0.105213	0.625268	0.625268	0.00160655	0.103545	6.18292e-05	0.269519	ENSMUSG00000046318	collagen and calcium binding EGF domains 1 [Source:MGI Symbol;Acc:MGI:2445053]
6M LacQ140_A STR	Hs3st2	full	-0.389409	0.00189624	0.387708	1	0	0.789837	0.789837	0.0690914	0.141071	0	ENSMUSG00000046321	heparan sulfate (glucosamine) 3-O-sulfotransferase 2 [Source:MGI Symbol;Acc:MGI:1333802]
6M LacQ140_A STR	Fam178b	negligible	-0.87206	0.010746	0.433594	0.909347	0.0898196	0.0898196	0.210431	0.687284	0.0116318	0.000833869	ENSMUSG00000046337	family with sequence similarity 178, member B [Source:MGI Symbol;Acc:MGI:3026913]
6M LacQ140_A STR	Gpat2	partial	-0.505835	0.0482877	0.337008	0.960189	0.0392726	0.502438	0.388858	0.502438	0.0688931	0.00053807	ENSMUSG00000046338	glycerol-3-phosphate acyltransferase 2, mitochondrial [Source:MGI Symbol;Acc:MGI:2684962]
6M LacQ140_A STR	Gjb2	negligible	-0.430156	0.0354071	-0.0138891	0.148483	0.625873	0.625873	0.00390173	0.144295	0.000286417	0.225645	ENSMUSG00000046352	gap junction protein, beta 2 [Source:MGI Symbol;Acc:MGI:95720]
6M LacQ140_A STR	Pcdhb17	partial	0.290487	0.0017393	-0.164506	0.988683	0.0113165	0.734533	0.249294	0.734533	0.00485711	0	ENSMUSG00000046387	protocadherin beta 17 [Source:MGI Symbol;Acc:MGI:2136754]
6M LacQ140_A STR	Bex3	partial	0.291258	1.78283e-05	-0.204174	0.999135	0.000865213	0.497033	0.495658	0.497033	0.00644306	0	ENSMUSG00000046432	brain expressed X-linked 3 [Source:MGI Symbol;Acc:MGI:1338016]
6M LacQ140_A STR	Ppm1e	negligible	-0.318605	0.0229709	0.0562192	0.460731	0.482254	0.482254	0.0316081	0.427453	0.00166951	0.0570152	ENSMUSG00000046442	protein phosphatase 1E (PP2C domain containing) [Source:MGI Symbol;Acc:MGI:2444096]
6M LacQ140_A STR	Camk2n1	full	-0.396015	6.0166e-26	0.311141	1	0	0.795577	0.795577	0.20441	1.33764e-05	0	ENSMUSG00000046447	calcium/calmodulin-dependent protein kinase II inhibitor 1 [Source:MGI Symbol;Acc:MGI:1913509]
6M LacQ140_A STR	Nexmif	full	0.345397	0.000182487	-0.338432	0.999999	8.13433e-07	0.772804	0.772804	0.101347	0.125848	0	ENSMUSG00000046449	neurite extension and migration factor [Source:MGI Symbol;Acc:MGI:2148050]
6M LacQ140_A STR	Sox18	negligible	-0.619495	4.43207e-06	0.219235	0.852851	0.147111	0.147111	0.0217484	0.831093	9.03415e-06	3.79213e-05	ENSMUSG00000046470	SRY (sex determining region Y)-box 18 [Source:MGI Symbol;Acc:MGI:103559]
6M LacQ140_A STR	Scn4b	full	-0.69259	5.96934e-13	0.738014	1	0	0.952995	0.952995	0.000120287	0.0468843	0	ENSMUSG00000046480	sodium channel, type IV, beta [Source:MGI Symbol;Acc:MGI:2687406]
6M LacQ140_A STR	Tafa4	negligible	-1.04452	0.0332349	0.0663884	0.135515	0.847739	0.847739	0.000876903	0.134534	0.000104102	0.0167459	ENSMUSG00000046500	TAFA chemokine like family member 4 [Source:MGI Symbol;Acc:MGI:2444563]
6M LacQ140_A STR	Zfp526	negligible	0.331003	0.016053	-0.16142	0.947385	0.0525906	0.0525906	0.172407	0.766887	0.00809137	2.4125e-05	ENSMUSG00000046541	zinc finger protein 526 [Source:MGI Symbol;Acc:MGI:2445181]
6M LacQ140_A STR	Fam43a	negligible	-0.337759	0.00284132	0.0896965	0.646158	0.349973	0.349973	0.0220228	0.623881	0.000254784	0.00386861	ENSMUSG00000046546	family with sequence similarity 43, member A [Source:MGI Symbol;Acc:MGI:2676309]
6M LacQ140_A STR	Spin2c	negligible	0.464514	0.000185035	-0.175121	0.898556	0.101443	0.101443	0.0319753	0.86651	7.08327e-05	1.11132e-06	ENSMUSG00000046550	spindlin family, member 2C [Source:MGI Symbol;Acc:MGI:3605548]
6M LacQ140_A STR	Zfp319	negligible	0.272053	0.00963825	-0.0626865	0.560339	0.423779	0.423779	0.0272681	0.532324	0.000746948	0.0158817	ENSMUSG00000046556	zinc finger protein 319 [Source:MGI Symbol;Acc:MGI:1890618]
6M LacQ140_A STR	Zfp518b	negligible	0.406656	2.10218e-08	-0.0323866	0.205568	0.766345	0.766345	6.40316e-05	0.205504	0	0.0280878	ENSMUSG00000046572	zinc finger protein 518B [Source:MGI Symbol;Acc:MGI:2140750]
6M LacQ140_A STR	Prr12	negligible	0.399752	0.000398765	-0.0165708	0.153114	0.787353	0.787353	0.000249766	0.152864	1.79899e-07	0.0595338	ENSMUSG00000046574	proline rich 12 [Source:MGI Symbol;Acc:MGI:2679002]
6M LacQ140_A STR	Bdh1	negligible	0.35915	1.64047e-08	-0.134601	0.912	0.0880001	0.0880001	0.0144378	0.897562	2.96532e-07	0	ENSMUSG00000046598	3-hydroxybutyrate dehydrogenase, type 1 [Source:MGI Symbol;Acc:MGI:1919161]
6M LacQ140_A STR	Hrk	super	-0.428018	6.17968e-05	0.565075	1	0	0.534166	0.465696	0.00013723	0.534166	0	ENSMUSG00000046607	harakiri, BCL2 interacting protein (contains only BH3 domain) [Source:MGI Symbol;Acc:MGI:1201608]
6M LacQ140_A STR	Oacyl	exacerbation	0.449556	0.0160422	0.504754	-1.11022e-16	0.000131911	0.999868	0	0	0	0.999868	ENSMUSG00000046610	O-acyltransferase like [Source:MGI Symbol;Acc:MGI:2442915]
6M LacQ140_A STR	Vwa5b2	partial	0.456391	2.72075e-06	-0.317821	0.999971	2.895e-05	0.509101	0.488761	0.509101	0.00210884	0	ENSMUSG00000046613	von Willebrand factor A domain containing 5B2 [Source:MGI Symbol;Acc:MGI:2681859]
6M LacQ140_A STR	Ttc34	negligible	0.37181	1.78208e-05	-0.0539746	0.382506	0.587432	0.587432	0.00352297	0.378981	2.38973e-06	0.0300613	ENSMUSG00000046637	tetratricopeptide repeat domain 34 [Source:MGI Symbol;Acc:MGI:2445205]
6M LacQ140_A STR	Zfp316	negligible	0.502604	8.55039e-21	-0.0550628	0.178156	0.821074	0.821074	0	0.178156	0	0.000770248	ENSMUSG00000046658	zinc finger protein 316 [Source:MGI Symbol;Acc:MGI:1860402]
6M LacQ140_A STR	Rbm12b1	negligible	-0.495731	0.00423924	0.125058	0.606168	0.383938	0.383938	0.0276044	0.578092	0.00047106	0.00989475	ENSMUSG00000046667	RNA binding motif protein 12 B1 [Source:MGI Symbol;Acc:MGI:1919647]
6M LacQ140_A STR	Igbp1b	partial	1.20467	0.000102409	-0.518676	0.950117	0.0498829	0.889987	0.0599901	0.889987	0.000139687	0	ENSMUSG00000046717	immunoglobulin (CD79A) binding protein 1b [Source:MGI Symbol;Acc:MGI:1354380]
6M LacQ140_A STR	Bst2	negligible	-0.313375	0.0497332	0.0858772	0.593655	0.341921	0.341921	0.104395	0.476731	0.0125286	0.064424	ENSMUSG00000046718	bone marrow stromal cell antigen 2 [Source:MGI Symbol;Acc:MGI:1916800]
6M LacQ140_A STR	Nxph3	partial	-0.731185	0.0128532	0.312069	0.95456	0.0454399	0.869888	0.0821883	0.869888	0.00248408	0	ENSMUSG00000046719	neurexophilin 3 [Source:MGI Symbol;Acc:MGI:1336188]
6M LacQ140_A STR	Kctd11	partial	-0.423607	0.000569369	0.246901	0.98257	0.0174299	0.690793	0.286291	0.690793	0.00548579	0	ENSMUSG00000046731	potassium channel tetramerisation domain containing 11 [Source:MGI Symbol;Acc:MGI:2448712]
6M LacQ140_A STR	Fat4	negligible	0.365002	0.00615618	-0.0567512	0.414427	0.54334	0.54334	0.0134309	0.400731	0.000265123	0.0422328	ENSMUSG00000046743	FAT atypical cadherin 4 [Source:MGI Symbol;Acc:MGI:3045256]
6M LacQ140_A STR	A530053G22Rik	negligible	-1.22137	0.000348346	0.0288931	0.196556	0.664104	0.664104	0.00186561	0.194685	5.25513e-06	0.13934	ENSMUSG00000046764	RIKEN cDNA A530053G22 gene [Source:MGI Symbol;Acc:MGI:2443347]
6M LacQ140_A STR	Zfp787	negligible	0.273284	0.0105725	0.00946501	0.15179	0.613957	0.613957	0.00309665	0.148609	8.36546e-05	0.234253	ENSMUSG00000046792	zinc finger protein 787 [Source:MGI Symbol;Acc:MGI:1914359]
6M LacQ140_A STR	Ddit4l	partial	-1.6316	3.8614e-39	1.14069	1	0	0.505645	0.494355	0.505645	0	0	ENSMUSG00000046818	DNA-damage-inducible transcript 4-like [Source:MGI Symbol;Acc:MGI:1920534]
6M LacQ140_A STR	Krt1	partial	0.528925	0.000384606	-0.304436	0.97903	0.0209695	0.697576	0.276593	0.697576	0.00486167	6.32664e-08	ENSMUSG00000046834	keratin 1 [Source:MGI Symbol;Acc:MGI:96698]
6M LacQ140_A STR	Gpr6	full	-0.467042	1.47895e-09	0.344314	1	0	0.605968	0.605968	0.393253	0.000779063	0	ENSMUSG00000046922	G protein-coupled receptor 6 [Source:MGI Symbol;Acc:MGI:2155249]
6M LacQ140_A STR	Nqo2	negligible	-0.322525	0.00706462	0.0912062	0.664895	0.328616	0.328616	0.0391113	0.624848	0.000935733	0.00648953	ENSMUSG00000046949	N-ribosyldihydronicotinamide quinone reductase 2 [Source:MGI Symbol;Acc:MGI:104513]
6M LacQ140_A STR	Fbxo41	negligible	0.294371	0.00180832	-0.00942676	0.125294	0.818473	0.818473	0.000218313	0.125075	6.74215e-07	0.0562326	ENSMUSG00000047013	F-box protein 41 [Source:MGI Symbol;Acc:MGI:1261912]
6M LacQ140_A STR	Cfap65	super	0.434836	0.0348336	-0.681819	1	0	0.734556	0.261119	0.00432487	0.734556	0	ENSMUSG00000047021	cilia and flagella associated protein 65 [Source:MGI Symbol;Acc:MGI:2444274]
6M LacQ140_A STR	Pcdhb15	full	0.336324	0.0134906	-0.290922	0.999015	0.000984549	0.62609	0.62609	0.262713	0.110213	0	ENSMUSG00000047033	protocadherin beta 15 [Source:MGI Symbol;Acc:MGI:2136750]
6M LacQ140_A STR	Lrrc4b	negligible	0.317296	0.0204566	0.0261512	0.1316	0.547697	0.547697	0.00391912	0.127502	0.000179158	0.320703	ENSMUSG00000047085	leucine rich repeat containing 4B [Source:MGI Symbol;Acc:MGI:3027390]
6M LacQ140_A STR	Cldn14	negligible	0.748006	1.34101e-07	-0.21558	0.794733	0.205267	0.205267	0.000952007	0.793781	0	0	ENSMUSG00000047109	claudin 14 [Source:MGI Symbol;Acc:MGI:1860425]
6M LacQ140_A STR	Tet1	negligible	0.443889	1.10942e-05	-0.0958092	0.535421	0.454821	0.454821	0.00784419	0.527571	5.63246e-06	0.00975778	ENSMUSG00000047146	tet methylcytosine dioxygenase 1 [Source:MGI Symbol;Acc:MGI:1098693]
6M LacQ140_A STR	Cyp4x1	negligible	0.265473	0.00790004	-0.0409421	0.424183	0.506209	0.506209	0.0237296	0.399778	0.000674699	0.069608	ENSMUSG00000047155	cytochrome P450, family 4, subfamily x, polypeptide 1 [Source:MGI Symbol;Acc:MGI:1932403]
6M LacQ140_A STR	Samd14	full	0.588264	2.57725e-10	-0.428195	1	0	0.582455	0.582455	0.417114	0.00043151	0	ENSMUSG00000047181	sterile alpha motif domain containing 14 [Source:MGI Symbol;Acc:MGI:2384945]
6M LacQ140_A STR	Dusp18	full	-0.312674	0.000319026	0.295581	1	6.32664e-08	0.782183	0.782183	0.119914	0.0979021	0	ENSMUSG00000047205	dual specificity phosphatase 18 [Source:MGI Symbol;Acc:MGI:1922469]
6M LacQ140_A STR	Gap43	partial	0.268503	8.295e-06	-0.115135	0.967981	0.0320194	0.92949	0.0384749	0.92949	1.59092e-05	0	ENSMUSG00000047261	growth associated protein 43 [Source:MGI Symbol;Acc:MGI:95639]
6M LacQ140_A STR	Zfp358	negligible	0.334306	2.80309e-05	-0.0467855	0.345404	0.642438	0.642438	0.000847374	0.344556	1.79899e-07	0.0121585	ENSMUSG00000047264	zinc finger protein 358 [Source:MGI Symbol;Acc:MGI:2153740]
6M LacQ140_A STR	Sfn	full	-0.536568	6.70488e-06	0.681275	1	0	0.550087	0.550087	0.00101822	0.448895	0	ENSMUSG00000047281	stratifin [Source:MGI Symbol;Acc:MGI:1891831]
6M LacQ140_A STR	Pcdhb13	partial	0.51417	2.46729e-10	-0.342058	1	0	0.608466	0.391471	0.608466	6.28065e-05	0	ENSMUSG00000047307	protocadherin beta 13 [Source:MGI Symbol;Acc:MGI:2136748]
6M LacQ140_A STR	Tgif1	negligible	0.367025	0.0164093	-0.0594038	0.441556	0.476957	0.476957	0.034783	0.405138	0.0016349	0.0814876	ENSMUSG00000047407	TGFB-induced factor homeobox 1 [Source:MGI Symbol;Acc:MGI:1194497]
6M LacQ140_A STR	Ctdspl	negligible	0.397285	0.000751499	-0.0531092	0.345975	0.63097	0.63097	0.00260794	0.343359	8.15167e-06	0.0230552	ENSMUSG00000047409	CTD (carboxy-terminal domain, RNA polymerase II, polypeptide A) small phosphatase-like [Source:MGI Symbol;Acc:MGI:1916524]
6M LacQ140_A STR	Dlk2	negligible	-0.475256	0.000542297	0.0726769	0.409477	0.547329	0.547329	0.00976231	0.399663	5.23546e-05	0.0431931	ENSMUSG00000047428	delta like non-canonical Notch ligand 2 [Source:MGI Symbol;Acc:MGI:2146838]
6M LacQ140_A STR	Zfp30	partial	0.548236	1.05013e-10	-0.241164	0.993034	0.0069663	0.979486	0.0135477	0.979486	0	0	ENSMUSG00000047473	zinc finger protein 30 [Source:MGI Symbol;Acc:MGI:99178]
6M LacQ140_A STR	Rnf152	negligible	-0.445107	0.0295736	0.0534077	0.347168	0.595031	0.595031	0.0121993	0.334245	0.000723032	0.0578013	ENSMUSG00000047496	ring finger protein 152 [Source:MGI Symbol;Acc:MGI:2443787]
6M LacQ140_A STR	Baiap3	full	0.534381	0.0237733	-0.398642	0.986944	0.0130361	0.485145	0.485145	0.424495	0.0773043	1.95255e-05	ENSMUSG00000047507	BAI1-associated protein 3 [Source:MGI Symbol;Acc:MGI:2685783]
6M LacQ140_A STR	BC049715	full	0.381229	0.00364559	-0.434276	0.999998	1.82697e-06	0.630774	0.630774	0.0505627	0.318662	0	ENSMUSG00000047515	cDNA sequence BC049715 [Source:MGI Symbol;Acc:MGI:3605234]
6M LacQ140_A STR	Mafa	full	-1.37681	4.07605e-12	1.57561	1	0	0.85763	0.85763	7.62991e-06	0.142363	0	ENSMUSG00000047591	v-maf musculoaponeurotic fibrosarcoma oncogene family, protein A (avian) [Source:MGI Symbol;Acc:MGI:2673307]
6M LacQ140_A STR	Ankrd34c	negligible	-0.557381	0.0103848	-0.0265708	0.119582	0.645858	0.645858	0.0015877	0.117955	3.90668e-05	0.234561	ENSMUSG00000047606	ankyrin repeat domain 34C [Source:MGI Symbol;Acc:MGI:2685617]
6M LacQ140_A STR	2810006K23Rik	partial	-0.272896	0.000632482	0.17478	0.987708	0.0122919	0.591242	0.384293	0.591242	0.0121734	0	ENSMUSG00000047635	RIKEN cDNA 2810006K23 gene [Source:MGI Symbol;Acc:MGI:1919900]
6M LacQ140_A STR	Gal3st3	negligible	0.292793	0.00223111	0.0984542	0.00152767	0.22454	0.22454	4.6228e-07	0.00152721	0	0.773932	ENSMUSG00000047658	galactose-3-O-sulfotransferase 3 [Source:MGI Symbol;Acc:MGI:3617843]
6M LacQ140_A STR	Samd9l	negligible	-0.609648	0.000348346	0.147074	0.610316	0.388342	0.388342	0.00615813	0.604145	1.27726e-05	0.0013424	ENSMUSG00000047735	sterile alpha motif domain containing 9-like [Source:MGI Symbol;Acc:MGI:1343184]
6M LacQ140_A STR	Zc3hav1l	negligible	0.528122	2.31276e-08	-0.0981498	0.458941	0.538675	0.538675	0.000467025	0.458474	0	0.00238373	ENSMUSG00000047749	zinc finger CCCH-type, antiviral 1-like [Source:MGI Symbol;Acc:MGI:2443387]
6M LacQ140_A STR	Fancb	negligible	-0.453141	0.0167475	0.236354	0.906863	0.0916484	0.0916484	0.246933	0.640226	0.0197039	0.00148863	ENSMUSG00000047757	Fanconi anemia, complementation group B [Source:MGI Symbol;Acc:MGI:2448558]
6M LacQ140_A STR	Phf13	negligible	0.365965	5.98037e-06	-0.0437408	0.271443	0.72071	0.72071	0.000127604	0.271315	0	0.007847	ENSMUSG00000047777	PHD finger protein 13 [Source:MGI Symbol;Acc:MGI:2446217]
6M LacQ140_A STR	Lix1	negligible	-0.28149	2.85676e-07	0.101685	0.91802	0.0819796	0.0819796	0.00812384	0.909896	1.79899e-07	0	ENSMUSG00000047786	limb and CNS expressed 1 [Source:MGI Symbol;Acc:MGI:1913893]
6M LacQ140_A STR	A730018C14Rik	negligible	0.399315	0.00754349	0.0215509	0.158219	0.559526	0.559526	0.0044236	0.153693	0.000102431	0.282254	ENSMUSG00000047828	RIKEN cDNA A730018C14 gene [Source:MGI Symbol;Acc:MGI:2442339]
6M LacQ140_A STR	Cdca4	negligible	0.283159	0.000830652	-0.0891493	0.756648	0.242467	0.242467	0.0278822	0.728597	0.000168213	0.000885434	ENSMUSG00000047832	cell division cycle associated 4 [Source:MGI Symbol;Acc:MGI:1919213]
6M LacQ140_A STR	Pcdhb16	full	0.402709	1.57287e-05	-0.323983	1	1.79899e-07	0.712689	0.712689	0.271761	0.0155492	0	ENSMUSG00000047910	protocadherin beta 16 [Source:MGI Symbol;Acc:MGI:2136752]
6M LacQ140_A STR	Marcksl1	partial	0.349471	0.00037249	-0.19151	0.970733	0.0292659	0.731464	0.235724	0.731464	0.00354473	8.13433e-07	ENSMUSG00000047945	MARCKS-like 1 [Source:MGI Symbol;Acc:MGI:97143]
6M LacQ140_A STR	Kcna3	full	0.441102	0.0009969	-0.317703	0.965933	0.0334651	0.470924	0.470924	0.43981	0.0551992	0.000602041	ENSMUSG00000047959	potassium voltage-gated channel, shaker-related subfamily, member 3 [Source:MGI Symbol;Acc:MGI:96660]
6M LacQ140_A STR	Palm3	negligible	0.632787	0.00353285	-0.192561	0.704902	0.29052	0.29052	0.0439431	0.660213	0.000745621	0.00457819	ENSMUSG00000047986	paralemmin 3 [Source:MGI Symbol;Acc:MGI:1921587]
6M LacQ140_A STR	Tmem229a	partial	-0.364777	0.000494991	0.172835	0.979583	0.0204169	0.881912	0.097155	0.881912	0.000515611	0	ENSMUSG00000048022	transmembrane protein 229A [Source:MGI Symbol;Acc:MGI:2442812]
6M LacQ140_A STR	Lmod1	negligible	-0.305604	0.0363388	0.044777	0.418977	0.488589	0.488589	0.0345599	0.381835	0.0025821	0.0924342	ENSMUSG00000048096	leiomodin 1 (smooth muscle) [Source:MGI Symbol;Acc:MGI:2135671]
6M LacQ140_A STR	Taf13	negligible	-0.385017	0.000272407	0.0551409	0.303818	0.695246	0.695246	0.000142024	0.303676	0	0.000936365	ENSMUSG00000048100	TATA-box binding protein associated factor 13 [Source:MGI Symbol;Acc:MGI:1913500]
6M LacQ140_A STR	Rbm15	negligible	0.331215	0.00178664	-0.0981877	0.678478	0.313009	0.313009	0.0466654	0.631156	0.000656696	0.00851266	ENSMUSG00000048109	RNA binding motif protein 15 [Source:MGI Symbol;Acc:MGI:2443205]
6M LacQ140_A STR	Arid4a	partial	0.316094	0.00222379	-0.17383	0.974025	0.0259745	0.727492	0.240556	0.727492	0.00597752	5.57582e-07	ENSMUSG00000048118	AT rich interactive domain 4A (RBP1-like) [Source:MGI Symbol;Acc:MGI:2444354]
6M LacQ140_A STR	Entpd1	full	-0.296676	3.6623e-05	0.230037	0.999999	1.11132e-06	0.65836	0.65836	0.329525	0.0121139	0	ENSMUSG00000048120	ectonucleoside triphosphate diphosphohydrolase 1 [Source:MGI Symbol;Acc:MGI:102805]
6M LacQ140_A STR	Kmt2d	partial	0.284012	0.0327184	-0.19776	0.98819	0.0118077	0.49363	0.436679	0.49363	0.0578806	2.24205e-06	ENSMUSG00000048154	lysine (K)-specific methyltransferase 2D [Source:MGI Symbol;Acc:MGI:2682319]
6M LacQ140_A STR	Gpr85	full	0.276541	5.96622e-06	-0.197381	1	6.32664e-08	0.534547	0.534547	0.463055	0.00239803	0	ENSMUSG00000048216	G protein-coupled receptor 85 [Source:MGI Symbol;Acc:MGI:1927851]
6M LacQ140_A STR	Amigo2	partial	-0.321628	0.000174531	0.216767	0.998565	0.00143547	0.552878	0.438316	0.552878	0.00737041	0	ENSMUSG00000048218	adhesion molecule with Ig like domain 2 [Source:MGI Symbol;Acc:MGI:2145995]
6M LacQ140_A STR	Fbxo10	negligible	0.289779	5.28304e-05	-0.105331	0.920573	0.0794268	0.0794268	0.0135898	0.906977	6.69676e-06	0	ENSMUSG00000048232	F-box protein 10 [Source:MGI Symbol;Acc:MGI:2686937]
6M LacQ140_A STR	Rnf149	negligible	-0.269484	1.5408e-13	0.0995043	0.941433	0.0585665	0.0585665	0.0035057	0.937928	0	0	ENSMUSG00000048234	ring finger protein 149 [Source:MGI Symbol;Acc:MGI:2677438]
6M LacQ140_A STR	Lhfp	negligible	-0.39275	0.0208264	-0.00984316	0.0879174	0.765792	0.765792	0.000654046	0.0872266	3.67543e-05	0.146291	ENSMUSG00000048332	lipoma HMGIC fusion partner [Source:MGI Symbol;Acc:MGI:1920048]
6M LacQ140_A STR	Pou4f1	negligible	3.0218	0.000508832	-0.931642	0.775526	0.224313	0.224313	0.0155645	0.759913	4.85233e-05	0.000160341	ENSMUSG00000048349	POU domain, class 4, transcription factor 1 [Source:MGI Symbol;Acc:MGI:102525]
6M LacQ140_A STR	Pdp2	negligible	0.305989	0.00134526	-0.0456518	0.398276	0.563373	0.563373	0.00840414	0.389808	6.37684e-05	0.038351	ENSMUSG00000048371	pyruvate dehyrogenase phosphatase catalytic subunit 2 [Source:MGI Symbol;Acc:MGI:1918878]
6M LacQ140_A STR	Ccdc57	negligible	0.274054	0.0393592	0.00441655	0.224434	0.515909	0.515909	0.0142644	0.209048	0.0011221	0.259657	ENSMUSG00000048445	coiled-coil domain containing 57 [Source:MGI Symbol;Acc:MGI:1918526]
6M LacQ140_A STR	Zdhhc22	negligible	-0.335003	0.0031199	0.146064	0.910506	0.0893794	0.0893794	0.110112	0.798348	0.00204657	0.000114156	ENSMUSG00000048483	zinc finger, DHHC-type containing 22 [Source:MGI Symbol;Acc:MGI:2685108]
6M LacQ140_A STR	Tmem136	negligible	0.272941	3.43926e-07	-0.0503404	0.454938	0.542503	0.542503	0.000595786	0.454342	0	0.00255896	ENSMUSG00000048503	transmembrane protein 136 [Source:MGI Symbol;Acc:MGI:2685030]
6M LacQ140_A STR	Tob2	negligible	0.504564	1.90487e-06	-0.0733162	0.343108	0.651548	0.651548	0.000248282	0.34286	0	0.00534382	ENSMUSG00000048546	transducer of ERBB2, 2 [Source:MGI Symbol;Acc:MGI:1888525]
6M LacQ140_A STR	Igf2	partial	-0.389413	1.26293e-05	0.255839	0.998234	0.0017665	0.591468	0.403487	0.591468	0.00327864	0	ENSMUSG00000048583	insulin-like growth factor 2 [Source:MGI Symbol;Acc:MGI:96434]
6M LacQ140_A STR	Exd1	partial	0.351953	0.0233816	-0.252588	0.976734	0.0230804	0.453609	0.451325	0.453609	0.0717993	0.000185694	ENSMUSG00000048647	exonuclease 3'-5' domain containing 1 [Source:MGI Symbol;Acc:MGI:3045306]
6M LacQ140_A STR	Speer4b	negligible	1.39964	0.028182	-0.441003	0.688641	0.297528	0.297528	0.0821723	0.600988	0.00548107	0.0138306	ENSMUSG00000048703	spermatogenesis associated glutamate (E)-rich protein 4B [Source:MGI Symbol;Acc:MGI:1920776]
6M LacQ140_A STR	Fndc9	negligible	-0.325679	0.0166287	-0.106736	0.00137377	0.233388	0.233388	2.80561e-06	0.00137078	1.79899e-07	0.765239	ENSMUSG00000048721	fibronectin type III domain containing 9 [Source:MGI Symbol;Acc:MGI:2443410]
6M LacQ140_A STR	Zfp454	partial	0.540138	7.34391e-07	-0.252341	0.964031	0.0359694	0.878561	0.085413	0.878561	5.66776e-05	0	ENSMUSG00000048728	zinc finger protein 454 [Source:MGI Symbol;Acc:MGI:2679253]
6M LacQ140_A STR	Klhl11	full	0.292061	0.001386	-0.271345	0.99805	0.00195031	0.654068	0.654068	0.204887	0.139095	0	ENSMUSG00000048732	kelch-like 11 [Source:MGI Symbol;Acc:MGI:2388648]
6M LacQ140_A STR	E130114P18Rik	negligible	-0.357543	0.0043496	0.0650929	0.462382	0.515363	0.515363	0.0123877	0.449811	0.000182735	0.0222552	ENSMUSG00000048747	RIKEN cDNA E130114P18 gene [Source:MGI Symbol;Acc:MGI:2442873]
6M LacQ140_A STR	Prss50	negligible	0.52366	0.0396461	0.101094	0.0401783	0.472056	0.472056	0.000661087	0.0394532	6.39974e-05	0.487766	ENSMUSG00000048752	protease, serine 50 [Source:MGI Symbol;Acc:MGI:2447303]
6M LacQ140_A STR	Slc35e4	negligible	0.359612	0.000391296	-0.133347	0.819924	0.178986	0.178986	0.0640129	0.755445	0.000465793	0.00109	ENSMUSG00000048807	solute carrier family 35, member E4 [Source:MGI Symbol;Acc:MGI:2144150]
6M LacQ140_A STR	Slc25a47	negligible	0.366181	0.0148857	-0.106507	0.652407	0.330498	0.330498	0.0657973	0.583614	0.00299661	0.0170945	ENSMUSG00000048856	solute carrier family 25, member 47 [Source:MGI Symbol;Acc:MGI:2144766]
6M LacQ140_A STR	4930539E08Rik	super	-0.292573	0.0393002	0.424296	0.999997	2.69372e-06	0.629981	0.352134	0.0178816	0.629981	0	ENSMUSG00000048905	RIKEN cDNA 4930539E08 gene [Source:MGI Symbol;Acc:MGI:1925441]
6M LacQ140_A STR	Atp13a5	super	-0.266665	0.0182329	0.370133	1	0	0.589514	0.400088	0.0103984	0.589514	0	ENSMUSG00000048939	ATPase type 13A5 [Source:MGI Symbol;Acc:MGI:2444068]
6M LacQ140_A STR	C1galt1c1	negligible	-0.299329	0.00224304	0.0394286	0.34873	0.621802	0.621802	0.00408797	0.34461	3.24056e-05	0.0294677	ENSMUSG00000048970	C1GALT1-specific chaperone 1 [Source:MGI Symbol;Acc:MGI:1913493]
6M LacQ140_A STR	Bmyc	negligible	0.328785	0.0213973	-0.05244	0.440083	0.469606	0.469606	0.0385743	0.399292	0.00221698	0.0903108	ENSMUSG00000049086	brain expressed myelocytomatosis oncogene [Source:MGI Symbol;Acc:MGI:88184]
6M LacQ140_A STR	Pcdh10	partial	0.36211	2.2894e-07	-0.227502	0.999414	0.000585856	0.6777	0.321277	0.6777	0.000437612	0	ENSMUSG00000049100	protocadherin 10 [Source:MGI Symbol;Acc:MGI:1338042]
6M LacQ140_A STR	Dcaf5	negligible	0.316584	1.27185e-06	-0.106939	0.882348	0.117652	0.117652	0.00584073	0.876507	1.79899e-07	0	ENSMUSG00000049106	DDB1 and CUL4 associated factor 5 [Source:MGI Symbol;Acc:MGI:2444785]
6M LacQ140_A STR	Oxtr	negligible	0.833806	1.08954e-09	-0.205777	0.648854	0.351048	0.351048	0.000609112	0.648245	0	9.76046e-05	ENSMUSG00000049112	oxytocin receptor [Source:MGI Symbol;Acc:MGI:109147]
6M LacQ140_A STR	Pdp1	negligible	-0.770068	2.3832e-26	0.143005	0.43248	0.56752	0.56752	0	0.43248	0	0	ENSMUSG00000049225	pyruvate dehyrogenase phosphatase catalytic subunit 1 [Source:MGI Symbol;Acc:MGI:2685870]
6M LacQ140_A STR	Pls1	partial	-0.320731	0.000333218	0.224608	0.995556	0.00444356	0.495071	0.483341	0.495071	0.0171452	0	ENSMUSG00000049493	plastin 1 (I-isoform) [Source:MGI Symbol;Acc:MGI:104809]
6M LacQ140_A STR	Htr1b	negligible	-0.651276	1.44494e-05	0.240397	0.885568	0.11443	0.11443	0.0248442	0.860708	1.548e-05	2.24205e-06	ENSMUSG00000049511	5-hydroxytryptamine (serotonin) receptor 1B [Source:MGI Symbol;Acc:MGI:96274]
6M LacQ140_A STR	Fzd9	negligible	0.574821	0.000756545	-0.0100039	0.136795	0.767063	0.767063	0.00035581	0.136439	6.74215e-07	0.0961419	ENSMUSG00000049551	frizzled class receptor 9 [Source:MGI Symbol;Acc:MGI:1313278]
6M LacQ140_A STR	Ap5b1	negligible	0.553591	6.20235e-05	-0.162764	0.722071	0.276971	0.276971	0.0154582	0.706592	2.06503e-05	0.000958583	ENSMUSG00000049562	adaptor-related protein complex 5, beta 1 subunit [Source:MGI Symbol;Acc:MGI:2685808]
6M LacQ140_A STR	Vsig8	full	0.887424	0.00339244	-0.769103	0.999761	0.000238667	0.68118	0.68118	0.235499	0.0830821	0	ENSMUSG00000049598	V-set and immunoglobulin domain containing 8 [Source:MGI Symbol;Acc:MGI:3642995]
6M LacQ140_A STR	Zfp668	partial	0.304547	0.000271968	-0.157243	0.98242	0.0175797	0.82219	0.159185	0.82219	0.00104523	0	ENSMUSG00000049728	zinc finger protein 668 [Source:MGI Symbol;Acc:MGI:2442943]
6M LacQ140_A STR	Trex1	partial	0.372737	0.000248598	-0.181149	0.966124	0.0338761	0.836295	0.12904	0.836295	0.000789053	0	ENSMUSG00000049734	three prime repair exonuclease 1 [Source:MGI Symbol;Acc:MGI:1328317]
6M LacQ140_A STR	Zfp280b	negligible	0.291175	0.000406433	-0.0334578	0.297973	0.677168	0.677168	0.00131197	0.296659	2.46453e-06	0.0248586	ENSMUSG00000049764	zinc finger protein 280B [Source:MGI Symbol;Acc:MGI:1927865]
6M LacQ140_A STR	Sertad2	negligible	0.279171	0.00242779	0.0769542	0.00306238	0.328458	0.328458	1.31083e-06	0.00306107	0	0.66848	ENSMUSG00000049800	SERTA domain containing 2 [Source:MGI Symbol;Acc:MGI:1931026]
6M LacQ140_A STR	Armcx4	partial	0.517328	6.55176e-10	-0.254113	0.993344	0.00665579	0.930811	0.0625319	0.930811	1.05498e-06	0	ENSMUSG00000049804	armadillo repeat containing, X-linked 4 [Source:MGI Symbol;Acc:MGI:2147887]
6M LacQ140_A STR	Slc35c1	negligible	0.290378	0.00145462	0.0309849	0.0507848	0.639983	0.639983	0.000129554	0.0506548	4.6228e-07	0.309232	ENSMUSG00000049922	solute carrier family 35, member C1 [Source:MGI Symbol;Acc:MGI:2443301]
6M LacQ140_A STR	Apol10b	full	-0.797336	0.0256284	0.938346	0.999963	3.65884e-05	0.562889	0.562889	0.057985	0.37909	0	ENSMUSG00000050014	apolipoprotein L 10B [Source:MGI Symbol;Acc:MGI:3043522]
6M LacQ140_A STR	Klk6	full	-0.430893	0.000203983	0.372452	0.999975	2.50731e-05	0.738553	0.738553	0.209811	0.0516116	0	ENSMUSG00000050063	kallikrein related-peptidase 6 [Source:MGI Symbol;Acc:MGI:1343166]
6M LacQ140_A STR	Bpifc	partial	0.898666	0.0113161	-0.586831	0.979358	0.0206187	0.549822	0.395418	0.549822	0.0341183	2.27913e-05	ENSMUSG00000050108	BPI fold containing family C [Source:MGI Symbol;Acc:MGI:3026884]
6M LacQ140_A STR	Nudt6	partial	0.556857	2.66965e-05	-0.322828	0.997154	0.00284564	0.760796	0.235546	0.760796	0.000812733	0	ENSMUSG00000050174	nudix (nucleoside diphosphate linked moiety X)-type motif 6 [Source:MGI Symbol;Acc:MGI:2387618]
6M LacQ140_A STR	Pla2g4e	negligible	0.640895	1.10452e-05	-0.208683	0.832915	0.167082	0.167082	0.00940327	0.823509	2.46453e-06	3.18093e-06	ENSMUSG00000050211	phospholipase A2, group IVE [Source:MGI Symbol;Acc:MGI:1919144]
6M LacQ140_A STR	Synpo2	partial	-0.567317	0.000394658	0.350743	0.99965	0.000349968	0.688506	0.308467	0.688506	0.00267691	0	ENSMUSG00000050315	synaptopodin 2 [Source:MGI Symbol;Acc:MGI:2153070]
6M LacQ140_A STR	Amer1	negligible	0.273895	0.00426074	0.0330556	0.119404	0.495218	0.495218	0.00322924	0.116119	5.58269e-05	0.385378	ENSMUSG00000050332	APC membrane recruitment 1 [Source:MGI Symbol;Acc:MGI:1919595]
6M LacQ140_A STR	Kif7	negligible	0.569179	8.78683e-07	-0.233024	0.942981	0.0570187	0.0570187	0.0318109	0.911164	6.59354e-06	0	ENSMUSG00000050382	kinesin family member 7 [Source:MGI Symbol;Acc:MGI:1098239]
6M LacQ140_A STR	C77080	negligible	0.294427	0.00193072	-0.0472803	0.429425	0.518793	0.518793	0.0164493	0.412778	0.000198613	0.0517818	ENSMUSG00000050390	expressed sequence C77080 [Source:MGI Symbol;Acc:MGI:2140651]
6M LacQ140_A STR	Armcx6	partial	0.412666	1.90718e-07	-0.200264	0.991724	0.00827611	0.924733	0.0669824	0.924733	8.15167e-06	0	ENSMUSG00000050394	armadillo repeat containing, X-linked 6 [Source:MGI Symbol;Acc:MGI:2147993]
6M LacQ140_A STR	Tcf19	negligible	0.775388	4.77612e-07	-0.147661	0.468664	0.530692	0.530692	0.000237702	0.468427	0	0.000643614	ENSMUSG00000050410	transcription factor 19 [Source:MGI Symbol;Acc:MGI:103180]
6M LacQ140_A STR	Ppp1r3g	negligible	-0.556169	0.000877513	0.198954	0.786847	0.210724	0.210724	0.0675002	0.718586	0.000760721	0.00242952	ENSMUSG00000050423	protein phosphatase 1, regulatory subunit 3G [Source:MGI Symbol;Acc:MGI:1923737]
6M LacQ140_A STR	Fbxo46	negligible	0.289941	0.00260852	-0.117072	0.807838	0.18721	0.18721	0.129136	0.674885	0.00381705	0.00495215	ENSMUSG00000050428	F-box protein 46 [Source:MGI Symbol;Acc:MGI:2444918]
6M LacQ140_A STR	Pcdh20	full	0.429363	0.000403394	-0.375902	0.999936	6.41831e-05	0.7307	0.7307	0.20498	0.0642557	0	ENSMUSG00000050505	protocadherin 20 [Source:MGI Symbol;Acc:MGI:2443376]
6M LacQ140_A STR	Hyls1	negligible	0.303824	0.0134287	-0.172185	0.948518	0.0511797	0.0511797	0.289164	0.638369	0.0209855	0.000302088	ENSMUSG00000050555	HYLS1, centriolar and ciliogenesis associated [Source:MGI Symbol;Acc:MGI:1924082]
6M LacQ140_A STR	Maml1	negligible	0.336588	0.00457704	-0.13287	0.827425	0.170625	0.170625	0.103606	0.721045	0.00277385	0.00195021	ENSMUSG00000050567	mastermind like transcriptional coactivator 1 [Source:MGI Symbol;Acc:MGI:1890504]
6M LacQ140_A STR	Vstm4	negligible	-0.290349	0.0199941	0.0609206	0.51882	0.457004	0.457004	0.0278154	0.489767	0.00123813	0.0241755	ENSMUSG00000050666	V-set and transmembrane domain containing 4 [Source:MGI Symbol;Acc:MGI:2444633]
6M LacQ140_A STR	Gp1ba	negligible	0.663562	0.0346424	-0.199713	0.678023	0.311097	0.311097	0.0681634	0.605112	0.00474792	0.0108801	ENSMUSG00000050675	glycoprotein 1b, alpha polypeptide [Source:MGI Symbol;Acc:MGI:1333744]
6M LacQ140_A STR	Emilin3	negligible	2.30723	0.000489226	-0.226207	0.190767	0.803975	0.803975	8.49054e-05	0.190682	0	0.0052579	ENSMUSG00000050700	elastin microfibril interfacer 3 [Source:MGI Symbol;Acc:MGI:2389142]
6M LacQ140_A STR	Zbtb26	negligible	-0.424422	0.00511835	-0.0558871	0.0616862	0.562899	0.562899	0.000481139	0.0611985	6.59354e-06	0.375415	ENSMUSG00000050714	zinc finger and BTB domain containing 26 [Source:MGI Symbol;Acc:MGI:2444402]
6M LacQ140_A STR	Gp1bb	partial	-0.503746	0.0277899	0.325269	0.982562	0.0174317	0.563271	0.379301	0.563271	0.0399906	6.23437e-06	ENSMUSG00000050761	glycoprotein Ib, beta polypeptide [Source:MGI Symbol;Acc:MGI:107852]
6M LacQ140_A STR	Cdh20	partial	-0.371501	1.76302e-05	0.207957	0.987297	0.0127031	0.761314	0.224922	0.761314	0.00106154	0	ENSMUSG00000050840	cadherin 20 [Source:MGI Symbol;Acc:MGI:1346069]
6M LacQ140_A STR	Zfp366	negligible	-0.622217	0.00155801	-0.0574571	0.0541302	0.668601	0.668601	0.000130088	0.0539997	4.6228e-07	0.277269	ENSMUSG00000050919	zinc finger protein 366 [Source:MGI Symbol;Acc:MGI:2178429]
6M LacQ140_A STR	Dcaf12l2	negligible	0.792059	0.0160725	-0.0952514	0.367381	0.545722	0.545722	0.0182031	0.348448	0.000729109	0.086897	ENSMUSG00000050926	DDB1 and CUL4 associated factor 12-like 2 [Source:MGI Symbol;Acc:MGI:2445178]
6M LacQ140_A STR	Map10	negligible	-0.294354	0.0253673	0.0387237	0.409575	0.456712	0.456712	0.0435642	0.362952	0.0030583	0.133714	ENSMUSG00000050930	microtubule-associated protein 10 [Source:MGI Symbol;Acc:MGI:1921643]
6M LacQ140_A STR	Zfp169	partial	0.375268	0.000788028	-0.212002	0.975418	0.0245813	0.707303	0.262705	0.707303	0.00541038	5.57582e-07	ENSMUSG00000050954	zinc finger protein 169 [Source:MGI Symbol;Acc:MGI:1915161]
6M LacQ140_A STR	Gdpgp1	negligible	0.338318	4.15132e-07	-0.049044	0.348551	0.644151	0.644151	0.000309931	0.348241	0	0.00729795	ENSMUSG00000050973	GDP-D-glucose phosphorylase 1 [Source:MGI Symbol;Acc:MGI:2443429]
6M LacQ140_A STR	Serpinb1b	full	-1.0002	7.63562e-20	0.792343	1	0	0.837645	0.837645	0.162343	1.22545e-05	0	ENSMUSG00000051029	serine (or cysteine) peptidase inhibitor, clade B, member 1b [Source:MGI Symbol;Acc:MGI:2445361]
6M LacQ140_A STR	Vtcn1	full	-1.05254	3.29285e-05	0.862048	0.999754	0.000245705	0.690576	0.690576	0.278451	0.0307278	0	ENSMUSG00000051076	V-set domain containing T cell activation inhibitor 1 [Source:MGI Symbol;Acc:MGI:3039619]
6M LacQ140_A STR	Rgs13	full	1.08825	0.00125721	-1.12117	1	0	0.753076	0.753076	0.0670918	0.179833	0	ENSMUSG00000051079	regulator of G-protein signaling 13 [Source:MGI Symbol;Acc:MGI:2180585]
6M LacQ140_A STR	Fam71e1	partial	0.616614	1.91693e-07	-0.336213	0.996143	0.0038569	0.841624	0.154449	0.841624	7.08383e-05	0	ENSMUSG00000051113	family with sequence similarity 71, member E1 [Source:MGI Symbol;Acc:MGI:1922788]
6M LacQ140_A STR	Rpusd3	negligible	0.344929	0.0023389	-0.155222	0.899821	0.0997648	0.0997648	0.137531	0.75937	0.00292018	0.000413867	ENSMUSG00000051169	RNA pseudouridylate synthase domain containing 3 [Source:MGI Symbol;Acc:MGI:2141440]
6M LacQ140_A STR	Pcdhb9	full	0.424031	2.56439e-14	-0.4108	1	0	0.993596	0.993596	0.00132012	0.00508384	0	ENSMUSG00000051242	protocadherin beta 9 [Source:MGI Symbol;Acc:MGI:2136744]
6M LacQ140_A STR	Islr2	full	0.711638	4.50255e-10	-0.524882	1	0	0.622547	0.622547	0.377182	0.000270829	0	ENSMUSG00000051243	immunoglobulin superfamily containing leucine-rich repeat 2 [Source:MGI Symbol;Acc:MGI:2444277]
6M LacQ140_A STR	Msantd1	negligible	0.438512	0.000359288	-0.130893	0.716951	0.281238	0.281238	0.0243003	0.692554	9.6443e-05	0.00181148	ENSMUSG00000051246	Myb/SANT-like DNA-binding domain containing 1 [Source:MGI Symbol;Acc:MGI:2684990]
6M LacQ140_A STR	Nat8f3	negligible	-0.289294	0.0135163	0.10851	0.732495	0.246778	0.246778	0.143529	0.578768	0.0101983	0.0207273	ENSMUSG00000051262	N-acetyltransferase 8 (GCN5-related) family member 3 [Source:MGI Symbol;Acc:MGI:2136449]
6M LacQ140_A STR	Usp42	negligible	0.330615	0.000116972	-0.120405	0.868071	0.131905	0.131905	0.0305139	0.837496	6.07843e-05	2.42276e-05	ENSMUSG00000051306	ubiquitin specific peptidase 42 [Source:MGI Symbol;Acc:MGI:1924050]
6M LacQ140_A STR	Pcdh19	partial	0.550645	2.09242e-05	-0.25346	0.956277	0.0437226	0.865551	0.0905395	0.865551	0.000186365	0	ENSMUSG00000051323	protocadherin 19 [Source:MGI Symbol;Acc:MGI:2685563]
6M LacQ140_A STR	Zfp46	negligible	0.577206	5.78747e-13	-0.0460819	0.10901	0.888952	0.888952	0	0.10901	0	0.00203862	ENSMUSG00000051351	zinc finger protein 46 [Source:MGI Symbol;Acc:MGI:99192]
6M LacQ140_A STR	Samd3	negligible	1.94812	0.000868251	-0.789889	0.909703	0.0902857	0.0902857	0.0625959	0.846659	0.000448537	1.09735e-05	ENSMUSG00000051354	sterile alpha motif domain containing 3 [Source:MGI Symbol;Acc:MGI:2685469]
6M LacQ140_A STR	Plagl2	negligible	0.466134	4.09047e-08	-0.0280199	0.126814	0.856311	0.856311	2.2526e-06	0.126812	0	0.0168755	ENSMUSG00000051413	pleiomorphic adenoma gene-like 2 [Source:MGI Symbol;Acc:MGI:1933165]
6M LacQ140_A STR	Bbs12	negligible	-0.693953	1.20808e-06	0.239832	0.832153	0.167719	0.167719	0.0203926	0.811755	6.14187e-06	0.000127618	ENSMUSG00000051444	Bardet-Biedl syndrome 12 (human) [Source:MGI Symbol;Acc:MGI:2686651]
6M LacQ140_A STR	Zfp786	negligible	0.291044	0.00578315	-0.14168	0.945794	0.0541803	0.0541803	0.165918	0.775043	0.00483255	2.57694e-05	ENSMUSG00000051499	zinc finger protein 786 [Source:MGI Symbol;Acc:MGI:3026883]
6M LacQ140_A STR	Arhgef39	full	-0.507505	0.000230355	0.477322	0.999999	1.44964e-06	0.775526	0.775526	0.128851	0.0956212	0	ENSMUSG00000051517	Rho guanine nucleotide exchange factor (GEF) 39 [Source:MGI Symbol;Acc:MGI:3036286]
6M LacQ140_A STR	Map3k19	negligible	-0.299118	0.0336507	-0.189435	0.000815652	0.050388	0.050388	4.99158e-06	0.000810032	6.28028e-07	0.948796	ENSMUSG00000051590	mitogen-activated protein kinase kinase kinase 19 [Source:MGI Symbol;Acc:MGI:1203481]
6M LacQ140_A STR	Pcdhb2	full	0.60233	0.000228286	-0.503959	0.999695	0.000304684	0.690366	0.690366	0.262213	0.047116	0	ENSMUSG00000051599	protocadherin beta 2 [Source:MGI Symbol;Acc:MGI:2136735]
6M LacQ140_A STR	Krt9	partial	-1.25112	1.82083e-32	0.855073	1	0	0.602736	0.397264	0.602736	0	0	ENSMUSG00000051617	keratin 9 [Source:MGI Symbol;Acc:MGI:96696]
6M LacQ140_A STR	B3gnt2	negligible	-0.616899	0.00152232	0.286899	0.873354	0.124592	0.124592	0.179173	0.688741	0.00543997	0.00205454	ENSMUSG00000051650	UDP-GlcNAc:betaGal beta-1,3-N-acetylglucosaminyltransferase 2 [Source:MGI Symbol;Acc:MGI:1889505]
6M LacQ140_A STR	AU021092	negligible	-0.505449	0.00119982	0.227968	0.919633	0.080262	0.080262	0.121614	0.79636	0.00165931	0.000104594	ENSMUSG00000051669	expressed sequence AU021092 [Source:MGI Symbol;Acc:MGI:2146559]
6M LacQ140_A STR	Kctd14	partial	-0.417278	0.000413927	0.257264	0.99235	0.00765038	0.650856	0.335398	0.650856	0.00609594	0	ENSMUSG00000051727	potassium channel tetramerisation domain containing 14 [Source:MGI Symbol;Acc:MGI:1289222]
6M LacQ140_A STR	Nlgn2	negligible	0.292439	0.0023563	-0.0358821	0.307772	0.674165	0.674165	0.00177267	0.305988	1.14073e-05	0.0180626	ENSMUSG00000051790	neuroligin 2 [Source:MGI Symbol;Acc:MGI:2681835]
6M LacQ140_A STR	Sox12	negligible	0.419631	0.000264577	0.116691	0.00431427	0.329777	0.329777	6.74215e-07	0.00431359	0	0.665909	ENSMUSG00000051817	SRY (sex determining region Y)-box 12 [Source:MGI Symbol;Acc:MGI:98360]
6M LacQ140_A STR	Rtl8c	negligible	0.311276	3.3058e-06	-0.0823323	0.676148	0.323378	0.323378	0.0043677	0.67178	4.6228e-07	0.000474251	ENSMUSG00000051851	retrotransposon Gag like 8C [Source:MGI Symbol;Acc:MGI:1920115]
6M LacQ140_A STR	Cd209f	negligible	-1.25469	0.0362829	0.327713	0.590019	0.366806	0.366806	0.0764021	0.507193	0.00642375	0.043175	ENSMUSG00000051906	CD209f antigen [Source:MGI Symbol;Acc:MGI:1916392]
6M LacQ140_A STR	5031410I06Rik	negligible	2.11712	0.0015401	-0.135256	0.128624	0.857387	0.857387	8.3899e-05	0.12854	6.32664e-08	0.013989	ENSMUSG00000051940	RIKEN cDNA 5031410I06 gene [Source:MGI Symbol;Acc:MGI:3036277]
6M LacQ140_A STR	Nanos2	negligible	0.877567	0.00696208	-0.174019	0.496678	0.479161	0.479161	0.0195793	0.476671	0.000427911	0.0241607	ENSMUSG00000051965	nanos C2HC-type zinc finger 2 [Source:MGI Symbol;Acc:MGI:2676627]
6M LacQ140_A STR	Zfp217	negligible	0.32133	0.00278279	-0.0414564	0.350034	0.61296	0.61296	0.00525406	0.344729	5.07385e-05	0.0370062	ENSMUSG00000052056	zinc finger protein 217 [Source:MGI Symbol;Acc:MGI:2685408]
6M LacQ140_A STR	Rgs14	full	-0.599276	1.14004e-11	0.442387	1	0	0.631279	0.631279	0.36861	0.000111004	0	ENSMUSG00000052087	regulator of G-protein signaling 14 [Source:MGI Symbol;Acc:MGI:1859709]
6M LacQ140_A STR	F730043M19Rik	full	-0.266272	0.0492625	0.262317	0.995937	0.00405998	0.55493	0.55493	0.199964	0.241043	2.69372e-06	ENSMUSG00000052125	RIKEN cDNA F730043M19 gene [Source:MGI Symbol;Acc:MGI:2443237]
6M LacQ140_A STR	Foxo6	negligible	0.532143	0.000795381	-0.074214	0.355348	0.625886	0.625886	0.00249419	0.352846	7.81336e-06	0.0187657	ENSMUSG00000052135	forkhead box O6 [Source:MGI Symbol;Acc:MGI:2676586]
6M LacQ140_A STR	Rasal3	full	-0.352362	0.0283419	0.253826	0.992039	0.00796059	0.468121	0.468121	0.461898	0.0620201	1.79899e-07	ENSMUSG00000052142	RAS protein activator like 3 [Source:MGI Symbol;Acc:MGI:2444128]
6M LacQ140_A STR	Gpr17	negligible	-0.323642	0.0045714	0.143266	0.90996	0.0898758	0.0898758	0.122811	0.78421	0.00293858	0.000164297	ENSMUSG00000052229	G protein-coupled receptor 17 [Source:MGI Symbol;Acc:MGI:3584514]
6M LacQ140_A STR	Cx3cr1	full	-0.298025	0.00037451	0.264933	0.999999	1.11132e-06	0.762869	0.762869	0.173434	0.0636963	0	ENSMUSG00000052336	chemokine (C-X3-C motif) receptor 1 [Source:MGI Symbol;Acc:MGI:1333815]
6M LacQ140_A STR	Il1rapl1	full	0.299468	0.00491203	-0.269868	0.999471	0.00052902	0.671069	0.671069	0.212482	0.11592	0	ENSMUSG00000052372	interleukin 1 receptor accessory protein-like 1 [Source:MGI Symbol;Acc:MGI:2687319]
6M LacQ140_A STR	Mpp3	negligible	-0.298684	0.000340916	0.0987306	0.852235	0.147765	0.147765	0.0129087	0.839302	2.45691e-05	5.57582e-07	ENSMUSG00000052373	membrane protein, palmitoylated 3 (MAGUK p55 subfamily member 3) [Source:MGI Symbol;Acc:MGI:1328354]
6M LacQ140_A STR	Actn2	full	-0.311467	0.00307409	0.365946	1	0	0.638152	0.638152	0.0187767	0.343071	0	ENSMUSG00000052374	actinin alpha 2 [Source:MGI Symbol;Acc:MGI:109192]
6M LacQ140_A STR	Acot4	negligible	0.449701	0.0437828	-0.128973	0.629394	0.338557	0.338557	0.085969	0.535356	0.00806861	0.0320495	ENSMUSG00000052392	acyl-CoA thioesterase 4 [Source:MGI Symbol;Acc:MGI:2159621]
6M LacQ140_A STR	Rexo4	negligible	-0.330067	1.21227e-05	0.145116	0.946558	0.0534424	0.0534424	0.0683435	0.878125	8.9126e-05	0	ENSMUSG00000052406	REX4, 3'-5' exonuclease [Source:MGI Symbol;Acc:MGI:2684957]
6M LacQ140_A STR	Tchh	negligible	0.325531	0.0140825	-0.0196628	0.253154	0.639416	0.639416	0.00613599	0.246813	0.000205149	0.10743	ENSMUSG00000052415	trichohyalin [Source:MGI Symbol;Acc:MGI:2177944]
6M LacQ140_A STR	Tmco1	negligible	-0.327744	0.000656494	0.0825456	0.648468	0.351107	0.351107	0.00574577	0.642706	1.56022e-05	0.000424899	ENSMUSG00000052428	transmembrane and coiled-coil domains 1 [Source:MGI Symbol;Acc:MGI:1921173]
6M LacQ140_A STR	Bmpr1b	negligible	-0.282445	0.000136732	0.068409	0.594511	0.399379	0.399379	0.0126573	0.581826	2.73482e-05	0.00610967	ENSMUSG00000052430	bone morphogenetic protein receptor, type 1B [Source:MGI Symbol;Acc:MGI:107191]
6M LacQ140_A STR	A330008L17Rik	negligible	-0.493759	0.00153512	0.119649	0.591261	0.400868	0.400868	0.018398	0.572703	0.000159446	0.00787114	ENSMUSG00000052479	RIKEN cDNA A330008L17 gene [Source:MGI Symbol;Acc:MGI:2443215]
6M LacQ140_A STR	Gan	negligible	0.462665	1.12356e-05	-0.0891658	0.47773	0.52098	0.52098	0.00072615	0.477004	6.32664e-08	0.00128993	ENSMUSG00000052557	giant axonal neuropathy [Source:MGI Symbol;Acc:MGI:1890619]
6M LacQ140_A STR	D930048N14Rik	super	-0.330211	0.0376472	0.480211	1	0	0.641244	0.348493	0.0102627	0.641244	0	ENSMUSG00000052563	RIKEN cDNA D930048N14 gene [Source:MGI Symbol;Acc:MGI:2144709]
6M LacQ140_A STR	Hook2	negligible	0.439783	1.90718e-07	-0.169516	0.925155	0.0748448	0.0748448	0.0187904	0.906364	1.05498e-06	0	ENSMUSG00000052566	hook microtubule tethering protein 2 [Source:MGI Symbol;Acc:MGI:2181664]
6M LacQ140_A STR	Lrrtm4	partial	0.33244	4.45569e-08	-0.222559	0.999979	2.05926e-05	0.584055	0.415482	0.584055	0.00044172	0	ENSMUSG00000052581	leucine rich repeat transmembrane neuronal 4 [Source:MGI Symbol;Acc:MGI:2389180]
6M LacQ140_A STR	Adam17	full	-0.305325	6.52404e-08	0.223471	1	0	0.586746	0.586746	0.411876	0.0013789	0	ENSMUSG00000052593	a disintegrin and metallopeptidase domain 17 [Source:MGI Symbol;Acc:MGI:1096335]
6M LacQ140_A STR	Zmat1	negligible	0.323313	3.39845e-05	-0.0426419	0.327781	0.657399	0.657399	0.000809828	0.326971	1.79899e-07	0.01482	ENSMUSG00000052676	zinc finger, matrin type 1 [Source:MGI Symbol;Acc:MGI:2442284]
6M LacQ140_A STR	Gm5111	super	-0.503383	0.0171593	0.674979	1	0	0.544431	0.446813	0.00875662	0.544431	0	ENSMUSG00000052730	predicted gene 5111 [Source:MGI Symbol;Acc:MGI:3645688]
6M LacQ140_A STR	Oas1a	negligible	-0.68568	0.000844758	0.20602	0.711744	0.285579	0.285579	0.030799	0.680726	0.000218603	0.00267764	ENSMUSG00000052776	2'-5' oligoadenylate synthetase 1A [Source:MGI Symbol;Acc:MGI:2180860]
6M LacQ140_A STR	Nup107	partial	0.265718	3.71333e-07	-0.125682	0.973222	0.0267782	0.891171	0.0820167	0.891171	3.46024e-05	0	ENSMUSG00000052798	nucleoporin 107 [Source:MGI Symbol;Acc:MGI:2143854]
6M LacQ140_A STR	Cysltr1	negligible	-0.531782	0.0237266	0.0117444	0.254567	0.540427	0.540427	0.0141702	0.239628	0.000768598	0.205006	ENSMUSG00000052821	cysteinyl leukotriene receptor 1 [Source:MGI Symbol;Acc:MGI:1926218]
6M LacQ140_A STR	C130026L21Rik	negligible	0.506636	8.25743e-06	-0.0523581	0.259413	0.719118	0.719118	0.000313671	0.259099	0	0.0214685	ENSMUSG00000052848	RIKEN cDNA C130026L21 gene [Source:MGI Symbol;Acc:MGI:3041189]
6M LacQ140_A STR	Creb5	negligible	0.61371	0.0165683	0.251112	0.00749665	0.194366	0.194366	5.82857e-05	0.00743568	2.68762e-06	0.798138	ENSMUSG00000053007	cAMP responsive element binding protein 5 [Source:MGI Symbol;Acc:MGI:2443973]
6M LacQ140_A STR	Jam2	negligible	-0.397155	4.03508e-06	0.12907	0.886179	0.113821	0.113821	0.00291392	0.883265	6.32664e-08	0	ENSMUSG00000053062	junction adhesion molecule 2 [Source:MGI Symbol;Acc:MGI:1933820]
6M LacQ140_A STR	Clec12a	full	-0.275532	0.0399403	0.298421	0.998998	0.00100207	0.566829	0.566829	0.123981	0.308188	0	ENSMUSG00000053063	C-type lectin domain family 12, member a [Source:MGI Symbol;Acc:MGI:3040968]
6M LacQ140_A STR	Cfap300	negligible	-0.324937	0.0228403	0.0493231	0.408493	0.546025	0.546025	0.016901	0.390776	0.000815986	0.045482	ENSMUSG00000053070	cilia and flagella associated protein 300 [Source:MGI Symbol;Acc:MGI:3045346]
6M LacQ140_A STR	2700081O15Rik	partial	0.604965	2.01544e-13	-0.246794	0.993751	0.00624862	0.991702	0.00204913	0.991702	0	0	ENSMUSG00000053080	RIKEN cDNA 2700081O15 gene [Source:MGI Symbol;Acc:MGI:1919667]
6M LacQ140_A STR	Myh7	full	-0.446553	0.00216941	0.468935	1	0	0.767712	0.767712	0.0412087	0.191079	0	ENSMUSG00000053093	myosin, heavy polypeptide 7, cardiac muscle, beta [Source:MGI Symbol;Acc:MGI:2155600]
6M LacQ140_A STR	Fank1	full	0.34244	0.000629879	-0.432303	1	0	0.549699	0.549699	0.00364716	0.446654	0	ENSMUSG00000053111	fibronectin type 3 and ankyrin repeat domains 1 [Source:MGI Symbol;Acc:MGI:1914180]
6M LacQ140_A STR	Fes	partial	-0.30944	0.00872115	0.179002	0.962233	0.0376731	0.64527	0.299193	0.64527	0.01777	9.39543e-05	ENSMUSG00000053158	feline sarcoma oncogene [Source:MGI Symbol;Acc:MGI:95514]
6M LacQ140_A STR	Gpr21	negligible	0.615123	6.16862e-06	-0.227074	0.888073	0.111926	0.111926	0.0228728	0.865191	9.17858e-06	1.11132e-06	ENSMUSG00000053164	G protein-coupled receptor 21 [Source:MGI Symbol;Acc:MGI:2441890]
6M LacQ140_A STR	Mterf1b	negligible	-0.686409	0.0023349	0.260019	0.80448	0.192799	0.192799	0.0913678	0.711289	0.00182393	0.00272048	ENSMUSG00000053178	mitochondrial transcription termination factor 1b [Source:MGI Symbol;Acc:MGI:3704243]
6M LacQ140_A STR	Gm9899	negligible	0.339078	7.68727e-05	-0.0345071	0.260777	0.714784	0.714784	0.000532708	0.260244	1.79899e-07	0.0244385	ENSMUSG00000053214	predicted gene 9899 [Source:MGI Symbol;Acc:MGI:3708711]
6M LacQ140_A STR	Btn2a2	full	0.793923	0.0234592	-0.577148	0.994917	0.00508278	0.48335	0.48335	0.45337	0.0581972	0	ENSMUSG00000053216	butyrophilin, subfamily 2, member A2 [Source:MGI Symbol;Acc:MGI:3606486]
6M LacQ140_A STR	Ndfip2	partial	-0.326317	1.73408e-08	0.196927	0.999998	1.82697e-06	0.783103	0.216874	0.783103	2.10563e-05	0	ENSMUSG00000053253	Nedd4 family interacting protein 2 [Source:MGI Symbol;Acc:MGI:1923523]
6M LacQ140_A STR	Aldh1a1	partial	-0.47103	9.21323e-05	0.19194	0.958436	0.0415638	0.927187	0.0312131	0.927187	3.58632e-05	0	ENSMUSG00000053279	aldehyde dehydrogenase family 1, subfamily A1 [Source:MGI Symbol;Acc:MGI:1353450]
6M LacQ140_A STR	Pom121	partial	0.266498	0.00345191	-0.150652	0.986755	0.0132451	0.726767	0.253321	0.726767	0.00666684	0	ENSMUSG00000053293	nuclear pore membrane protein 121 [Source:MGI Symbol;Acc:MGI:2137624]
6M LacQ140_A STR	Zfp943	negligible	-0.398483	0.00504443	0.0240089	0.204112	0.734205	0.734205	0.00143747	0.202656	1.81841e-05	0.0616831	ENSMUSG00000053347	zinc finger prtoein 943 [Source:MGI Symbol;Acc:MGI:1921920]
6M LacQ140_A STR	Tnfaip6	negligible	-0.294877	0.000216348	-0.01265	0.0428465	0.82404	0.82404	9.55591e-06	0.0428369	0	0.133114	ENSMUSG00000053475	tumor necrosis factor alpha induced protein 6 [Source:MGI Symbol;Acc:MGI:1195266]
6M LacQ140_A STR	3110082I17Rik	negligible	0.338024	0.0233741	-0.0896221	0.605994	0.366571	0.366571	0.0624285	0.539873	0.00369196	0.0274355	ENSMUSG00000053553	RIKEN cDNA 3110082I17 gene [Source:MGI Symbol;Acc:MGI:1920462]
6M LacQ140_A STR	Sh3pxd2a	negligible	0.311571	0.00686291	-0.00535278	0.171281	0.698917	0.698917	0.00190077	0.169347	3.32824e-05	0.129802	ENSMUSG00000053617	SH3 and PX domains 2A [Source:MGI Symbol;Acc:MGI:1298393]
6M LacQ140_A STR	Aldh7a1	negligible	-0.289115	9.46175e-05	0.0903561	0.801934	0.198043	0.198043	0.0102057	0.79172	8.95693e-06	2.23776e-05	ENSMUSG00000053644	aldehyde dehydrogenase family 7, member A1 [Source:MGI Symbol;Acc:MGI:108186]
6M LacQ140_A STR	BC048403	negligible	0.267579	1.65434e-06	0.0594401	0.00247076	0.439011	0.439011	0	0.00247076	0	0.558518	ENSMUSG00000053684	cDNA sequence BC048403 [Source:MGI Symbol;Acc:MGI:2670984]
6M LacQ140_A STR	Nebl	negligible	-0.267067	0.00180615	0.0934172	0.760588	0.234775	0.234775	0.0745881	0.684711	0.00128934	0.00463726	ENSMUSG00000053702	nebulette [Source:MGI Symbol;Acc:MGI:1921353]
6M LacQ140_A STR	Tmem39b	partial	0.299063	0.000262467	-0.141007	0.950475	0.0495233	0.827937	0.121727	0.827937	0.000811736	1.44964e-06	ENSMUSG00000053730	transmembrane protein 39b [Source:MGI Symbol;Acc:MGI:2682939]
6M LacQ140_A STR	Srcap	negligible	0.370677	3.90577e-05	-0.12399	0.862762	0.137238	0.137238	0.00992031	0.852837	4.40488e-06	6.32664e-08	ENSMUSG00000053877	Snf2-related CREBBP activator protein [Source:MGI Symbol;Acc:MGI:2444036]
6M LacQ140_A STR	Kdm4d	negligible	0.452957	0.000173879	-0.157748	0.800586	0.198536	0.198536	0.042804	0.757613	0.00016906	0.000878241	ENSMUSG00000053914	lysine (K)-specific demethylase 4D [Source:MGI Symbol;Acc:MGI:3606484]
6M LacQ140_A STR	Stum	negligible	0.338419	5.00744e-06	-0.111598	0.846102	0.153898	0.153898	0.00852102	0.837579	1.31083e-06	5.57582e-07	ENSMUSG00000053963	mechanosensory transduction mediator [Source:MGI Symbol;Acc:MGI:2138735]
6M LacQ140_A STR	Pde5a	partial	-0.282999	0.00911565	0.187985	0.986908	0.0130911	0.543292	0.412151	0.543292	0.031465	5.57582e-07	ENSMUSG00000053965	phosphodiesterase 5A, cGMP-specific [Source:MGI Symbol;Acc:MGI:2651499]
6M LacQ140_A STR	Tceal5	negligible	0.319795	8.27279e-06	-0.126906	0.911192	0.0888075	0.0888075	0.039116	0.872046	2.92007e-05	8.13433e-07	ENSMUSG00000054034	transcription elongation factor A (SII)-like 5 [Source:MGI Symbol;Acc:MGI:3036236]
6M LacQ140_A STR	A930004D18Rik	negligible	0.324944	0.00350149	-0.00192622	0.2069	0.600156	0.600156	0.00501495	0.201814	7.09984e-05	0.192944	ENSMUSG00000054057	RIKEN cDNA A930004D18 gene [Source:MGI Symbol;Acc:MGI:1925190]
6M LacQ140_A STR	Slc25a40	negligible	-0.282623	0.0386153	0.0559368	0.496384	0.466561	0.466561	0.0336092	0.460327	0.00244737	0.0370553	ENSMUSG00000054099	solute carrier family 25, member 40 [Source:MGI Symbol;Acc:MGI:2442486]
6M LacQ140_A STR	Spock3	partial	-0.290022	8.95224e-10	0.173126	0.999734	0.000265651	0.778197	0.221512	0.778197	2.50494e-05	0	ENSMUSG00000054162	sparc/osteonectin, cwcv and kazal-like domains proteoglycan 3 [Source:MGI Symbol;Acc:MGI:1920152]
6M LacQ140_A STR	Klf1	full	0.832491	0.0448937	-0.930616	0.99973	0.000269641	0.571878	0.571878	0.09396	0.333893	0	ENSMUSG00000054191	Kruppel-like factor 1 (erythroid) [Source:MGI Symbol;Acc:MGI:1342771]
6M LacQ140_A STR	Cthrc1	negligible	-0.497381	0.00544462	0.0080895	0.0992237	0.835694	0.835694	0.00022753	0.0989938	2.32437e-06	0.065082	ENSMUSG00000054196	collagen triple helix repeat containing 1 [Source:MGI Symbol;Acc:MGI:1915838]
6M LacQ140_A STR	Tprkb	partial	-0.321286	1.49353e-07	0.135161	0.990065	0.00993521	0.978316	0.0117484	0.978316	6.32664e-08	0	ENSMUSG00000054226	Tp53rk binding protein [Source:MGI Symbol;Acc:MGI:1917036]
6M LacQ140_A STR	Gm9939	partial	0.975622	0.00885595	-0.594906	0.973126	0.0268443	0.611197	0.339714	0.611197	0.0222145	3.01784e-05	ENSMUSG00000054247	predicted gene 9939 [Source:MGI Symbol;Acc:MGI:3708775]
6M LacQ140_A STR	Taf4b	partial	0.464419	1.34101e-07	-0.231586	0.994511	0.00548894	0.917337	0.0771646	0.917337	9.73397e-06	0	ENSMUSG00000054321	TATA-box binding protein associated factor 4b [Source:MGI Symbol;Acc:MGI:2152345]
6M LacQ140_A STR	Zfp747	negligible	0.499211	5.73902e-07	-0.190648	0.941874	0.0581264	0.0581264	0.0125951	0.929278	4.6228e-07	0	ENSMUSG00000054381	zinc finger protein 747 [Source:MGI Symbol;Acc:MGI:2443581]
6M LacQ140_A STR	Pnma1	negligible	0.372644	0.0205426	0.142872	0.00165013	0.176614	0.176614	5.67959e-06	0.00164398	4.6228e-07	0.821736	ENSMUSG00000054383	paraneoplastic antigen MA1 [Source:MGI Symbol;Acc:MGI:2180564]
6M LacQ140_A STR	Slfn5	negligible	-0.593518	7.80081e-08	0.138998	0.625796	0.374201	0.374201	0.00018936	0.625607	0	2.24205e-06	ENSMUSG00000054404	schlafen 5 [Source:MGI Symbol;Acc:MGI:1329004]
6M LacQ140_A STR	Spcs3	partial	-0.336279	1.90019e-05	0.13951	0.950684	0.0493161	0.912677	0.0379799	0.912677	2.66226e-05	0	ENSMUSG00000054408	signal peptidase complex subunit 3 homolog (S. cerevisiae) [Source:MGI Symbol;Acc:MGI:1923937]
6M LacQ140_A STR	Sytl5	negligible	-0.316001	0.00846511	0.0967008	0.623139	0.309744	0.309744	0.13005	0.482498	0.0105909	0.0671161	ENSMUSG00000054453	synaptotagmin-like 5 [Source:MGI Symbol;Acc:MGI:2668451]
6M LacQ140_A STR	9430021M05Rik	negligible	0.428011	0.00944232	-0.113316	0.633169	0.359532	0.359532	0.0324757	0.599811	0.000881951	0.00729946	ENSMUSG00000054457	RIKEN cDNA 9430021M05 gene [Source:MGI Symbol;Acc:MGI:1924538]
6M LacQ140_A STR	Kcnn2	negligible	-0.265857	4.02634e-05	0.0208632	0.193346	0.783007	0.783007	0.00012516	0.193221	0	0.0236471	ENSMUSG00000054477	potassium intermediate/small conductance calcium-activated channel, subfamily N, member 2 [Source:MGI Symbol;Acc:MGI:2153182]
6M LacQ140_A STR	Dedd2	full	0.267849	0.00703644	-0.226078	0.998302	0.00169774	0.618278	0.618278	0.287812	0.0922119	0	ENSMUSG00000054499	death effector domain-containing DNA binding protein 2 [Source:MGI Symbol;Acc:MGI:1914629]
6M LacQ140_A STR	Oscar	negligible	-0.537593	0.00660943	0.301711	0.930605	0.0685164	0.0685164	0.290493	0.620608	0.0195048	0.000878183	ENSMUSG00000054594	osteoclast associated receptor [Source:MGI Symbol;Acc:MGI:2179720]
6M LacQ140_A STR	Mettl7a1	negligible	-0.381936	0.00013077	-0.035747	0.0705136	0.632675	0.632675	0.000185655	0.0703279	6.32664e-08	0.296811	ENSMUSG00000054619	methyltransferase like 7A1 [Source:MGI Symbol;Acc:MGI:1916523]
6M LacQ140_A STR	Pm20d2	partial	0.474992	0.000235976	-0.21879	0.957863	0.0421368	0.860067	0.0973342	0.860067	0.000462469	0	ENSMUSG00000054659	peptidase M20 domain containing 2 [Source:MGI Symbol;Acc:MGI:2685270]
6M LacQ140_A STR	Tmem119	partial	-0.296356	0.000732936	0.155493	0.971803	0.0281967	0.775256	0.193923	0.775256	0.00262416	6.32664e-08	ENSMUSG00000054675	transmembrane protein 119 [Source:MGI Symbol;Acc:MGI:2385228]
6M LacQ140_A STR	Emcn	negligible	-0.374029	6.77373e-06	0.159708	0.948546	0.0514536	0.0514536	0.0498884	0.898624	3.43255e-05	0	ENSMUSG00000054690	endomucin [Source:MGI Symbol;Acc:MGI:1891716]
6M LacQ140_A STR	Zfp182	negligible	-0.352135	0.000828796	-0.096124	0.0173838	0.35495	0.35495	4.22507e-05	0.0173415	6.32664e-08	0.627666	ENSMUSG00000054737	zinc finger protein 182 [Source:MGI Symbol;Acc:MGI:2442220]
6M LacQ140_A STR	Smim10l2a	partial	0.340509	5.17219e-07	-0.138152	0.973767	0.026233	0.959674	0.0140927	0.959674	4.6228e-07	0	ENSMUSG00000054850	small integral membrane protein 10 like 2A [Source:MGI Symbol;Acc:MGI:2443645]
6M LacQ140_A STR	Rnd1	partial	0.480567	0.000695595	-0.210415	0.972651	0.0273486	0.912671	0.0596946	0.912671	0.000285868	0	ENSMUSG00000054855	Rho family GTPase 1 [Source:MGI Symbol;Acc:MGI:2444878]
6M LacQ140_A STR	Dsp	super	0.637451	0.0338102	-0.844123	1	0	0.525152	0.463879	0.0109683	0.525152	0	ENSMUSG00000054889	desmoplakin [Source:MGI Symbol;Acc:MGI:109611]
6M LacQ140_A STR	Zfp667	negligible	0.325337	0.000110958	-0.097279	0.718565	0.279683	0.279683	0.0222299	0.696281	5.37507e-05	0.00175207	ENSMUSG00000054893	zinc finger protein 667 [Source:MGI Symbol;Acc:MGI:2442757]
6M LacQ140_A STR	Arhgef33	partial	0.420344	0.019213	-0.297185	0.985154	0.0148315	0.475031	0.453031	0.475031	0.0570916	1.4316e-05	ENSMUSG00000054901	Rho guanine nucleotide exchange factor (GEF) 33 [Source:MGI Symbol;Acc:MGI:2685787]
6M LacQ140_A STR	Zkscan4	negligible	0.350226	0.00239922	-0.139733	0.875362	0.124403	0.124403	0.0780158	0.796218	0.00112783	0.000235142	ENSMUSG00000054931	zinc finger with KRAB and SCAN domains 4 [Source:MGI Symbol;Acc:MGI:3649412]
6M LacQ140_A STR	Afp	full	-0.734153	0.0421612	0.639272	0.992704	0.00728399	0.543699	0.543699	0.291505	0.1575	1.16093e-05	ENSMUSG00000054932	alpha fetoprotein [Source:MGI Symbol;Acc:MGI:87951]
6M LacQ140_A STR	Zfp174	negligible	0.290908	0.0105064	-0.0430413	0.411529	0.521278	0.521278	0.020955	0.389912	0.000661934	0.0671928	ENSMUSG00000054939	zinc finger protein 174 [Source:MGI Symbol;Acc:MGI:2686600]
6M LacQ140_A STR	Nt5c1a	negligible	-0.298028	0.0392969	-0.00219248	0.257149	0.470514	0.470514	0.0227903	0.232409	0.00195012	0.272337	ENSMUSG00000054958	5'-nucleotidase, cytosolic IA [Source:MGI Symbol;Acc:MGI:2155700]
6M LacQ140_A STR	Zfp647	full	0.31249	0.0372973	-0.249637	0.983864	0.0159845	0.499314	0.499314	0.364943	0.119607	0.00015156	ENSMUSG00000054967	zinc finger protein 647 [Source:MGI Symbol;Acc:MGI:3052806]
6M LacQ140_A STR	Sec14l3	full	-1.26993	5.63757e-23	1.29803	1	0	0.995481	0.995481	1.18784e-05	0.00450762	0	ENSMUSG00000054986	SEC14-like lipid binding 3 [Source:MGI Symbol;Acc:MGI:3617848]
6M LacQ140_A STR	Smyd1	negligible	-0.43905	0.00557277	0.0494754	0.302933	0.664846	0.664846	0.00322447	0.299661	4.734e-05	0.0322207	ENSMUSG00000055027	SET and MYND domain containing 1 [Source:MGI Symbol;Acc:MGI:104790]
6M LacQ140_A STR	Ddx17	negligible	-0.337807	0.00147595	0.119833	0.757207	0.2366	0.2366	0.0842912	0.671357	0.00155875	0.00619289	ENSMUSG00000055065	DEAD (Asp-Glu-Ala-Asp) box polypeptide 17 [Source:MGI Symbol;Acc:MGI:1914290]
6M LacQ140_A STR	Arntl	partial	-0.35917	3.44781e-06	0.164208	0.964008	0.0359919	0.890069	0.0738804	0.890069	5.82901e-05	0	ENSMUSG00000055116	aryl hydrocarbon receptor nuclear translocator-like [Source:MGI Symbol;Acc:MGI:1096381]
6M LacQ140_A STR	Zfp811	full	0.346399	0.00499226	-0.382683	1	0	0.695632	0.695632	0.0370923	0.267275	0	ENSMUSG00000055202	zinc finger protein 811 [Source:MGI Symbol;Acc:MGI:2682944]
6M LacQ140_A STR	Pld5	super	-0.289	0.00189624	0.460617	1	0	0.821773	0.178091	0.000135377	0.821773	0	ENSMUSG00000055214	phospholipase D family, member 5 [Source:MGI Symbol;Acc:MGI:2442056]
6M LacQ140_A STR	Zfp93	negligible	0.30611	0.000645499	-0.132073	0.872158	0.126905	0.126905	0.12318	0.747202	0.00177612	0.00093656	ENSMUSG00000055305	zinc finger protein 93 [Source:MGI Symbol;Acc:MGI:107611]
6M LacQ140_A STR	Fbxo6	negligible	0.270302	0.00192006	-0.0962472	0.83502	0.164748	0.164748	0.0438439	0.790735	0.000441929	0.000231347	ENSMUSG00000055401	F-box protein 6 [Source:MGI Symbol;Acc:MGI:1354743]
6M LacQ140_A STR	4933427D06Rik	negligible	2.2306	0.0369516	-0.438656	0.49308	0.486269	0.486269	0.0232609	0.468226	0.001593	0.0206511	ENSMUSG00000055403	RIKEN cDNA 4933427D06 gene [Source:MGI Symbol;Acc:MGI:3026922]
6M LacQ140_A STR	Soga1	negligible	0.30703	0.0109778	-0.10964	0.744645	0.245524	0.245524	0.104773	0.635008	0.00486486	0.00983023	ENSMUSG00000055485	suppressor of glucose, autophagy associated 1 [Source:MGI Symbol;Acc:MGI:2444575]
6M LacQ140_A STR	Ano5	negligible	-0.607866	0.0379371	0.170706	0.638133	0.344168	0.344168	0.0649247	0.568347	0.00486078	0.0176991	ENSMUSG00000055489	anoctamin 5 [Source:MGI Symbol;Acc:MGI:3576659]
6M LacQ140_A STR	Epm2a	negligible	0.276963	8.84769e-09	-0.091025	0.84767	0.15233	0.15233	0.00516507	0.842505	0	6.32664e-08	ENSMUSG00000055493	epilepsy, progressive myoclonic epilepsy, type 2 gene alpha [Source:MGI Symbol;Acc:MGI:1341085]
6M LacQ140_A STR	Gm14168	negligible	0.66737	0.0108226	0.0311585	0.118302	0.650544	0.650544	0.00154769	0.116714	3.95957e-05	0.231155	ENSMUSG00000055494	predicted gene 14168 [Source:MGI Symbol;Acc:MGI:3651463]
6M LacQ140_A STR	Lair1	negligible	-0.321788	1.68696e-05	0.0602766	0.465876	0.529572	0.529572	0.00174987	0.464126	2.96532e-07	0.00455236	ENSMUSG00000055541	leukocyte-associated Ig-like receptor 1 [Source:MGI Symbol;Acc:MGI:105492]
6M LacQ140_A STR	Zfp459	partial	0.702502	3.67079e-06	-0.430862	0.999594	0.000405536	0.715382	0.28372	0.715382	0.000492319	0	ENSMUSG00000055560	zinc finger protein 459 [Source:MGI Symbol;Acc:MGI:3040701]
6M LacQ140_A STR	Zfp580	negligible	0.417325	0.00281903	-0.0337696	0.275019	0.645823	0.645823	0.00428451	0.270691	4.3521e-05	0.0791584	ENSMUSG00000055633	zinc finger protein 580 [Source:MGI Symbol;Acc:MGI:1916242]
6M LacQ140_A STR	Mettl4	negligible	-0.316569	0.0399821	0.0890686	0.630402	0.345149	0.345149	0.0735814	0.550765	0.00605474	0.0244495	ENSMUSG00000055660	methyltransferase like 4 [Source:MGI Symbol;Acc:MGI:1924031]
[truncated: 864 more rows]

## Sheet: 6M LacQ140_2M STR
reversal probability.scenario	mgi_symbol	reversal probability.class	Log2FC.disease_v_wildtype	FDR.disease_v_wildtype	Log2FC.treatment_v_ctl_disease	non.negligible	negligible	class.proba	full	partial	super	exacerbation	ensembl_gene_id	description
[truncated: 2,711 more rows]

[truncated: 9 more sheets: 12M LacQ140_A STR, 12M LacQ140_2M STR, 12M LacQ140_8M STR, 6M LacQ140_A COR, 6M LacQ140_2M COR, 12M LacQ140_A COR, 12M LacQ140_2M COR, 12M LacQ140_8M COR, Column Headers]
