# Supplementary material for: Benefits of global mutant huntingtin lowering diminish over time in a Huntington’s disease mouse model
Source: JCI Insight. 2022 Oct 24;7(20):e161769. doi: 10.1172/jci.insight.161769 (PMC9714791; doi:10.1172/jci.insight.161769)
Supplement: Supplemental table 5 [file jciinsight-7-161769-s251.xlsx]

## Sheet: Multi HD Striatal Dysregulation
MULTI HD MOUSE MODEL STRIATAL DYSREGULATION SIGNATURE
Str266R Genes				Reported fold change in HD mouse models		LacQ140 Striatum 6 months		266	LacQ140 Striatum 12 months		262
Order	Ensembl	Gene	Direction	Log2FC		Log2FC	AdjPValue	Significant	Log2FC	AdjPValue	Significant
1	ENSMUSG00000016458	Wt1	+	3.80243		3.97624	7.93379e-18	1	5.74927	1.5362e-93	1
2	ENSMUSG00000043013	Onecut1	+	3.01613		3.67251	3.71484e-08	1	7.37931	1.51018e-25	1
3	ENSMUSG00000044162	Tnip3	+	1.31818		1.76149	0.000145752	1	2.46565	5.49219e-07	1
4	ENSMUSG00000061186	Sfmbt2	+	1.28922		1.28922	4.14485e-28	1	1.93798	5.72026e-59	1
5	ENSMUSG00000051079	Rgs13	+	1.08825		1.08825	0.00125703	1	1.2901	0.0436803	1
6	ENSMUSG00000068105	Tnfrsf13c	+	0.922205		0.922205	0.000944379	1	2.15553	1.10603e-13	1
7	ENSMUSG00000031736	Crnde	+	0.892946		0.892946	0.000539707	1	2.65294	6.07433e-51	1
8	ENSMUSG00000062157	Ifnlr1	+	0.884341		1.5291	2.62213e-08	1	1.58827	1.97188e-09	1
9	ENSMUSG00000005320	Fgfr4	+	0.81894		1.03737	0.00365447	1	1.42652	0.000100389	1
10	ENSMUSG00000024866	Acy3	+	0.761868		0.87222	7.2952e-14	1	1.07682	5.32722e-14	1
11	ENSMUSG00000078439	Smim24	+	0.76034		0.76034	1.28073e-05	1	1.51598	1.95658e-12	1
12	ENSMUSG00000026414	Tnnt2	+	0.75786		0.917302	4.73293e-15	1	1.30719	7.67227e-28	1
13	ENSMUSG00000042514	Klhl14	+	0.701951		0.866007	9.40014e-08	1	1.09206	1.67884e-09	1
14	ENSMUSG00000026435	Slc45a3	+	0.640501		1.04406	1.1261e-12	1	1.05866	5.77743e-12	1
15	ENSMUSG00000054889	Dsp	+	0.637452		0.637452	0.0337987	1	1.79912	2.15175e-18	1
16	ENSMUSG00000067872	Ccdc87	+	0.63086		0.679274	2.59424e-06	1	1.16068	1.45791e-15	1
17	ENSMUSG00000038775	Vill	+	0.622648		0.844286	1.1005e-09	1	1.05068	3.66295e-22	1
18	ENSMUSG00000039153	Runx2	+	0.539191		0.539191	7.30127e-05	1	0.889951	6.30721e-18	1
19	ENSMUSG00000025578	Cbx8	+	0.537147		0.927828	4.51873e-17	1	0.926941	1.79423e-33	1
20	ENSMUSG00000015970	Chdh	+	0.52903		0.52903	0.000191203	1	0.866004	4.77542e-37	1
21	ENSMUSG00000044022	Pcdhb21	+	0.486352		0.501933	0.00345172	1	0.660934	0.000786604	1
22	ENSMUSG00000005198	Polr2a	+	0.481187		0.844584	1.6156e-30	1	0.8392	1.80866e-39	1
23	ENSMUSG00000051599	Pcdhb2	+	0.474143		0.602331	0.000228131	1	0.904891	3.75258e-05	1
24	ENSMUSG00000021123	Rdh12	+	0.472902		0.472902	2.05939e-06	1	0.700435	3.78829e-09	1
25	ENSMUSG00000041380	Htr2c	+	0.470269		0.555397	2.65726e-09	1	0.803704	1.15948e-18	1
26	ENSMUSG00000044393	Dsg2	+	0.464135		0.596157	0.0199633	1	0.846531	2.37303e-12	1
27	ENSMUSG00000069911	Fam196b	+	0.460595		0.486906	0.000197448	1	0.69111	5.8263e-05	1
28	ENSMUSG00000043458	Pcdhb12	+	0.454465		0.454465	2.19486e-05	1	0.521582	5.4444e-07	1
29	ENSMUSG00000046613	Vwa5b2	+	0.451159		0.456391	2.72128e-06	1	0.893608	1.28621e-13	1
30	ENSMUSG00000075316	Scn9a	+	0.446975		0.654404	2.21714e-08	1	0.809729	8.11827e-06	1
31	ENSMUSG00000050505	Pcdh20	+	0.429363		0.429363	0.00040347	1	1.08045	2.62667e-13	1
32	ENSMUSG00000038540	Tmc3	+	0.426872		1.02657	5.18422e-16	1	1.37776	5.98922e-28	1
33	ENSMUSG00000073591	Pcdhb22	+	0.426736		0.493109	2.02263e-08	1	0.616566	9.06437e-16	1
34	ENSMUSG00000045498	Pcdhb3	+	0.425545		0.572972	2.21021e-09	1	0.74308	9.9072e-14	1
35	ENSMUSG00000025533	Asl	+	0.4145		0.489768	1.83212e-09	1	0.638497	3.49658e-23	1
36	ENSMUSG00000032940	Rbm11	+	0.402709		0.871924	3.77622e-12	1	1.01424	1.87428e-12	1
37	ENSMUSG00000039989	Cbx4	+	0.399589		0.813583	7.16674e-20	1	0.746425	5.96667e-38	1
38	ENSMUSG00000034744	Nagk	+	0.397154		0.505042	2.09035e-13	1	0.652274	2.47398e-14	1
39	ENSMUSG00000042942	Greb1l	+	0.387109		0.832731	1.30573e-12	1	1.20733	5.87281e-13	1
40	ENSMUSG00000051242	Pcdhb9	+	0.385976		0.424032	2.55889e-14	1	0.599295	4.14645e-23	1
41	ENSMUSG00000036295	Lrrn3	+	0.383221		0.395877	1.5951e-06	1	0.531016	1.95999e-11	1
42	ENSMUSG00000033669	Zfp7	+	0.380341		0.519417	7.68939e-12	1	0.68162	8.33887e-14	1
43	ENSMUSG00000047910	Pcdhb16	+	0.354092		0.402709	1.57212e-05	1	0.436511	0.000398988	1
44	ENSMUSG00000021136	Smoc1	+	0.350243		0.425087	1.94282e-09	1	0.90695	2.4953e-30	1
45	ENSMUSG00000043614	Vps37d	+	0.342765		0.569632	8.24252e-06	1	0.656218	6.93155e-09	1
46	ENSMUSG00000015027	Galns	+	0.336385		0.566498	7.7088e-10	1	0.62563	1.16755e-09	1
47	ENSMUSG00000043313	Pcdhb19	+	0.332238		0.483611	1.28695e-09	1	0.538981	8.31144e-06	1
48	ENSMUSG00000040420	Cdh18	+	0.328153		0.552576	4.18448e-17	1	0.719119	1.42509e-17	1
49	ENSMUSG00000037795	N4bp2	+	0.327655		0.419445	0.000209612	1	0.754425	7.71508e-09	1
50	ENSMUSG00000025068	Gsto1	+	0.326894		0.415511	2.30329e-11	1	0.49303	3.93678e-26	1
51	ENSMUSG00000026544	Dusp23	+	0.319765		0.319765	0.0474971	1	0.615863	1.39869e-06	1
52	ENSMUSG00000021541	Trpc7	+	0.312177		0.404114	2.35208e-09	1	0.442424	0.000575589	1
53	ENSMUSG00000047181	Samd14	+	0.30776		0.588264	2.57889e-10	1	0.747498	1.73572e-17	1
54	ENSMUSG00000043987	Cep164	+	0.305196		0.385255	1.0987e-05	1	0.384312	3.28669e-09	1
55	ENSMUSG00000002458	Rgs19	+	0.304379		0.304379	4.30379e-06	1	0.649207	5.58557e-16	1
56	ENSMUSG00000052566	Hook2	+	0.298622		0.439783	1.90614e-07	1	0.626452	3.15334e-14	1
57	ENSMUSG00000027297	Ltk	+	0.296677		0.316873	0.0204928	1	0.910381	7.15539e-14	1
58	ENSMUSG00000025529	Zfp711	+	0.296677		0.462031	2.70682e-05	1	0.675096	8.1309e-06	1
59	ENSMUSG00000071658	Gng3	+	0.295366		0.459763	2.76341e-15	1	0.65515	6.88067e-19	1
60	ENSMUSG00000063687	Pcdhb5	+	0.292583		0.489391	6.51945e-05	1	0.413861	7.31936e-06	1
61	ENSMUSG00000028995	Fam126a	+	0.291072		0.291072	0.00229685	1	0.516595	7.75875e-07	1
62	ENSMUSG00000067071	Hes6	+	0.290939		0.440651	1.6883e-07	1	0.453464	1.9171e-05	1
63	ENSMUSG00000043441	Gpr149	+	0.288126		0.627036	1.9088e-14	1	0.368082	0.00299199	1
64	ENSMUSG00000020669	Sh3yl1	+	0.279474		0.279474	0.00469249	1	0.600823	2.95703e-17	1
65	ENSMUSG00000036863	Syde2	+	0.278283		0.278283	0.0198007	1	0.330236	0.0279392	1
66	ENSMUSG00000029206	Nsun7	+	0.276664		0.276664	0.016499	1	0.677302	4.73773e-10	1
67	ENSMUSG00000062961	Ccdc177	+	0.274605		0.320413	0.000335176	1	0.478017	5.01725e-10	1
68	ENSMUSG00000003665	Has1	+	0.271992		0.642536	6.4755e-10	1	0.323271	0.04446	1
69	ENSMUSG00000022216	Psme1	+	0.266198		0.35524	0.000305993	1	0.542696	1.83839e-12	1
70	ENSMUSG00000047155	Cyp4x1	+	0.265473		0.265473	0.00789853	1	0.630695	6.32582e-10	1
71	ENSMUSG00000035131	Brinp3	+	0.263782		0.390539	1.336e-07	1	0.520644	1.56429e-09	1
72	ENSMUSG00000028467	Gba2	-	-0.263899		-0.384527	2.24749e-14	1	-0.473111	1.77299e-19	1
73	ENSMUSG00000025915	Sgk3	-	-0.264923		-0.371546	4.43718e-06	1	-0.549373	1.57474e-07	1
74	ENSMUSG00000020681	Ace	-	-0.265019		-0.265019	0.00681781	1	-0.915427	1.92249e-32	1
75	ENSMUSG00000028656	Cap1	-	-0.267017		-0.369205	6.98305e-09	1	-0.513445	2.64032e-11	1
76	ENSMUSG00000021186	Fbln5	-	-0.268923		-0.268923	0.00275375	1	-0.716069	5.04947e-08	1
77	ENSMUSG00000004056	Akt2	-	-0.269111		-0.382483	6.21842e-11	1	-0.551443	4.57245e-14	1
78	ENSMUSG00000025372	Baiap2	-	-0.26925		-0.337597	0.000204045	1	-0.628043	5.19787e-13	1
79	ENSMUSG00000063239	Grm4	-	-0.269692		-0.374814	0.00357686	1	-0.765351	3.51017e-14	1
80	ENSMUSG00000037224	Zfyve28	-	-0.271858		-0.271858	0.00114424	1	-0.520261	2.0913e-18	1
81	ENSMUSG00000035126	Wdr78	-	-0.272497		-0.651187	2.36926e-11	1	-0.64939	3.98871e-09	1
82	ENSMUSG00000031342	Gpm6b	-	-0.275023		-0.435116	2.38952e-16	1	-0.435213	6.10908e-17	1
83	ENSMUSG00000053063	Clec12a	-	-0.275532		-0.275532	0.0399421	1	-0.944847	4.81861e-19	1
84	ENSMUSG00000022052	Ppp2r2a	-	-0.276051		-0.396452	8.26322e-12	1	-0.495851	5.60268e-11	1
85	ENSMUSG00000068762	Gstm6	-	-0.279087		-0.396956	3.81576e-06	1	-0.610303	2.64908e-13	1
86	ENSMUSG00000003134	Tbc1d8	-	-0.281387		-0.281387	0.00311704	1	-0.756777	7.63049e-48	1
87	ENSMUSG00000030222	Rerg	-	-0.281617		-0.3575	4.36075e-07	1	-0.636863	7.40318e-16	1
88	ENSMUSG00000024486	Hbegf	-	-0.283692		-0.283692	0.00732847	1	-0.933712	5.29842e-09	1
89	ENSMUSG00000042770	Hebp1	-	-0.28441		-0.343883	4.85515e-06	1	-0.467478	1.32963e-06	1
90	ENSMUSG00000021870	Slmap	-	-0.285306		-0.285306	2.01825e-05	1	-0.565203	2.28426e-18	1
91	ENSMUSG00000009681	Bcr	-	-0.28833		-0.28833	0.00760912	1	-0.708187	2.5874e-28	1
92	ENSMUSG00000058589	Anks1b	-	-0.28904		-0.28904	9.84288e-08	1	-0.562778	1.31747e-26	1
93	ENSMUSG00000023262	Acy1	-	-0.289791		-0.388318	2.26574e-08	1	-0.537868	6.29456e-11	1
94	ENSMUSG00000054162	Spock3	-	-0.290022		-0.290022	8.94475e-10	1	-0.518951	6.88463e-18	1
95	ENSMUSG00000040385	Ppp1ca	-	-0.29322		-0.368417	4.66267e-14	1	-0.502382	7.29615e-15	1
96	ENSMUSG00000038776	Ephx1	-	-0.294545		-0.294545	3.25359e-06	1	-0.456651	3.94524e-08	1
97	ENSMUSG00000028161	Ppp3ca	-	-0.297641		-0.297641	3.30164e-05	1	-0.602795	2.68852e-21	1
98	ENSMUSG00000000416	Cttnbp2	-	-0.298952		-0.308759	0.00124117	1	-0.429123	2.72771e-06	1
99	ENSMUSG00000055805	Fmnl1	-	-0.299581		-0.505444	1.43223e-06	1	-0.727783	2.38869e-09	1
100	ENSMUSG00000064247	Plcxd1	-	-0.30022		-0.387382	1.47258e-05	1	-0.577559	8.15545e-11	1
101	ENSMUSG00000046056	Sbsn	-	-0.300253		-0.68021	2.48242e-15	1	-0.860331	6.64461e-20	1
102	ENSMUSG00000029878	Dbpht2	-	-0.300561		-0.525002	2.88564e-12	1	-0.495313	9.69572e-11	1
103	ENSMUSG00000061718	Ppp1r1b	-	-0.300561		-0.300561	0.00930577	1	-0.7877	1.50982e-20	1
104	ENSMUSG00000019943	Atp2b1	-	-0.301518		-0.301518	0.00265098	1	-0.69492	8.47187e-17	1
105	ENSMUSG00000029471	Camkk2	-	-0.301717		-0.387754	4.05459e-06	1	-0.635038	4.77542e-37	1
106	ENSMUSG00000020823	Sec14l1	-	-0.303826		-0.303826	0.00120114	1	-0.667747	1.81792e-23	1
107	ENSMUSG00000058498	Rnf207	-	-0.304694		-0.366615	0.0348587	1	-0.16814	0.485982	0
108	ENSMUSG00000039131	Gipc2	-	-0.306423		-0.306423	0.0114147	1	-0.565029	3.51222e-05	1
109	ENSMUSG00000003273	Car11	-	-0.306601		-0.306601	0.00243931	1	-0.577014	6.88463e-18	1
110	ENSMUSG00000042680	Garem1	-	-0.308395		-0.308919	0.00297899	1	-0.729563	1.22548e-12	1
111	ENSMUSG00000047757	Fancb	-	-0.309196		-0.453141	0.0167502	1	-0.848565	2.44056e-11	1
112	ENSMUSG00000033960	Jcad	-	-0.310307		-0.310307	0.014944	1	-0.651775	1.41146e-10	1
113	ENSMUSG00000033083	Tbc1d4	-	-0.311698		-0.473739	4.50977e-07	1	-0.905493	1.19015e-21	1
114	ENSMUSG00000024952	Rps6ka4	-	-0.311809		-0.311809	0.000114654	1	-0.717175	7.24078e-30	1
115	ENSMUSG00000026663	Atf6	-	-0.312302		-0.312302	0.000136208	1	-0.62141	6.13518e-26	1
116	ENSMUSG00000047205	Dusp18	-	-0.312674		-0.312674	0.000319016	1	-0.518962	7.05111e-14	1
117	ENSMUSG00000029359	Tesc	-	-0.312903		-0.312903	0.000147278	1	-0.645912	7.65748e-15	1
118	ENSMUSG00000056486	Chn1	-	-0.313659		-0.313659	9.62912e-13	1	-0.519709	3.54806e-23	1
119	ENSMUSG00000021115	Vrk1	-	-0.316992		-0.316992	0.000355013	1	-0.823152	1.35316e-19	1
120	ENSMUSG00000027827	Kcnab1	-	-0.317314		-0.317314	8.51027e-06	1	-0.574638	1.11135e-20	1
121	ENSMUSG00000066197	Gpr139	-	-0.32104		-0.32104	0.0308717	1	-1.17257	2.48586e-22	1
122	ENSMUSG00000039954	Stk32a	-	-0.321679		-0.36102	1.31461e-05	1	-0.626201	5.52607e-17	1
123	ENSMUSG00000074968	Ano3	-	-0.321915		-0.353904	8.33427e-07	1	-0.661418	4.46361e-16	1
124	ENSMUSG00000020674	Pxdn	-	-0.322334		-0.322334	0.00322223	1	-0.534779	2.34649e-16	1
125	ENSMUSG00000028785	Hpca	-	-0.323025		-0.323025	6.08197e-05	1	-0.739629	2.44837e-23	1
126	ENSMUSG00000036225	Kctd1	-	-0.323069		-0.363811	9.18692e-06	1	-0.652551	2.38457e-18	1
127	ENSMUSG00000036273	Lrrk2	-	-0.323824		-0.443555	1.45052e-05	1	-0.454225	5.86479e-07	1
128	ENSMUSG00000030102	Itpr1	-	-0.324059		-0.324059	0.000299494	1	-0.741217	1.56815e-11	1
129	ENSMUSG00000045349	Sh2d5	-	-0.325072		-0.325072	0.000170055	1	-0.56984	2.25407e-09	1
130	ENSMUSG00000030994	D7Ertd443e	-	-0.328524		-0.335048	3.22949e-05	1	-0.464532	1.37344e-05	1
131	ENSMUSG00000046182	Gsg1l	-	-0.331542		-0.331542	0.0017125	1	-0.758929	2.25176e-32	1
132	ENSMUSG00000046447	Camk2n1	-	-0.334672		-0.396015	5.99478e-26	1	-0.4885	8.20262e-15	1
133	ENSMUSG00000036872	Abcc12	-	-0.334728		-0.461124	0.00133131	1	-1.2405	4.53817e-19	1
134	ENSMUSG00000020599	Rgs9	-	-0.337924		-0.337924	0.000425766	1	-0.739757	7.1298e-25	1
135	ENSMUSG00000030854	Ptpn5	-	-0.339819		-0.339819	1.42981e-06	1	-0.673875	1.62976e-17	1
136	ENSMUSG00000030276	Ttll3	-	-0.340753		-0.347321	0.0103606	1	-0.456003	0.00156526	1
137	ENSMUSG00000030281	Il17rc	-	-0.341464		-0.341464	0.0206619	1	-0.880017	6.56629e-17	1
138	ENSMUSG00000039488	Cntn5	-	-0.342501		-0.342501	0.000264834	1	-0.838079	1.62199e-13	1
139	ENSMUSG00000032946	Rasgrp2	-	-0.342862		-0.342862	2.63469e-05	1	-0.747699	1.68935e-19	1
140	ENSMUSG00000022623	Shank3	-	-0.344667		-0.380913	0.000552595	1	-0.854874	3.09761e-30	1
141	ENSMUSG00000043671	Dpy19l3	-	-0.346056		-0.346056	8.28683e-05	1	-0.671002	2.73551e-31	1
142	ENSMUSG00000021719	Rgs7bp	-	-0.34614		-0.34614	0.00012185	1	-0.588185	3.53088e-15	1
143	ENSMUSG00000022840	Adcy5	-	-0.354874		-0.354874	0.000664749	1	-0.910657	4.5201e-60	1
144	ENSMUSG00000028464	Tpm2	-	-0.357271		-0.475963	2.96681e-14	1	-0.741691	3.38083e-11	1
145	ENSMUSG00000015879	Fam184b	-	-0.358017		-0.358017	0.000788023	1	-0.711177	3.14425e-31	1
146	ENSMUSG00000092341	Malat1	-	-0.36039		-0.577776	0.0271244	1	-0.179546	0.730905	0
147	ENSMUSG00000035954	Dock4	-	-0.362051		-0.486141	3.74461e-11	1	-0.776553	9.07884e-18	1
148	ENSMUSG00000059213	Ddn	-	-0.36365		-0.36365	0.000811269	1	-0.939728	8.2758e-50	1
149	ENSMUSG00000031932	Gpr83	-	-0.365117		-0.365117	3.29099e-05	1	-0.768503	1.75665e-26	1
150	ENSMUSG00000029054	Gabrd	-	-0.367224		-0.367224	7.76541e-13	1	-0.61671	3.26643e-28	1
151	ENSMUSG00000000378	Ccm2	-	-0.37028		-0.376336	2.49325e-12	1	-0.736766	1.17202e-34	1
152	ENSMUSG00000041324	Inhba	-	-0.370436		-0.370436	0.00464808	1	-1.01941	2.41156e-14	1
153	ENSMUSG00000037703	Lzts3	-	-0.375365		-0.375365	0.000216848	1	-0.823733	3.5538e-31	1
154	ENSMUSG00000086040	Wipf3	-	-0.37626		-0.37626	0.00549128	1	-0.912583	6.02365e-22	1
155	ENSMUSG00000040441	Slc26a10	-	-0.377934		-0.632153	1.101e-05	1	-0.624454	8.1408e-07	1
156	ENSMUSG00000027583	Zbtb46	-	-0.378115		-0.4628	8.09236e-09	1	-0.65069	9.02824e-09	1
157	ENSMUSG00000021200	Asb2	-	-0.385454		-0.4132	0.00993837	1	-0.893906	2.62431e-11	1
158	ENSMUSG00000042684	Npl	-	-0.388766		-0.605773	1.03968e-12	1	-0.677825	9.77135e-09	1
159	ENSMUSG00000032679	Cd59a	-	-0.388988		-0.673878	1.38971e-10	1	-0.884353	3.28319e-14	1
160	ENSMUSG00000025789	St8sia2	-	-0.389395		-0.389395	0.00927615	1	-1.09587	1.94168e-10	1
161	ENSMUSG00000041959	S100a10	-	-0.394842		-0.505813	1.09263e-07	1	-0.777125	2.63411e-21	1
162	ENSMUSG00000021478	Drd1	-	-0.396841		-0.396841	5.4126e-10	1	-0.827039	8.37678e-24	1
163	ENSMUSG00000017453	Pipox	-	-0.400178		-0.400178	0.0146517	1	-0.091076	0.929781	0
164	ENSMUSG00000090223	Pcp4	-	-0.400655		-0.568322	6.90035e-24	1	-0.816274	2.44874e-20	1
165	ENSMUSG00000063659	Zbtb18	-	-0.407297		-0.407297	5.81946e-10	1	-0.746612	9.23707e-30	1
166	ENSMUSG00000094595	Fsbp	-	-0.408344		-0.42114	6.60918e-05	1	-0.894274	1.92563e-12	1
167	ENSMUSG00000022489	Pde1b	-	-0.413677		-0.413677	2.08162e-08	1	-0.684544	1.07281e-28	1
168	ENSMUSG00000040860	Crocc	-	-0.42034		-0.42034	0.00873708	1	-0.512125	0.0186325	1
169	ENSMUSG00000000555	Itga5	-	-0.424879		-0.424879	0.000368309	1	-0.828852	7.61873e-21	1
170	ENSMUSG00000024201	Kdm4b	-	-0.426001		-0.456865	1.05803e-06	1	-0.710015	2.73956e-43	1
171	ENSMUSG00000042500	Ago4	-	-0.426453		-0.426453	2.11555e-05	1	-0.773166	1.41002e-16	1
172	ENSMUSG00000046607	Hrk	-	-0.428018		-0.428018	6.17904e-05	1	-1.2945	3.30444e-33	1
173	ENSMUSG00000024990	Rbp4	-	-0.428901		-0.499064	6.33085e-13	1	-0.622918	4.09352e-12	1
174	ENSMUSG00000026834	Acvr1c	-	-0.433135		-0.433135	0.00014969	1	-0.611695	2.90749e-09	1
175	ENSMUSG00000020189	Osbpl8	-	-0.434059		-0.554361	2.17663e-09	1	-0.817338	3.67348e-12	1
176	ENSMUSG00000044287	Nrn1l	-	-0.434422		-0.434422	0.000429201	1	-0.884414	2.76815e-14	1
177	ENSMUSG00000022490	Ppp1r1a	-	-0.437315		-0.437315	3.37189e-07	1	-0.685227	9.14241e-12	1
178	ENSMUSG00000072572	Slc39a2	-	-0.438128		-0.837568	0.00776426	1	-0.858472	0.000169043	1
179	ENSMUSG00000020178	Adora2a	-	-0.44149		-0.44149	4.06535e-06	1	-1.06481	2.27474e-56	1
180	ENSMUSG00000022075	Rhobtb2	-	-0.441841		-0.441841	4.97052e-05	1	-0.705724	5.57049e-15	1
181	ENSMUSG00000054594	Oscar	-	-0.443698		-0.537592	0.00660591	1	-0.311045	0.385155	0
182	ENSMUSG00000021379	Id4	-	-0.444625		-0.444625	2.3288e-12	1	-0.65947	3.32787e-22	1
183	ENSMUSG00000053093	Myh7	-	-0.446552		-0.446552	0.00217013	1	-0.638484	2.16437e-07	1
184	ENSMUSG00000028871	Rspo1	-	-0.448391		-0.448391	7.55324e-05	1	-1.16533	3.48817e-34	1
185	ENSMUSG00000032259	Drd2	-	-0.451948		-0.451948	5.31091e-05	1	-0.865382	3.17567e-26	1
186	ENSMUSG00000032343	Impg1	-	-0.457876		-0.457876	0.0030033	1	-1.34415	4.3916e-25	1
187	ENSMUSG00000033644	Piwil2	-	-0.459852		-0.545552	0.0110168	1	-0.57658	0.0393779	1
188	ENSMUSG00000027955	Gask1b	-	-0.465338		-0.56723	2.92477e-07	1	-0.617496	1.67451e-10	1
189	ENSMUSG00000046922	Gpr6	-	-0.467042		-0.467042	1.47953e-09	1	-0.927405	2.58861e-29	1
190	ENSMUSG00000035842	Ddx11	-	-0.469656		-0.510015	0.000833701	1	-0.705087	3.87667e-07	1
191	ENSMUSG00000032698	Lmo2	-	-0.473256		-0.473256	3.55808e-12	1	-0.810937	2.35019e-22	1
192	ENSMUSG00000047281	Sfn	-	-0.474999		-0.536568	6.69751e-06	1	-0.871199	2.85633e-12	1
193	ENSMUSG00000015843	Rxrg	-	-0.475398		-0.475398	9.04523e-09	1	-0.784803	3.64379e-14	1
194	ENSMUSG00000019027	Dnah1	-	-0.476122		-0.476122	5.01544e-09	1	-0.769952	1.14208e-21	1
195	ENSMUSG00000037922	Bank1	-	-0.480186		-0.890117	4.30238e-14	1	-1.04858	1.89351e-08	1
196	ENSMUSG00000038530	Rgs4	-	-0.493233		-0.64916	8.76337e-20	1	-0.857257	5.87144e-33	1
197	ENSMUSG00000068037	Mas1	-	-0.498127		-0.498127	6.57017e-06	1	-1.23586	5.98975e-09	1
198	ENSMUSG00000000530	Acvrl1	-	-0.506042		-0.506042	3.45459e-08	1	-0.882136	5.04014e-25	1
199	ENSMUSG00000051517	Arhgef39	-	-0.507505		-0.507505	0.000230328	1	-0.988551	1.98324e-10	1
200	ENSMUSG00000033063	Cntnap3	-	-0.508875		-0.508875	1.32883e-11	1	-1.22654	4.43268e-34	1
201	ENSMUSG00000042834	Nrep	-	-0.517519		-0.672596	7.8058e-22	1	-0.956161	3.56618e-49	1
202	ENSMUSG00000035355	Kcnh4	-	-0.527677		-0.527677	1.99251e-05	1	-0.820586	1.0034e-34	1
203	ENSMUSG00000040424	Hipk4	-	-0.534888		-0.534888	3.13488e-07	1	-1.16666	5.85024e-56	1
204	ENSMUSG00000035279	Ssc5d	-	-0.539543		-0.595604	0.0398648	1	-0.774556	6.01355e-05	1
205	ENSMUSG00000039115	Itga9	-	-0.54335		-0.54335	3.07062e-08	1	-1.04049	3.16744e-46	1
206	ENSMUSG00000037754	Ppp1r16b	-	-0.550942		-0.550942	5.62915e-10	1	-0.900073	1.2719e-44	1
207	ENSMUSG00000016179	Camk1g	-	-0.552488		-0.593485	0.000172081	1	-1.11356	2.84902e-09	1
208	ENSMUSG00000033427	Upb1	-	-0.557679		-0.865952	1.25839e-18	1	-1.69397	1.06e-31	1
209	ENSMUSG00000000782	Tcf7	-	-0.563052		-0.563052	2.57608e-08	1	-1.00949	2.58202e-22	1
210	ENSMUSG00000060962	Dmkn	-	-0.57204		-0.780653	2.70574e-18	1	-0.767442	1.21898e-07	1
211	ENSMUSG00000027654	Fam83d	-	-0.574433		-0.957655	9.11285e-11	1	-1.62762	7.20782e-23	1
212	ENSMUSG00000007617	Homer1	-	-0.575102		-0.737864	2.44723e-16	1	-0.931475	5.05008e-22	1
213	ENSMUSG00000021209	Ppp4r4	-	-0.575243		-0.575243	1.43044e-19	1	-0.713192	2.77118e-32	1
214	ENSMUSG00000023868	Pde10a	-	-0.599162		-0.599162	3.00638e-09	1	-1.10215	7.04979e-41	1
215	ENSMUSG00000052087	Rgs14	-	-0.599276		-0.599276	1.14106e-11	1	-1.20667	3.46693e-34	1
216	ENSMUSG00000032503	Arpp21	-	-0.600695		-0.600695	3.37106e-26	1	-0.99017	3.56618e-49	1
217	ENSMUSG00000018648	Dusp14	-	-0.601739		-0.664512	1.56915e-08	1	-1.18732	6.28397e-05	1
218	ENSMUSG00000020953	Coch	-	-0.601917		-0.838297	2.2351e-23	1	-0.983216	1.00378e-31	1
219	ENSMUSG00000020566	Atp6v1c2	-	-0.602267		-0.602267	0.00640185	1	-1.14136	2.91758e-08	1
220	ENSMUSG00000015451	C4a	-	-0.604939		-0.997551	3.61263e-05	1	-0.823018	0.00524653	1
221	ENSMUSG00000007656	Arpp19	-	-0.611338		-0.816664	3.35438e-37	1	-1.14152	5.27939e-77	1
222	ENSMUSG00000049511	Htr1b	-	-0.614256		-0.651276	1.44615e-05	1	-1.31623	1.49341e-14	1
223	ENSMUSG00000051650	B3gnt2	-	-0.616899		-0.616899	0.00152184	1	-1.09243	2.58649e-16	1
224	ENSMUSG00000032373	Car12	-	-0.634437		-0.634437	7.27521e-15	1	-1.05825	2.64736e-30	1
225	ENSMUSG00000019936	Epyc	-	-0.644882		-0.644882	7.20202e-06	1	-1.43408	1.31845e-15	1
226	ENSMUSG00000044288	Cnr1	-	-0.647748		-0.647748	7.94085e-11	1	-1.10579	1.76829e-49	1
227	ENSMUSG00000038354	Ankrd35	-	-0.656877		-0.656877	1.48637e-13	1	-1.10152	5.31062e-43	1
228	ENSMUSG00000036902	Neto2	-	-0.687685		-0.835217	3.1027e-22	1	-1.01842	3.48268e-39	1
229	ENSMUSG00000046480	Scn4b	-	-0.692589		-0.692589	5.97736e-13	1	-1.48602	2.86331e-125	1
230	ENSMUSG00000029075	Tnfrsf4	-	-0.697725		-0.697725	0.00295153	1	-1.03353	7.29271e-05	1
231	ENSMUSG00000038292	Ccdc155	-	-0.707225		-0.707225	7.97751e-06	1	-1.64689	5.66934e-16	1
232	ENSMUSG00000035258	Abi3bp	-	-0.709287		-0.709287	2.60288e-07	1	-1.88323	1.5671e-37	1
233	ENSMUSG00000033590	Myo5c	-	-0.714102		-0.845518	5.86282e-06	1	-1.73952	3.91638e-33	1
234	ENSMUSG00000090291	Lrrc10b	-	-0.718644		-0.718644	2.72972e-14	1	-1.32689	5.61665e-57	1
235	ENSMUSG00000045573	Penk	-	-0.721294		-0.721294	2.73783e-26	1	-1.30058	6.87882e-71	1
236	ENSMUSG00000044461	Shisa2	-	-0.740695		-0.740695	3.44458e-06	1	-2.18571	2.09363e-12	1
237	ENSMUSG00000005547	Cyp2a5	-	-0.741735		-0.805221	4.57852e-08	1	-1.34738	1.35853e-12	1
238	ENSMUSG00000042489	Clspn	-	-0.798366		-1.14038	1.65345e-20	1	-1.46142	1.21262e-45	1
239	ENSMUSG00000051617	Krt9	-	-0.819242		-1.25112	1.82577e-32	1	-1.08383	1.41867e-31	1
240	ENSMUSG00000031506	Ptpn7	-	-0.822853		-0.822853	6.64229e-17	1	-1.58503	2.43941e-52	1
241	ENSMUSG00000031074	Fgf3	-	-0.83059		-0.947861	4.85739e-16	1	-1.50968	1.2328e-12	1
242	ENSMUSG00000085042	Abhd11os	-	-0.907963		-0.907963	8.21852e-12	1	-2.30515	2.96254e-48	1
243	ENSMUSG00000014782	Plekhg4	-	-0.926511		-0.926511	0.000218115	1	-1.66907	9.12908e-11	1
244	ENSMUSG00000097993	Ptprv	-	-0.926745		-1.16856	1.09503e-08	1	-1.23107	4.57703e-08	1
245	ENSMUSG00000028115	Bnipl	-	-0.92852		-0.92852	1.07498e-06	1	-2.06279	1.26053e-07	1
246	ENSMUSG00000068227	Il2rb	-	-0.983179		-0.983179	8.6614e-12	1	-2.31979	3.12732e-51	1
247	ENSMUSG00000007030	Vwa7	-	-1.0012		-1.0012	2.19914e-14	1	-2.17257	5.84569e-54	1
248	ENSMUSG00000035486	Plk5	-	-1.06122		-1.06122	2.62173e-16	1	-1.12542	4.82722e-19	1
249	ENSMUSG00000045004	Spata21	-	-1.10034		-1.28128	1.05841e-08	1	-1.46921	7.99373e-06	1
250	ENSMUSG00000030592	Ryr1	-	-1.13281		-1.13281	1.30516e-14	1	-2.07093	2.12845e-72	1
251	ENSMUSG00000019429	Ffar3	-	-1.20086		-1.20086	8.4735e-08	1	-2.03793	2.11177e-12	1
252	ENSMUSG00000057457	Phex	-	-1.21965		-1.2763	5.53552e-17	1	-2.32883	2.52238e-33	1
253	ENSMUSG00000067597	Dgat2l6	-	-1.2366		-1.52286	5.87788e-10	1	-1.89923	9.99816e-08	1
254	ENSMUSG00000020317	Theg	-	-1.24173		-1.24173	4.29619e-06	1	-1.75065	2.95461e-05	1
255	ENSMUSG00000054986	Sec14l3	-	-1.26993		-1.26993	5.6334e-23	1	-2.47826	1.68258e-58	1
256	ENSMUSG00000022715	Tmem114	-	-1.28156		-1.28156	6.14058e-06	1	-1.60623	5.56865e-08	1
257	ENSMUSG00000032921	Odf4	-	-1.33557		-1.42268	1.14909e-06	1	-1.76278	2.01626e-06	1
258	ENSMUSG00000047591	Mafa	-	-1.37681		-1.37681	4.07648e-12	1	-2.33245	4.54807e-52	1
259	ENSMUSG00000074796	Slc4a11	-	-1.41959		-1.41959	1.28367e-38	1	-2.64776	1.37112e-107	1
260	ENSMUSG00000046818	Ddit4l	-	-1.4662		-1.6316	3.87927e-39	1	-2.21137	1.08529e-112	1
261	ENSMUSG00000036961	Wnt8b	-	-1.50728		-1.50728	5.23068e-29	1	-3.37498	1.19e-37	1
262	ENSMUSG00000016942	Tmprss6	-	-1.51224		-1.51224	5.72147e-19	1	-2.72183	2.41156e-14	1
263	ENSMUSG00000024388	Myo7b	-	-1.51756		-1.55748	1.38738e-07	1	-2.43043	1.11064e-16	1
264	ENSMUSG00000004341	Gpx6	-	-2.1045		-2.11271	4.13858e-83	1	-3.96393	4.59772e-110	1
265	ENSMUSG00000021208	Ifi27l2b	-	-2.68364		-3.97912	7.33563e-21	1	-4.98401	7.68993e-17	1
266	ENSMUSG00000059625	Sohlh1	-	-2.76466		-3.00879	1.32635e-15	1	-3.68124	2.26813e-15	1

## Sheet: Phenotype Reversal
PHENOTYPE REVERSAL
Str266R Genes				MULTI HD MOUSE MODEL STRIATAL DYSREGULATION SIGNATURE		LacQ140_A Striatum at 6 months			LacQ140_2M Striatum 6 months			LacQ140_A Striatum at 12 months			LacQ140_2M Striatum 12 months			LacQ140_8M Striatum 12 months
Order	Ensembl	Gene	Direction	Log2FC		Log2FC	AdjP	Reversal	Log2FC	AdjP	Reversal	Log2FC	AdjP	Reversal	Log2FC	AdjP	Reversal	Log2FC	AdjP	Reversal
1	ENSMUSG00000016458	Wt1	+	3.80243		-3.14059	1.4585e-15	1	-3.00624	5.47566e-14	1	-1.72053	1.83647e-25	1	-0.994076	7.94828e-08	1	-0.0442288	0.995061	0
2	ENSMUSG00000043013	Onecut1	+	3.01613		-2.09764	0.00404753	1	-2.85118	8.16544e-06	1	-2.51374	1.29883e-14	1	-1.29007	9.0396e-08	1	0.0268142	0.995061	0
3	ENSMUSG00000044162	Tnip3	+	1.31818		-1.39773	0.0132064	1	-0.803181	0.250857	0	-0.478188	0.836484	0	-0.104165	0.999872	0	0.138449	0.995061	0
4	ENSMUSG00000061186	Sfmbt2	+	1.28922		-1.01898	2.27364e-11	1	-0.825072	9.95963e-14	1	-0.881521	8.70771e-13	1	-0.493808	0.00148785	1	0.0199193	0.995061	0
5	ENSMUSG00000051079	Rgs13	+	1.08825		-1.12117	0.0044205	1	-0.249752	0.906158	0	0.399036	1	0	0.282741	0.999872	0	0.385873	0.995061	0
6	ENSMUSG00000068105	Tnfrsf13c	+	0.922205		-0.296927	0.63383	0	-0.121992	0.998193	0	-0.414123	0.557717	0	-0.204015	0.999872	0	-0.477946	0.910466	0
7	ENSMUSG00000031736	Crnde	+	0.892946		-0.688665	0.0184647	1	-0.884457	0.00233306	1	-1.35876	5.44893e-09	1	-0.993007	1.54644e-09	1	-0.264573	0.926738	0
8	ENSMUSG00000062157	Ifnlr1	+	0.884341		-0.548492	0.272445	0	-1.16606	0.000143758	1	-0.584486	0.315249	0	0.0876074	0.999872	0	-0.0225207	0.995061	0
9	ENSMUSG00000005320	Fgfr4	+	0.81894		0.108094	0.98798	0	0.126355	0.998193	0	-0.0133072	1	0	-0.0279572	0.999872	0	-0.151586	0.995061	0
10	ENSMUSG00000024866	Acy3	+	0.761868		-0.0290792	0.98798	0	0.0707782	0.998193	0	0.226782	0.537925	0	0.156397	0.913408	0	0.0868129	0.995061	0
11	ENSMUSG00000078439	Smim24	+	0.76034		-0.364217	0.188667	0	-0.746104	0.000241357	1	-0.699194	0.0143072	1	-0.618662	0.0149101	1	-0.430999	0.821029	0
12	ENSMUSG00000026414	Tnnt2	+	0.75786		-0.59326	1.1079e-05	1	-0.507711	5.253e-07	1	-0.253142	0.699715	0	-0.266757	0.209228	0	-0.0985334	0.995061	0
13	ENSMUSG00000042514	Klhl14	+	0.701951		-0.0208977	0.98798	0	-0.101431	0.968686	0	-0.430929	0.0592677	0	-0.0177038	0.999872	0	-0.0601472	0.995061	0
14	ENSMUSG00000026435	Slc45a3	+	0.640501		-0.0222606	0.98798	0	0.0526137	0.998193	0	-0.0468063	1	0	0.00795577	0.999872	0	-0.0734681	0.995061	0
15	ENSMUSG00000054889	Dsp	+	0.637452		-0.844123	0.000908109	1	-0.486142	0.212393	0	-0.718056	0.00506197	1	-0.24589	0.999872	0	0.270457	0.995061	0
16	ENSMUSG00000067872	Ccdc87	+	0.63086		-0.101684	0.984134	0	-0.355387	0.045696	1	-0.456434	0.0920906	0	-0.186167	0.886126	0	-0.0801903	0.995061	0
17	ENSMUSG00000038775	Vill	+	0.622648		-0.614079	1.75526e-09	1	-0.450623	0.000113238	1	-0.104556	0.996227	0	0.0200415	0.999872	0	0.03404	0.995061	0
18	ENSMUSG00000039153	Runx2	+	0.539191		-0.37795	0.0217723	1	-0.221345	0.499042	0	-0.352665	0.00305217	1	-0.146391	0.700326	0	-0.0296881	0.995061	0
19	ENSMUSG00000025578	Cbx8	+	0.537147		-0.535882	1.10915e-05	1	-0.6987	1.73782e-08	1	-0.346448	0.00173551	1	-0.17383	0.778614	0	-0.00127588	0.995614	0
20	ENSMUSG00000015970	Chdh	+	0.52903		-0.0838553	0.911118	0	0.151957	0.696898	0	0.00885093	1	0	-0.157618	0.458782	0	-0.0133293	0.995061	0
21	ENSMUSG00000044022	Pcdhb21	+	0.486352		-0.381857	0.074547	0	-0.208055	0.432513	0	-0.300477	0.873797	0	-0.0608923	0.999872	0	0.234713	0.995061	0
22	ENSMUSG00000005198	Polr2a	+	0.481187		-0.327918	0.00111782	1	-0.231023	0.118623	0	-0.254409	0.0537238	0	-0.0949173	0.910895	0	0.0678163	0.995061	0
23	ENSMUSG00000051599	Pcdhb2	+	0.474143		-0.503959	0.0420868	1	-0.282524	0.367202	0	-0.812518	0.0179452	1	-0.378601	0.443978	0	0.225964	0.995061	0
24	ENSMUSG00000021123	Rdh12	+	0.472902		-0.240171	0.101143	0	-0.145994	0.531042	0	-0.176802	0.804446	0	-0.133652	0.998684	0	-0.0748472	0.995061	0
25	ENSMUSG00000041380	Htr2c	+	0.470269		-0.384504	0.00050536	1	-0.273173	0.0033125	1	-0.222193	0.23351	0	-0.0648247	0.999872	0	0.0326004	0.995061	0
26	ENSMUSG00000044393	Dsg2	+	0.464135		-0.64861	0.00301172	1	-0.478228	0.113616	0	-0.154023	0.857385	0	-0.085931	0.999872	0	0.221345	0.910466	0
27	ENSMUSG00000069911	Fam196b	+	0.460595		-0.402828	0.0947287	0	-0.348714	0.0511199	0	-0.447391	0.076635	0	-0.368435	0.0339725	1	-0.0338861	0.995061	0
28	ENSMUSG00000043458	Pcdhb12	+	0.454465		-0.203578	0.0275218	1	-0.131121	0.334101	0	-0.170012	0.699715	0	0.0340701	0.999872	0	0.104166	0.995061	0
29	ENSMUSG00000046613	Vwa5b2	+	0.451159		-0.317821	0.00684118	1	-0.362228	0.00196948	1	-0.395586	0.026417	1	-0.264488	0.154196	0	0.00432117	0.995061	0
30	ENSMUSG00000075316	Scn9a	+	0.446975		-0.25706	0.312251	0	-0.397894	0.0146094	1	-0.277216	0.658432	0	-0.260868	0.693147	0	0.080798	0.995061	0
31	ENSMUSG00000050505	Pcdh20	+	0.429363		-0.375901	0.0221392	1	-0.179018	0.288241	0	-0.496937	0.0306305	1	-0.358946	0.163844	0	-0.0378731	0.995061	0
32	ENSMUSG00000038540	Tmc3	+	0.426872		-0.139467	0.757933	0	-0.0315624	0.998193	0	-0.0848896	1	0	0.00523401	0.999872	0	0.0569688	0.995061	0
33	ENSMUSG00000073591	Pcdhb22	+	0.426736		-0.269163	0.00902792	1	-0.212394	0.193406	0	-0.263756	0.0415569	1	-0.171049	0.242521	0	0.0132096	0.995061	0
34	ENSMUSG00000045498	Pcdhb3	+	0.425545		-0.315375	0.00361968	1	-0.193046	0.32389	0	-0.336205	0.0206874	1	-0.21342	0.154196	0	0.0319632	0.995061	0
35	ENSMUSG00000025533	Asl	+	0.4145		-0.333964	1.02861e-05	1	-0.300959	9.25582e-06	1	-0.231487	0.135489	0	-0.197363	0.0491584	1	-0.150071	0.919316	0
36	ENSMUSG00000032940	Rbm11	+	0.402709		-0.506319	6.43913e-06	1	-0.537018	1.26371e-06	1	-0.312227	0.248978	0	-0.17496	0.840085	0	-0.0399921	0.995061	0
37	ENSMUSG00000039989	Cbx4	+	0.399589		-0.403631	0.00024298	1	-0.510266	3.46083e-07	1	-0.27372	0.00114575	1	-0.142422	0.530864	0	-0.00655264	0.995061	0
38	ENSMUSG00000034744	Nagk	+	0.397154		-0.319582	0.0012026	1	-0.342526	1.66991e-05	1	-0.0909831	0.964981	0	-0.152749	0.188268	0	-0.139676	0.821029	0
39	ENSMUSG00000042942	Greb1l	+	0.387109		-0.482157	0.0203199	1	-0.544398	2.19968e-07	1	-0.648943	0.00129197	1	-0.321947	0.443978	0	0.11765	0.995061	0
40	ENSMUSG00000051242	Pcdhb9	+	0.385976		-0.4108	1.23483e-20	1	-0.277988	3.17418e-07	1	-0.255849	0.00457637	1	-0.11724	0.352124	0	-0.0139511	0.995061	0
41	ENSMUSG00000036295	Lrrn3	+	0.383221		-0.448652	8.36708e-07	1	-0.142955	0.56166	0	-0.160695	0.3425	0	-0.191777	0.414048	0	0.0276374	0.995061	0
42	ENSMUSG00000033669	Zfp7	+	0.380341		-0.361831	0.000103992	1	-0.302612	0.000181682	1	-0.287644	0.0127581	1	-0.118323	0.979398	0	-0.0931655	0.995061	0
43	ENSMUSG00000047910	Pcdhb16	+	0.354092		-0.323983	0.00416094	1	-0.235788	0.00819745	1	-0.224442	0.889467	0	-0.0568912	0.999872	0	0.122099	0.995061	0
44	ENSMUSG00000021136	Smoc1	+	0.350243		-0.0968889	0.748692	0	-0.0777546	0.759329	0	-0.0504794	1	0	-0.118126	0.53293	0	-0.034024	0.995061	0
45	ENSMUSG00000043614	Vps37d	+	0.342765		-0.164144	0.669149	0	-0.486537	0.00100653	1	-0.234042	0.358734	0	-0.130951	0.897645	0	-0.0584059	0.995061	0
46	ENSMUSG00000015027	Galns	+	0.336385		-0.406063	0.000446437	1	-0.407359	2.91716e-05	1	-0.179353	0.718922	0	-0.0729146	0.999872	0	-0.0702567	0.995061	0
47	ENSMUSG00000043313	Pcdhb19	+	0.332238		-0.24118	0.0165583	1	-0.201426	0.188111	0	-0.181309	0.905034	0	-0.108513	0.999061	0	0.222657	0.906107	0
48	ENSMUSG00000040420	Cdh18	+	0.328153		-0.337008	8.56926e-06	1	-0.37103	8.042e-13	1	-0.333325	0.00178501	1	-0.141144	0.638587	0	-0.0304772	0.995061	0
49	ENSMUSG00000037795	N4bp2	+	0.327655		-0.408197	0.00707243	1	-0.273364	0.0422225	1	-0.383494	0.0526558	0	-0.267851	0.210018	0	0.0755161	0.995061	0
50	ENSMUSG00000025068	Gsto1	+	0.326894		-0.322655	6.94723e-07	1	-0.254857	2.90971e-05	1	-0.0772565	1	0	-0.106979	0.538939	0	-0.0656552	0.995061	0
51	ENSMUSG00000026544	Dusp23	+	0.319765		0.0191692	0.98798	0	-0.00561675	0.999464	0	-0.0156802	1	0	-0.0759394	0.999872	0	0.00678768	0.995061	0
52	ENSMUSG00000021541	Trpc7	+	0.312177		-0.313937	5.09546e-05	1	-0.203509	0.0328099	1	-0.161725	0.783148	0	-0.0525236	0.999872	0	0.0696809	0.995061	0
53	ENSMUSG00000047181	Samd14	+	0.30776		-0.428195	0.000626497	1	-0.558923	4.59906e-10	1	-0.312962	0.0333639	1	-0.305981	0.0165189	1	-0.0936283	0.995061	0
54	ENSMUSG00000043987	Cep164	+	0.305196		-0.150009	0.403577	0	-0.149613	0.368212	0	-0.224403	0.297006	0	-0.19046	0.277958	0	0.0608475	0.995061	0
55	ENSMUSG00000002458	Rgs19	+	0.304379		-0.323738	6.29462e-05	1	-0.24823	0.00505991	1	-0.297873	0.011702	1	-0.302064	0.0202405	1	-0.203246	0.760198	0
56	ENSMUSG00000052566	Hook2	+	0.298622		-0.169516	0.322916	0	-0.263422	0.0265342	1	-0.116991	0.966593	0	-0.124329	0.813173	0	-0.011773	0.995061	0
57	ENSMUSG00000027297	Ltk	+	0.296677		-0.300837	0.16957	0	-0.404885	0.068999	0	-0.366286	0.0607825	0	-0.296664	0.00732479	1	-0.0852449	0.995061	0
58	ENSMUSG00000025529	Zfp711	+	0.296677		-0.310343	0.0473408	1	-0.249445	0.145088	0	-0.342311	0.295971	0	-0.108986	0.999872	0	0.00860147	0.995061	0
59	ENSMUSG00000071658	Gng3	+	0.295366		-0.275909	0.00050393	1	-0.28405	1.12211e-06	1	-0.211117	0.386857	0	-0.240822	0.0431942	1	-0.175085	0.834259	0
60	ENSMUSG00000063687	Pcdhb5	+	0.292583		-0.332362	0.0160888	1	-0.26578	0.0371762	1	-0.192703	0.346324	0	-0.039079	0.999872	0	0.0215565	0.995061	0
61	ENSMUSG00000028995	Fam126a	+	0.291072		-0.316856	7.41882e-05	1	-0.195826	0.0488335	1	-0.161871	0.394305	0	-0.0808329	0.999872	0	0.115919	0.995061	0
62	ENSMUSG00000067071	Hes6	+	0.290939		-0.321437	0.0085763	1	-0.388235	0.0022492	1	-0.0660455	1	0	-0.0665864	0.999872	0	-0.0131952	0.995061	0
63	ENSMUSG00000043441	Gpr149	+	0.288126		-0.267545	0.0085763	1	-0.20364	0.0965751	0	0.010584	1	0	0.189428	0.488232	0	0.110263	0.995061	0
64	ENSMUSG00000020669	Sh3yl1	+	0.279474		-0.190796	0.161708	0	-0.160983	0.20273	0	-0.202718	0.257712	0	-0.213448	0.163196	0	-0.0933299	0.995061	0
65	ENSMUSG00000036863	Syde2	+	0.278283		-0.169494	0.441104	0	-0.172167	0.468998	0	-0.192919	0.762707	0	0.04983	0.999872	0	0.111926	0.995061	0
66	ENSMUSG00000029206	Nsun7	+	0.276664		-0.147561	0.691859	0	-0.245211	0.204603	0	-0.272355	0.155564	0	-0.150055	0.917425	0	-0.0164944	0.995061	0
67	ENSMUSG00000062961	Ccdc177	+	0.274605		-0.0947423	0.81657	0	-0.206935	0.16563	0	-0.217086	0.106689	0	-0.23242	0.0720521	0	-0.0431093	0.995061	0
68	ENSMUSG00000003665	Has1	+	0.271992		-0.390793	0.0139878	1	-0.233683	0.115087	0	-0.213448	0.574577	0	-0.158278	0.886967	0	-0.0203395	0.995061	0
69	ENSMUSG00000022216	Psme1	+	0.266198		-0.319992	0.00195884	1	-0.341763	0.00268547	1	-0.125366	0.967652	0	-0.186289	0.234813	0	-0.118437	0.995061	0
70	ENSMUSG00000047155	Cyp4x1	+	0.265473		-0.040942	0.98798	0	-0.106397	0.702497	0	-0.291776	0.044746	1	-0.144919	0.740399	0	0.0123625	0.995061	0
71	ENSMUSG00000035131	Brinp3	+	0.263782		-0.127239	0.473877	0	-0.222594	0.0131165	1	-0.143259	0.620419	0	-0.0545865	0.999872	0	-0.0345111	0.995061	0
72	ENSMUSG00000028467	Gba2	-	-0.263899		0.166083	0.0169352	1	0.259668	6.40838e-06	1	0.160471	0.0725917	0	0.1447	0.167595	0	0.0759147	0.995061	0
73	ENSMUSG00000025915	Sgk3	-	-0.264923		0.0772808	0.9535	0	0.312653	0.000749637	1	0.296647	0.103228	0	0.197322	0.429107	0	0.151763	0.995061	0
74	ENSMUSG00000020681	Ace	-	-0.265019		0.494843	1.94044e-07	1	0.33597	0.00123273	1	0.319037	0.0127589	1	0.348795	1.30976e-05	1	0.322249	0.281816	0
75	ENSMUSG00000028656	Cap1	-	-0.267017		0.389786	7.8609e-09	1	0.335323	1.51548e-08	1	0.184588	0.113421	0	0.144077	0.462178	0	0.0425835	0.995061	0
76	ENSMUSG00000021186	Fbln5	-	-0.268923		0.160798	0.362733	0	0.137863	0.343842	0	0.156317	0.951124	0	0.189858	0.914069	0	0.147055	0.995061	0
77	ENSMUSG00000004056	Akt2	-	-0.269111		0.325347	2.5857e-09	1	0.277469	3.55847e-07	1	0.12161	0.537822	0	0.135089	0.364775	0	0.0542911	0.995061	0
78	ENSMUSG00000025372	Baiap2	-	-0.26925		0.137759	0.38554	0	0.228726	0.0039055	1	0.220491	0.180701	0	0.144976	0.848648	0	0.0890814	0.995061	0
79	ENSMUSG00000063239	Grm4	-	-0.269692		0.203873	0.156492	0	0.25924	0.121313	0	0.268802	0.171681	0	0.28723	0.0512393	0	0.183828	0.910466	0
80	ENSMUSG00000037224	Zfyve28	-	-0.271858		0.273222	2.5351e-06	1	0.287767	4.5487e-06	1	0.213658	0.0466185	1	0.229878	0.0358692	1	0.0960799	0.995061	0
81	ENSMUSG00000035126	Wdr78	-	-0.272497		0.382097	0.0199861	1	0.28064	0.0236173	1	0.23389	0.275194	0	0.13124	0.872952	0	0.164053	0.949491	0
82	ENSMUSG00000031342	Gpm6b	-	-0.275023		0.245742	0.00020321	1	0.239359	0.000341128	1	0.138345	0.504226	0	0.129256	0.282021	0	0.0856635	0.995061	0
83	ENSMUSG00000053063	Clec12a	-	-0.275532		0.298421	0.128096	0	0.196297	0.44144	0	0.59718	9.8323e-05	1	0.547563	1.65031e-06	1	0.112577	0.995061	0
84	ENSMUSG00000022052	Ppp2r2a	-	-0.276051		0.252741	9.19598e-05	1	0.343738	3.24675e-07	1	0.248185	0.0325342	1	0.107826	0.813663	0	0.0840249	0.995061	0
85	ENSMUSG00000068762	Gstm6	-	-0.279087		0.321634	0.000173593	1	0.261767	0.0176035	1	0.249123	0.635853	0	0.179907	0.443083	0	-0.00468231	0.995061	0
86	ENSMUSG00000003134	Tbc1d8	-	-0.281387		0.339837	2.71995e-05	1	0.329866	3.68566e-05	1	0.254257	0.00924294	1	0.303227	0.00358936	1	0.137781	0.793472	0
87	ENSMUSG00000030222	Rerg	-	-0.281617		0.182217	0.177149	0	0.33629	1.47983e-06	1	0.339279	0.00223111	1	0.150595	0.56819	0	0.120075	0.995061	0
88	ENSMUSG00000024486	Hbegf	-	-0.283692		0.234724	0.350564	0	0.290158	0.0132291	1	0.235229	0.574104	0	0.158265	0.799638	0	0.0515537	0.995061	0
89	ENSMUSG00000042770	Hebp1	-	-0.28441		0.275525	0.000711832	1	0.115345	0.683783	0	0.208163	0.408362	0	0.158573	0.665729	0	-0.0143373	0.995061	0
90	ENSMUSG00000021870	Slmap	-	-0.285306		0.278987	2.01828e-05	1	0.273986	0.000151202	1	0.139825	0.539944	0	0.133078	0.421925	0	0.117214	0.976843	0
91	ENSMUSG00000009681	Bcr	-	-0.28833		0.307959	7.64818e-06	1	0.258133	0.00546389	1	0.113204	0.835983	0	0.190355	0.133457	0	0.134156	0.793472	0
92	ENSMUSG00000058589	Anks1b	-	-0.28904		0.335814	4.43467e-12	1	0.23686	7.62669e-06	1	0.0869723	1	0	0.198959	0.000453769	1	0.0998018	0.954814	0
93	ENSMUSG00000023262	Acy1	-	-0.289791		0.410937	2.2603e-10	1	0.31708	8.58611e-07	1	0.252966	0.0725026	0	0.202209	0.378906	0	-0.0152381	0.995061	0
94	ENSMUSG00000054162	Spock3	-	-0.290022		0.173126	0.0104771	1	0.195331	0.000300995	1	0.219873	0.0617818	0	0.189927	0.00725016	1	0.132824	0.833706	0
95	ENSMUSG00000040385	Ppp1ca	-	-0.29322		0.278814	0.00132087	1	0.215714	0.0064955	1	0.15964	0.0853806	0	0.109757	0.53808	0	0.0198662	0.995061	0
96	ENSMUSG00000038776	Ephx1	-	-0.294545		0.135701	0.385149	0	0.160595	0.119038	0	0.222647	0.31264	0	0.245574	0.14397	0	0.0308604	0.995061	0
97	ENSMUSG00000028161	Ppp3ca	-	-0.297641		0.303738	3.894e-06	1	0.293603	9.22071e-05	1	0.24629	0.00372572	1	0.191953	0.0408427	1	0.111836	0.95727	0
98	ENSMUSG00000000416	Cttnbp2	-	-0.298952		0.154108	0.186385	0	0.288264	2.2905e-05	1	0.116629	0.957028	0	0.0288707	0.999872	0	0.102574	0.995061	0
99	ENSMUSG00000055805	Fmnl1	-	-0.299581		0.171675	0.350076	0	0.32983	0.00242564	1	0.227033	0.619162	0	-0.0067671	0.999872	0	-0.102254	0.995061	0
100	ENSMUSG00000064247	Plcxd1	-	-0.30022		0.274741	0.000200883	1	0.184602	0.125259	0	0.103825	0.831582	0	0.151999	0.405141	0	0.0272848	0.995061	0
101	ENSMUSG00000046056	Sbsn	-	-0.300253		0.500581	1.56641e-09	1	0.195827	0.0449616	1	0.117812	0.967652	0	0.0826598	0.999872	0	0.0612005	0.995061	0
102	ENSMUSG00000029878	Dbpht2	-	-0.300561		0.232029	0.0160922	1	0.402482	3.3612e-05	1	0.236463	0.1616	0	-0.0229796	0.999872	0	0.0192627	0.995061	0
103	ENSMUSG00000061718	Ppp1r1b	-	-0.300561		0.302575	0.0245068	1	0.225535	0.0132537	1	0.302751	0.00611526	1	0.217373	0.19552	0	0.101532	0.995061	0
104	ENSMUSG00000019943	Atp2b1	-	-0.301518		0.290213	0.00404753	1	0.311391	0.0141128	1	0.156158	0.891625	0	0.233066	0.0387794	1	0.209984	0.803398	0
105	ENSMUSG00000029471	Camkk2	-	-0.301717		0.336193	1.84918e-08	1	0.301669	0.000603034	1	0.21759	0.0954273	0	0.236539	0.00148785	1	0.150596	0.640275	0
106	ENSMUSG00000020823	Sec14l1	-	-0.303826		0.30692	0.00215322	1	0.309495	0.000358525	1	0.209392	0.054135	0	0.21261	0.0391261	1	0.147428	0.765825	0
107	ENSMUSG00000058498	Rnf207	-	-0.304694		0.372236	0.08945	0	0.265421	0.398998	0	0.101108	1	0	0.0450345	0.999872	0	0.0602672	0.995061	0
108	ENSMUSG00000039131	Gipc2	-	-0.306423		0.411102	0.000245464	1	0.32858	0.0267252	1	0.298755	0.401542	0	0.281092	0.261874	0	0.0465574	0.995061	0
109	ENSMUSG00000003273	Car11	-	-0.306601		0.369413	0.000198546	1	0.189968	0.289505	0	0.228335	0.0280164	1	0.169114	0.424381	0	0.0596432	0.995061	0
110	ENSMUSG00000042680	Garem1	-	-0.308395		0.111681	0.689073	0	0.354377	0.00174186	1	0.282063	0.618873	0	0.288826	0.316768	0	0.308492	0.769984	0
111	ENSMUSG00000047757	Fancb	-	-0.309196		0.236354	0.642025	0	0.407249	0.0906835	0	0.451136	0.00717715	1	0.190931	0.834782	0	0.182893	0.995061	0
112	ENSMUSG00000033960	Jcad	-	-0.310307		0.244193	0.0963031	0	0.371433	0.0244233	1	0.105667	1	0	0.11497	0.877034	0	0.184532	0.765825	0
113	ENSMUSG00000033083	Tbc1d4	-	-0.311698		0.205011	0.194866	0	0.260683	0.0603295	0	0.27149	0.207465	0	0.292691	0.0223636	1	0.225241	0.814677	0
114	ENSMUSG00000024952	Rps6ka4	-	-0.311809		0.33846	0.000509017	1	0.194805	0.0197788	1	0.270589	0.0001031	1	0.210732	0.00532154	1	0.083903	0.995061	0
115	ENSMUSG00000026663	Atf6	-	-0.312302		0.284688	0.000205344	1	0.322555	0.000244775	1	0.127268	0.752668	0	0.15879	0.318704	0	0.147384	0.833706	0
116	ENSMUSG00000047205	Dusp18	-	-0.312674		0.295581	0.00781522	1	0.122689	0.593346	0	0.0529481	1	0	0.148128	0.56071	0	0.106855	0.995061	0
117	ENSMUSG00000029359	Tesc	-	-0.312903		0.308794	0.0104514	1	0.196589	0.0894309	0	0.260753	0.0783935	0	0.188612	0.496499	0	0.022879	0.995061	0
118	ENSMUSG00000056486	Chn1	-	-0.313659		0.275214	9.59911e-11	1	0.24493	1.51548e-08	1	0.169794	0.208693	0	0.11035	0.628167	0	0.00131612	0.995061	0
119	ENSMUSG00000021115	Vrk1	-	-0.316992		0.421569	1.16168e-07	1	0.308313	0.000217407	1	0.360243	1.1261e-05	1	0.303545	3.18251e-05	1	0.0564525	0.995061	0
120	ENSMUSG00000027827	Kcnab1	-	-0.317314		0.287488	1.8692e-06	1	0.285374	0.000160176	1	0.155582	0.386857	0	0.190754	0.0775044	0	0.0723199	0.995061	0
121	ENSMUSG00000066197	Gpr139	-	-0.32104		0.707348	3.81472e-08	1	0.513335	0.00361979	1	0.269041	0.727559	0	0.645824	0.000303436	1	0.22667	0.981469	0
122	ENSMUSG00000039954	Stk32a	-	-0.321679		0.384492	3.1126e-06	1	0.418434	2.8415e-07	1	0.207867	0.158933	0	0.136453	0.732769	0	0.0555834	0.995061	0
123	ENSMUSG00000074968	Ano3	-	-0.321915		0.370846	4.4318e-08	1	0.354117	1.67913e-05	1	0.258728	0.231316	0	0.264884	0.0273122	1	0.194652	0.903833	0
124	ENSMUSG00000020674	Pxdn	-	-0.322334		0.324949	0.00459446	1	0.277103	0.00480024	1	0.0107821	1	0	0.0347974	0.999872	0	0.133242	0.875676	0
125	ENSMUSG00000028785	Hpca	-	-0.323025		0.323369	0.00236783	1	0.250242	5.47397e-05	1	0.297773	0.00207296	1	0.274252	0.00749969	1	0.078116	0.995061	0
126	ENSMUSG00000036225	Kctd1	-	-0.323069		0.181394	0.100433	0	0.248147	0.00175735	1	0.202792	0.0240447	1	0.12326	0.674431	0	0.051688	0.995061	0
127	ENSMUSG00000036273	Lrrk2	-	-0.323824		0.425364	0.000657424	1	0.393377	0.00125867	1	0.141778	1	0	0.160535	0.739757	0	0.177068	0.995061	0
128	ENSMUSG00000030102	Itpr1	-	-0.324059		0.377958	0.000110015	1	0.32657	0.00209261	1	0.0427809	1	0	0.235231	0.509526	0	0.272649	0.769984	0
129	ENSMUSG00000045349	Sh2d5	-	-0.325072		0.254399	3.31128e-05	1	0.192074	0.0232825	1	0.200556	0.0480143	1	0.188746	0.027889	1	0.0467901	0.995061	0
130	ENSMUSG00000030994	D7Ertd443e	-	-0.328524		0.346393	2.67913e-05	1	0.339784	0.000445203	1	0.346726	0.0203336	1	0.224051	0.262769	0	0.0624044	0.995061	0
131	ENSMUSG00000046182	Gsg1l	-	-0.331542		0.449005	3.07748e-09	1	0.338496	0.000368467	1	0.263911	0.000941096	1	0.296465	0.000388116	1	0.0945942	0.995061	0
132	ENSMUSG00000046447	Camk2n1	-	-0.334672		0.311141	1.05984e-06	1	0.229383	8.71307e-06	1	0.205849	0.0951759	0	0.0703942	0.999872	0	0.0103735	0.995061	0
133	ENSMUSG00000036872	Abcc12	-	-0.334728		0.578622	7.41882e-05	1	0.406558	0.00753887	1	0.678894	1.273e-05	1	0.720226	8.92584e-05	1	0.31035	0.833706	0
134	ENSMUSG00000020599	Rgs9	-	-0.337924		0.433564	3.93828e-08	1	0.32825	8.59371e-07	1	0.256893	0.00109223	1	0.302328	0.00294776	1	0.138843	0.926938	0
135	ENSMUSG00000030854	Ptpn5	-	-0.339819		0.250627	6.72682e-05	1	0.243571	1.04077e-05	1	0.236112	0.000446368	1	0.271447	0.000117118	1	0.0283245	0.995061	0
136	ENSMUSG00000030276	Ttll3	-	-0.340753		0.156376	0.5906	0	0.085382	0.941912	0	0.105073	1	0	0.0172946	0.999872	0	0.089568	0.995061	0
137	ENSMUSG00000030281	Il17rc	-	-0.341464		0.45169	0.019977	1	0.139531	0.871772	0	0.323199	0.163205	0	0.239326	0.463415	0	-0.127845	0.995061	0
138	ENSMUSG00000039488	Cntn5	-	-0.342501		0.263015	0.175975	0	0.211169	0.111115	0	0.138316	1	0	0.157874	0.913236	0	0.212537	0.954814	0
139	ENSMUSG00000032946	Rasgrp2	-	-0.342862		0.293224	0.0053491	1	0.21905	0.000396607	1	0.297526	0.00157227	1	0.224223	0.171323	0	0.129133	0.995061	0
140	ENSMUSG00000022623	Shank3	-	-0.344667		0.336109	0.000303462	1	0.177773	0.322165	0	0.198737	0.569804	0	0.298755	0.00177804	1	0.150187	0.946114	0
141	ENSMUSG00000043671	Dpy19l3	-	-0.346056		0.180534	0.0547707	0	0.201955	0.0666792	0	0.284826	0.00054082	1	0.196129	0.104635	0	0.136235	0.928523	0
142	ENSMUSG00000021719	Rgs7bp	-	-0.34614		0.347918	9.63803e-05	1	0.315649	0.00642327	1	0.166025	0.564156	0	0.14144	0.39512	0	0.115549	0.995061	0
143	ENSMUSG00000022840	Adcy5	-	-0.354874		0.473385	3.40084e-11	1	0.305831	0.00167159	1	0.254834	0.0144672	1	0.33769	8.12345e-06	1	0.186336	0.281816	0
144	ENSMUSG00000028464	Tpm2	-	-0.357271		0.378447	0.00108919	1	0.284361	6.98737e-05	1	0.274596	0.241864	0	0.113951	0.999872	0	-0.0264727	0.995061	0
145	ENSMUSG00000015879	Fam184b	-	-0.358017		0.296534	0.000198546	1	0.272122	0.00910827	1	0.213655	0.197373	0	0.120511	0.726084	0	0.159142	0.821029	0
146	ENSMUSG00000092341	Malat1	-	-0.36039		0.215748	0.935717	0	0.332341	0.317056	0	0.0599375	1	0	-0.21049	0.999872	0	0.151493	0.995061	0
147	ENSMUSG00000035954	Dock4	-	-0.362051		0.238318	0.0161138	1	0.305236	2.14545e-05	1	0.216436	0.770037	0	0.248004	0.251906	0	0.251038	0.818783	0
148	ENSMUSG00000059213	Ddn	-	-0.36365		0.426142	7.39107e-07	1	0.197536	0.0865919	0	0.286547	0.00129197	1	0.337901	0.00446399	1	0.134395	0.928523	0
149	ENSMUSG00000031932	Gpr83	-	-0.365117		0.413413	5.66744e-10	1	0.411239	6.82122e-08	1	0.388719	7.25802e-06	1	0.348803	5.00437e-05	1	0.16285	0.690885	0
150	ENSMUSG00000029054	Gabrd	-	-0.367224		0.359289	2.53871e-09	1	0.27437	3.63284e-08	1	0.237343	9.8323e-05	1	0.276488	1.61937e-07	1	0.121319	0.938899	0
151	ENSMUSG00000000378	Ccm2	-	-0.37028		0.329301	0.000457553	1	0.275473	5.12348e-09	1	0.286149	4.74088e-05	1	0.265077	4.38071e-05	1	0.0706231	0.995061	0
152	ENSMUSG00000041324	Inhba	-	-0.370436		0.340696	0.0129878	1	0.414212	0.00362265	1	0.417472	0.122363	0	0.285262	0.281226	0	0.205852	0.995061	0
153	ENSMUSG00000037703	Lzts3	-	-0.375365		0.317037	0.00199043	1	0.242603	0.0085281	1	0.191834	0.297974	0	0.207351	0.199469	0	0.134369	0.93326	0
154	ENSMUSG00000086040	Wipf3	-	-0.37626		0.308958	0.0118052	1	0.361054	0.00881251	1	0.431927	0.0001031	1	0.373906	0.00175503	1	0.145435	0.954814	0
155	ENSMUSG00000040441	Slc26a10	-	-0.377934		0.252927	0.369684	0	0.261214	0.372718	0	0.487018	0.00736427	1	0.320665	0.194806	0	0.118466	0.995061	0
156	ENSMUSG00000027583	Zbtb46	-	-0.378115		0.0999127	0.764383	0	0.18134	0.154585	0	0.162091	0.825599	0	0.0459357	0.999872	0	0.0787624	0.995061	0
157	ENSMUSG00000021200	Asb2	-	-0.385454		0.130664	0.902377	0	0.295808	0.252	0	0.569054	1.68537e-07	1	0.34149	0.180567	0	0.258222	0.818783	0
158	ENSMUSG00000042684	Npl	-	-0.388766		0.224447	0.248881	0	0.304136	0.00691493	1	0.107986	1	0	0.0318054	0.999872	0	-0.108427	0.995061	0
159	ENSMUSG00000032679	Cd59a	-	-0.388988		0.277098	0.0297682	1	0.342233	0.00177396	1	0.52351	0.0454309	1	0.162925	0.999872	0	-0.015991	0.995061	0
160	ENSMUSG00000025789	St8sia2	-	-0.389395		0.615479	1.25631e-07	1	0.439432	0.0042356	1	0.40587	0.0961346	0	0.36654	0.163183	0	0.172617	0.995061	0
161	ENSMUSG00000041959	S100a10	-	-0.394842		0.307177	0.149978	0	0.132099	0.766659	0	0.207571	0.565447	0	0.0699942	0.999872	0	-0.209824	0.790311	0
162	ENSMUSG00000021478	Drd1	-	-0.396841		0.333083	1.28546e-06	1	0.336855	6.53462e-07	1	0.254164	0.275194	0	0.270495	0.0268931	1	0.253657	0.466922	0
163	ENSMUSG00000017453	Pipox	-	-0.400178		0.204233	0.523886	0	0.0823022	0.998193	0	0.0542712	1	0	0.0281125	0.999872	0	0.0260422	0.995061	0
164	ENSMUSG00000090223	Pcp4	-	-0.400655		0.443175	5.28392e-06	1	0.349664	2.11442e-12	1	0.361564	0.0726422	0	0.170418	0.605332	0	-0.0102586	0.995061	0
165	ENSMUSG00000063659	Zbtb18	-	-0.407297		0.305092	9.45851e-05	1	0.28312	0.000215092	1	0.239411	0.137598	0	0.281437	0.00114568	1	0.104152	0.995061	0
166	ENSMUSG00000094595	Fsbp	-	-0.408344		0.483178	1.1079e-05	1	0.307931	0.0883859	0	0.173093	0.928699	0	0.366956	0.0937151	0	0.183695	0.995061	0
167	ENSMUSG00000022489	Pde1b	-	-0.413677		0.402342	1.65031e-11	1	0.323662	1.56041e-10	1	0.189426	0.00473426	1	0.210093	0.0337917	1	0.0980035	0.995061	0
168	ENSMUSG00000040860	Crocc	-	-0.42034		0.477502	0.00102482	1	0.206442	0.608415	0	0.201662	0.828554	0	0.0992757	0.999872	0	0.0497795	0.995061	0
169	ENSMUSG00000000555	Itga5	-	-0.424879		0.542537	5.55609e-08	1	0.521574	3.82185e-09	1	0.269266	0.176169	0	0.231946	0.133043	0	0.10498	0.995061	0
170	ENSMUSG00000024201	Kdm4b	-	-0.426001		0.222352	0.0578497	0	0.30047	0.0002322	1	0.25105	0.00259201	1	0.182811	0.0855075	0	0.142103	0.73287	0
171	ENSMUSG00000042500	Ago4	-	-0.426453		0.445461	3.82309e-10	1	0.329011	0.000924892	1	0.162741	0.758105	0	0.0748956	0.999872	0	0.0675799	0.995061	0
172	ENSMUSG00000046607	Hrk	-	-0.428018		0.565075	4.30172e-09	1	0.419391	0.000123128	1	0.564265	2.87328e-05	1	0.560887	1.48859e-05	1	0.167342	0.995061	0
173	ENSMUSG00000024990	Rbp4	-	-0.428901		0.37075	0.00059563	1	0.216672	0.0484136	1	0.118408	0.958297	0	0.0172775	0.999872	0	-0.0392901	0.995061	0
174	ENSMUSG00000026834	Acvr1c	-	-0.433135		0.426714	0.000753928	1	0.352534	0.0339797	1	0.112912	1	0	0.148663	0.740915	0	0.248185	0.747823	0
175	ENSMUSG00000020189	Osbpl8	-	-0.434059		0.183135	0.345996	0	0.318847	0.00215969	1	0.3103	0.414065	0	0.16991	0.796207	0	0.286375	0.833706	0
176	ENSMUSG00000044287	Nrn1l	-	-0.434422		0.68139	1.09713e-05	1	0.197364	0.513225	0	0.201858	0.799378	0	0.326244	0.162908	0	0.165156	0.995061	0
177	ENSMUSG00000022490	Ppp1r1a	-	-0.437315		0.392383	0.0022635	1	0.208953	0.0771007	0	0.342666	0.0650395	0	0.158219	0.760673	0	0.00605639	0.995061	0
178	ENSMUSG00000072572	Slc39a2	-	-0.438128		0.436198	0.287751	0	0.504288	0.14059	0	0.45971	0.369209	0	-0.096285	0.999872	0	0.167698	0.995061	0
179	ENSMUSG00000020178	Adora2a	-	-0.44149		0.603413	6.83517e-13	1	0.338213	0.000105705	1	0.403254	5.09484e-08	1	0.482245	4.45737e-08	1	0.211045	0.357079	0
180	ENSMUSG00000022075	Rhobtb2	-	-0.441841		0.25966	0.0701896	0	0.309741	0.00798637	1	0.14717	0.663205	0	0.0666801	0.999872	0	0.0737315	0.995061	0
181	ENSMUSG00000054594	Oscar	-	-0.443698		0.301711	0.581357	0	0.457447	0.127659	0	0.237756	0.992043	0	-0.151206	0.999872	0	-0.122629	0.995061	0
182	ENSMUSG00000021379	Id4	-	-0.444625		0.380628	4.28093e-08	1	0.272102	0.000109102	1	0.392226	9.97105e-07	1	0.256311	0.00109615	1	0.188652	0.821029	0
183	ENSMUSG00000053093	Myh7	-	-0.446552		0.468935	0.000205344	1	0.147182	0.683783	0	0.172933	0.958549	0	-0.0044402	0.999872	0	0.0521366	0.995061	0
184	ENSMUSG00000028871	Rspo1	-	-0.448391		0.408908	0.0138284	1	0.287878	0.0149857	1	0.665651	8.30133e-11	1	0.492873	6.38946e-05	1	0.0867722	0.995061	0
185	ENSMUSG00000032259	Drd2	-	-0.451948		0.493067	6.7949e-07	1	0.429749	4.0874e-05	1	0.247025	0.0713698	0	0.200679	0.32667	0	0.146834	0.927659	0
186	ENSMUSG00000032343	Impg1	-	-0.457876		0.411571	0.0179339	1	0.511885	0.00496079	1	0.865043	9.92264e-05	1	0.743893	1.7147e-06	1	0.37917	0.70888	0
187	ENSMUSG00000033644	Piwil2	-	-0.459852		0.169477	0.953396	0	0.197717	0.8095	0	0.149032	1	0	0.0576845	0.999872	0	0.256754	0.995061	0
188	ENSMUSG00000027955	Gask1b	-	-0.465338		0.787968	4.20192e-16	1	0.641755	8.44696e-09	1	0.260845	0.201308	0	0.17348	0.602291	0	-0.0739461	0.995061	0
189	ENSMUSG00000046922	Gpr6	-	-0.467042		0.344315	0.000774937	1	0.26238	0.00166199	1	0.370275	4.33992e-05	1	0.340764	0.00377625	1	0.165521	0.900211	0
190	ENSMUSG00000035842	Ddx11	-	-0.469656		0.476565	0.00803305	1	0.5147	0.0022492	1	0.379424	0.235403	0	0.0932653	0.999872	0	0.162506	0.995061	0
191	ENSMUSG00000032698	Lmo2	-	-0.473256		0.476133	2.016e-07	1	0.41354	3.29695e-09	1	0.346086	0.000298991	1	0.210344	0.222509	0	0.0353089	0.995061	0
192	ENSMUSG00000047281	Sfn	-	-0.474999		0.681275	4.68421e-06	1	0.38539	0.0201428	1	0.25487	0.554899	0	0.266178	0.537631	0	0.0374372	0.995061	0
193	ENSMUSG00000015843	Rxrg	-	-0.475398		0.494086	8.24635e-08	1	0.407137	3.39448e-08	1	0.203728	0.365279	0	0.0652893	0.999872	0	0.00712584	0.995061	0
194	ENSMUSG00000019027	Dnah1	-	-0.476122		0.569489	1.91937e-07	1	0.33506	0.00728913	1	0.289562	0.0113426	1	0.305179	0.00445758	1	0.262081	0.51845	0
195	ENSMUSG00000037922	Bank1	-	-0.480186		0.713108	9.42833e-07	1	0.513693	0.000484036	1	0.430535	0.410788	0	0.203274	0.999872	0	0.137679	0.995061	0
196	ENSMUSG00000038530	Rgs4	-	-0.493233		0.555863	5.12395e-14	1	0.473204	1.67683e-08	1	0.251493	0.164177	0	0.183108	0.151354	0	0.126134	0.961104	0
197	ENSMUSG00000068037	Mas1	-	-0.498127		0.786468	2.27364e-11	1	0.460239	0.00147883	1	0.354921	0.654488	0	0.520396	0.176755	0	0.0486452	0.995061	0
198	ENSMUSG00000000530	Acvrl1	-	-0.506042		0.480427	3.92177e-06	1	0.447984	5.36996e-08	1	0.347048	0.0011987	1	0.364973	0.000452276	1	0.148324	0.995061	0
199	ENSMUSG00000051517	Arhgef39	-	-0.507505		0.477322	0.0118264	1	0.4233	0.0061775	1	0.468399	0.0626575	0	0.447633	0.0306689	1	0.22042	0.995061	0
200	ENSMUSG00000033063	Cntnap3	-	-0.508875		0.57306	4.46117e-11	1	0.425564	2.9233e-10	1	0.502123	0.00293689	1	0.450063	0.00504407	1	0.291138	0.821029	0
201	ENSMUSG00000042834	Nrep	-	-0.517519		0.508511	2.09327e-13	1	0.401502	2.24166e-07	1	0.485441	2.61323e-09	1	0.293227	0.0027215	1	0.0480837	0.995061	0
202	ENSMUSG00000035355	Kcnh4	-	-0.527677		0.485569	1.74352e-06	1	0.381853	2.01526e-05	1	0.18991	0.275979	0	0.330701	0.00478042	1	0.100679	0.995061	0
203	ENSMUSG00000040424	Hipk4	-	-0.534888		0.599712	7.03668e-11	1	0.416419	3.20322e-05	1	0.446883	3.23947e-06	1	0.398891	4.22295e-05	1	0.257032	0.210108	0
204	ENSMUSG00000035279	Ssc5d	-	-0.539543		0.433879	0.201448	0	0.341178	0.433867	0	0.359464	0.699715	0	0.284071	0.96319	0	-0.125714	0.995061	0
205	ENSMUSG00000039115	Itga9	-	-0.54335		0.564817	2.17548e-09	1	0.398366	0.00429897	1	0.559707	3.39716e-06	1	0.519035	2.43503e-08	1	0.182216	0.926798	0
206	ENSMUSG00000037754	Ppp1r16b	-	-0.550942		0.252855	0.00879058	1	0.3036	0.00650666	1	0.225639	0.233782	0	0.178111	0.261592	0	0.128412	0.93326	0
207	ENSMUSG00000016179	Camk1g	-	-0.552488		-0.0702388	0.98798	0	0.334002	0.464959	0	0.84291	6.32722e-13	1	0.588378	0.000514256	1	0.310212	0.400097	0
208	ENSMUSG00000033427	Upb1	-	-0.557679		0.560697	1.22524e-06	1	0.486379	3.25014e-05	1	1.10067	3.61232e-18	1	0.800941	1.09612e-07	1	0.521082	0.0841843	0
209	ENSMUSG00000000782	Tcf7	-	-0.563052		0.411551	0.000263298	1	0.431005	7.94749e-05	1	0.337691	0.0282871	1	0.289183	0.168787	0	0.0680942	0.995061	0
210	ENSMUSG00000060962	Dmkn	-	-0.57204		0.461935	0.0081967	1	0.35391	0.00751607	1	0.184821	0.917702	0	-0.0271166	0.999872	0	0.0489733	0.995061	0
211	ENSMUSG00000027654	Fam83d	-	-0.574433		-0.0389441	0.98798	0	0.185478	0.600021	0	0.672715	0.00395342	1	0.374614	0.695202	0	0.274884	0.995061	0
212	ENSMUSG00000007617	Homer1	-	-0.575102		0.254286	0.0604931	0	0.429012	5.47572e-06	1	0.303805	0.10692	0	0.0861785	0.999872	0	0.140906	0.995061	0
213	ENSMUSG00000021209	Ppp4r4	-	-0.575243		0.401996	3.48119e-09	1	0.454261	8.34459e-09	1	0.149313	0.286596	0	0.13068	0.2183	0	0.100347	0.954814	0
214	ENSMUSG00000023868	Pde10a	-	-0.599162		0.489108	5.39033e-07	1	0.463693	1.82488e-05	1	0.3074	0.312279	0	0.368982	0.000890073	1	0.316487	0.24647	0
215	ENSMUSG00000052087	Rgs14	-	-0.599276		0.442387	5.1093e-06	1	0.318731	0.00033949	1	0.466525	2.93343e-05	1	0.434615	2.02365e-06	1	0.174369	0.904157	0
216	ENSMUSG00000032503	Arpp21	-	-0.600695		0.382627	1.56641e-09	1	0.393364	5.47566e-14	1	0.377292	3.15509e-10	1	0.288165	0.00078073	1	0.121386	0.949491	0
217	ENSMUSG00000018648	Dusp14	-	-0.601739		0.265078	0.781965	0	0.447791	0.00181248	1	0.341886	0.699715	0	-0.000552852	0.999872	0	0.0314133	0.995061	0
218	ENSMUSG00000020953	Coch	-	-0.601917		0.659483	1.3588e-19	1	0.659478	5.99314e-19	1	0.438238	2.40818e-05	1	0.234603	0.0485629	1	0.0901281	0.995061	0
219	ENSMUSG00000020566	Atp6v1c2	-	-0.602267		0.430971	0.140713	0	-0.10484	0.998193	0	0.556788	0.280811	0	0.344988	0.864551	0	0.173905	0.995061	0
220	ENSMUSG00000015451	C4a	-	-0.604939		0.615384	0.0902457	0	0.479499	0.201653	0	0.456815	0.712672	0	0.0977828	0.999872	0	0.0864588	0.995061	0
221	ENSMUSG00000007656	Arpp19	-	-0.611338		0.495899	4.90745e-08	1	0.477351	2.51505e-09	1	0.543313	1.88654e-09	1	0.402909	2.02365e-06	1	0.194181	0.747823	0
222	ENSMUSG00000049511	Htr1b	-	-0.614256		0.240397	0.451521	0	0.460418	0.0022492	1	0.492646	0.0890444	0	0.302134	0.398993	0	0.31693	0.871598	0
223	ENSMUSG00000051650	B3gnt2	-	-0.616899		0.2869	0.705912	0	0.415018	0.0222162	1	0.206418	1	0	0.123595	0.999872	0	0.17144	0.995061	0
224	ENSMUSG00000032373	Car12	-	-0.634437		0.512514	2.06033e-13	1	0.397455	6.79342e-07	1	0.477966	1.57046e-05	1	0.404245	1.04922e-06	1	0.284164	0.466922	0
225	ENSMUSG00000019936	Epyc	-	-0.644882		0.676969	8.79361e-05	1	0.611177	0.000626536	1	1.04238	8.08626e-06	1	0.561205	0.129081	0	0.577953	0.716266	0
226	ENSMUSG00000044288	Cnr1	-	-0.647748		0.585349	3.11519e-13	1	0.512524	8.61152e-07	1	0.490403	2.33566e-05	1	0.364936	0.000103651	1	0.209293	0.466922	0
227	ENSMUSG00000038354	Ankrd35	-	-0.656877		0.73788	2.38085e-28	1	0.496269	4.45806e-10	1	0.289807	0.0650395	0	0.230824	0.325945	0	0.0961814	0.995061	0
228	ENSMUSG00000036902	Neto2	-	-0.687685		0.503489	4.87618e-08	1	0.58345	1.31764e-11	1	0.420633	0.000993947	1	0.275824	0.11296	0	0.101759	0.995061	0
229	ENSMUSG00000046480	Scn4b	-	-0.692589		0.738014	2.22955e-18	1	0.578092	2.73091e-10	1	0.544022	2.67046e-07	1	0.595432	1.24072e-18	1	0.351041	7.48723e-05	1
230	ENSMUSG00000029075	Tnfrsf4	-	-0.697725		0.627697	0.064253	0	0.443726	0.243953	0	0.1588	1	0	0.224712	0.999872	0	0.0431863	0.995061	0
231	ENSMUSG00000038292	Ccdc155	-	-0.707225		0.609424	0.000461166	1	0.319367	0.283185	0	0.954774	0.00616553	1	0.742909	0.0493606	1	-0.00269827	0.997749	0
232	ENSMUSG00000035258	Abi3bp	-	-0.709287		0.604149	3.75956e-05	1	0.466192	0.0126635	1	0.809199	3.29095e-11	1	0.767962	1.62764e-06	1	0.345361	0.51845	0
233	ENSMUSG00000033590	Myo5c	-	-0.714102		0.770078	0.000122135	1	0.794297	3.72643e-05	1	0.861238	8.14093e-07	1	0.683236	0.000202424	1	0.291758	0.995061	0
234	ENSMUSG00000090291	Lrrc10b	-	-0.718644		0.491573	4.27868e-05	1	0.434925	5.11846e-07	1	0.483293	2.12706e-08	1	0.377656	0.000290117	1	0.177109	0.821029	0
235	ENSMUSG00000045573	Penk	-	-0.721294		0.557025	6.22743e-26	1	0.451829	1.43171e-19	1	0.48979	3.30637e-07	1	0.419346	0.000473668	1	0.121002	0.965526	0
236	ENSMUSG00000044461	Shisa2	-	-0.740695		0.687077	0.00143077	1	0.574321	0.00266289	1	0.64287	0.0319238	1	0.371149	0.18795	0	0.208158	0.995061	0
237	ENSMUSG00000005547	Cyp2a5	-	-0.741735		0.692423	0.00063872	1	0.650864	0.000243144	1	0.799487	0.0135185	1	0.323958	0.846898	0	0.117158	0.995061	0
238	ENSMUSG00000042489	Clspn	-	-0.798366		0.995508	7.71459e-18	1	0.859879	2.38452e-11	1	0.311152	0.166806	0	0.184936	0.657812	0	0.082265	0.995061	0
239	ENSMUSG00000051617	Krt9	-	-0.819242		0.855073	7.34068e-19	1	0.630122	4.58243e-08	1	-0.140756	0.716613	0	-0.160156	0.614148	0	-0.00848822	0.995061	0
240	ENSMUSG00000031506	Ptpn7	-	-0.822853		0.919343	2.38085e-28	1	0.69944	3.13322e-18	1	0.536963	0.000805574	1	0.591946	7.75567e-05	1	0.223038	0.976843	0
241	ENSMUSG00000031074	Fgf3	-	-0.83059		1.03855	6.41855e-24	1	0.550698	7.01542e-05	1	0.318333	0.890198	0	0.472649	0.398087	0	0.223676	0.995061	0
242	ENSMUSG00000085042	Abhd11os	-	-0.907963		0.950304	1.43873e-09	1	0.67769	4.45984e-07	1	1.56307	6.11356e-14	1	1.28371	1.04608e-11	1	0.618059	0.287345	0
243	ENSMUSG00000014782	Plekhg4	-	-0.926511		0.312783	0.659145	0	0.398944	0.37908	0	0.98499	0.00977097	1	0.573794	0.392671	0	0.309427	0.995061	0
244	ENSMUSG00000097993	Ptprv	-	-0.926745		0.954574	3.56149e-05	1	0.693564	0.00643458	1	0.459931	0.232441	0	0.40414	0.534793	0	0.424084	0.704405	0
245	ENSMUSG00000028115	Bnipl	-	-0.92852		0.75572	0.016154	1	0.290153	0.589755	0	1.17945	0.044746	1	0.735257	0.703494	0	0.693056	0.995061	0
246	ENSMUSG00000068227	Il2rb	-	-0.983179		1.10711	1.72934e-09	1	0.902917	3.51215e-07	1	1.02065	1.92995e-05	1	0.820075	0.00270673	1	0.349359	0.995061	0
247	ENSMUSG00000007030	Vwa7	-	-1.0012		0.975403	4.58142e-08	1	0.561611	0.00242564	1	0.982905	5.09484e-08	1	0.762467	0.00504407	1	0.436581	0.93326	0
248	ENSMUSG00000035486	Plk5	-	-1.06122		0.798323	2.13917e-11	1	0.412055	0.000393717	1	0.0143471	1	0	-0.208886	0.813663	0	-0.0709304	0.995061	0
249	ENSMUSG00000045004	Spata21	-	-1.10034		1.05597	0.000618588	1	0.855932	0.00881296	1	0.354751	1	0	0.12099	0.999872	0	0.110475	0.995061	0
250	ENSMUSG00000030592	Ryr1	-	-1.13281		1.04617	2.19067e-13	1	0.749838	2.88627e-07	1	1.0416	1.1066e-10	1	0.781394	4.32045e-08	1	0.466686	0.0110934	1
251	ENSMUSG00000019429	Ffar3	-	-1.20086		1.55557	3.22095e-17	1	1.12436	1.3442e-07	1	0.710466	0.393549	0	0.676054	0.614148	0	0.153832	0.995061	0
252	ENSMUSG00000057457	Phex	-	-1.21965		0.934671	7.72633e-10	1	0.711183	6.98737e-05	1	1.10949	6.17574e-06	1	0.823245	0.00236178	1	0.288237	0.995061	0
253	ENSMUSG00000067597	Dgat2l6	-	-1.2366		1.25402	2.94687e-05	1	0.96636	0.00504001	1	0.514646	0.842806	0	0.296075	0.999872	0	0.335926	0.995061	0
254	ENSMUSG00000020317	Theg	-	-1.24173		0.758803	0.187082	0	0.774036	0.102424	0	0.119229	1	0	0.348814	0.999872	0	0.217236	0.995061	0
255	ENSMUSG00000054986	Sec14l3	-	-1.26993		1.29803	1.82232e-27	1	0.751133	2.01712e-08	1	0.95349	2.73595e-10	1	0.939686	3.47004e-09	1	0.448517	0.625453	0
256	ENSMUSG00000022715	Tmem114	-	-1.28156		1.41225	1.43873e-09	1	0.733439	0.0171047	1	-0.166836	1	0	0.12392	0.999872	0	-0.11168	0.995061	0
257	ENSMUSG00000032921	Odf4	-	-1.33557		1.52675	1.32484e-06	1	1.16323	0.000580403	1	0.990798	0.360624	0	0.9716	0.310774	0	0.405188	0.995061	0
258	ENSMUSG00000047591	Mafa	-	-1.37681		1.57561	4.9576e-19	1	0.974516	2.92048e-05	1	0.37669	0.304826	0	0.182746	0.999872	0	-0.221027	0.995061	0
259	ENSMUSG00000074796	Slc4a11	-	-1.41959		0.915464	1.64714e-20	1	0.790739	1.27566e-10	1	0.872337	7.25802e-06	1	0.826558	7.18476e-05	1	0.450145	0.281816	0
260	ENSMUSG00000046818	Ddit4l	-	-1.4662		1.14069	4.60031e-19	1	1.01784	1.0693e-16	1	0.641004	1.1066e-10	1	0.388959	0.0423598	1	0.149931	0.995061	0
261	ENSMUSG00000036961	Wnt8b	-	-1.50728		1.37939	1.51553e-12	1	1.23024	2.38452e-11	1	2.16213	6.32722e-13	1	2.32447	1.11924e-13	1	0.846697	0.744559	0
262	ENSMUSG00000016942	Tmprss6	-	-1.51224		0.964577	3.90196e-08	1	0.939294	4.84788e-06	1	1.35784	1.548e-05	1	1.36204	5.08811e-06	1	0.706352	0.697206	0
263	ENSMUSG00000024388	Myo7b	-	-1.51756		1.29727	0.000100951	1	1.0228	0.0151324	1	0.8533	0.340526	0	0.955862	0.247829	0	0.530495	0.995061	0
264	ENSMUSG00000004341	Gpx6	-	-2.1045		1.69546	2.19067e-13	1	1.16322	2.23508e-13	1	1.84307	2.54856e-16	1	1.39968	8.44644e-11	1	0.579925	0.507507	0
265	ENSMUSG00000021208	Ifi27l2b	-	-2.68364		3.25478	1.0297e-12	1	2.99321	2.402e-08	1	1.56271	0.586984	0	1.17725	0.999872	0	1.028	0.995061	0
266	ENSMUSG00000059625	Sohlh1	-	-2.76466		2.41066	1.71969e-07	1	1.96891	0.00033643	1	0.962182	0.927932	0	0.441761	0.999872	0	-0.0368413	0.995061	0

## Sheet: Reversal Summary
STRIATAL REVERSAL SUMMARY
Treatment	Significant Str266R Genes in LacQ140	Number genes significantly reversed	Percent genes reversed
LacQ140_A at 6m	266	196	0.74
LacQ140_2M at 6m	266	189	0.71
LacQ140_A at 12m	262	101	0.39
LacQ140_2M at 12m	262	83	0.32
LacQ140_8M at 12m	262	2	0.01
